# Supplementary material for: Nervous system-wide profiling of presynaptic mRNAs reveals regulators of associative memory
Source: Sci Rep. 2019 Dec 30;9:20314. doi: 10.1038/s41598-019-56908-8 (PMC6937282; doi:10.1038/s41598-019-56908-8)
Supplement: Supplementary file 2 — Dataset 1. [file 41598_2019_56908_MOESM2_ESM.xlsx]

## Sheet: Sheet1
Sample Name	Input Reads	Uniquely Mapped Reads %	Uniquely Mapped Reads #
Day1_GFPSynapse_1	122084212	0.4674	56675761
Day1_GFPSynapse_2	166465600	0.4307	71689511
Day1_GFPSynapse_3	149440117	0.5296	78605602
Day1_GFPSynapse_4	170177872	0.5596	95226344
Day1_mCherrySoma_1	122163744	0.479	58213036
Day1_mCherrySoma_2	133821384	0.5985	79671295
Day1_mCherrySoma_3	190482645	0.6015	113714562
Day1_mCherrySoma_4	176575383	0.596	105244880
Day1_mCherrySoma_5	168475812	0.5792	97577255
Day1_mCherrySoma_6	190365128	0.5489	104665507
