# Supplementary material for: Nervous system-wide profiling of presynaptic mRNAs reveals regulators of associative memory
Source: Sci Rep. 2019 Dec 30;9:20314. doi: 10.1038/s41598-019-56908-8 (PMC6937282; doi:10.1038/s41598-019-56908-8)
Supplement: Supplementary file 3 — Dataset 2. [file 41598_2019_56908_MOESM3_ESM.xlsx]

## Sheet: Synapse Expressed Genes
WormBase Gene ID		Public Name	Sequence Name	Concise Description
WBGene00000002		aat-1	F27C8.1	aat-1 encodes an amino acid transporter catalytic subunit\; when co-expressed in Xenopus oocytes with the ATG-2 glycoprotein subunit, AAT-1 is able to facilitate amino acid uptake and exchange, showing a relatively high affinity for small and some large neutral amino acids\; in addition, AAT-1 is able to covalently associate with ATG-2 or ATG-1 to form heterodimers in the Xenopus expression syste…
WBGene00000005		aat-4	T13A10.10	aat-4 encodes a predicted amino acid transporter catalytic subunit\; unlike catalytic subunits in other organisms, however, AAT-4 does not contain the highly conserved cysteine residue known to facilitate covalent interaction with a glycoprotein subunit, suggesting that AAT-4 does not require this residue for heterodimer formation or, alternatively, does not require the glycoprotein subunit for f…
WBGene00000006		aat-5	C55C2.5	aat-5 encodes a predicted amino acid transporter catalytic subunit\; unlike catalytic subunits in other organisms, however, AAT-5 does not contain the highly conserved cysteine residue known to facilitate covalent interaction with a glycoprotein subunit, suggesting that AAT-5 does not require this residue for heterodimer formation or alternatively, does not require the glycoprotein subunit for fu…
WBGene00000007		aat-6	T11F9.4	aat-6 encodes a predicted amino acid transporter catalytic subunit\; unlike catalytic subunits in other organisms, however, AAT-6 does not contain the highly conserved cysteine residue known to facilitate covalent interaction with a glycoprotein subunit, suggesting that AAT-6 does not require this residue for heterodimer formation or alternatively, does not require the glycoprotein subunit for fu…
WBGene00000010		aat-9	Y53H1C.1	aat-9 encodes an amino acid transporter catalytic subunit\; AAT-9 lacks the conserved cysteine residue proposed to be essential for association with a glycoprotein subunit, and when expressed alone in Xenopus ooctyes, AAT-9 can localize to the cell surface and function as an aromatic amino acid exchanger that displays substrate-activated anion conductance\; nevertheless, AAT-9 activity is enhance…
WBGene00000012		abf-1	C50F2.9	The abf-1 gene encodes a homolog of the antibacterial factor ASABF from Ascaris suum\; it is closely related to abf-2.
WBGene00000013		abf-2	C50F2.10	abf-2 encodes an antimicrobial peptide homologous to Ascaris suum antibacterial factor ASABF, and closely related to ABF-1\; recombinant ABF-2 displays strong microbicidal activity against Gram-negative and Gram-positive bacteria, as well as fungi\; on account of ABF-2's antimicrobial activity, sequence similarity, and expression in the pharyngeal marginal zone, ABF-2 is thought to mediate an ant…
WBGene00000016		abf-5	T22H6.5	The abf-5 gene encodes a homolog of the antibacterial factor ASABF from Ascaris suum.
WBGene00000019		abt-1	C24F3.5	abt-1 encodes a predicted ATP-binding cassette (ABC) transporter that is a member of the ABCA subfamily of transport proteins\; ABT-1 is predicted to function as a transmembrane protein that couples energy to transport of various molecules across membranes\; abt-1 is required for efficient RNA interference in the germline.
WBGene00000021		abt-3	F55G11.9
WBGene00000022		abt-4	Y39D8C.1	abt-4 encodes a predicted ATP-binding cassette (ABC) transporter that is a member of the ABCA subfamily of transport proteins\; ABT-4 is predicted to function as a transmembrane protein that couples energy to transport of various molecules across membranes, but as loss of abt-4 activity via RNAi results in no obvious defects, the precise role of abt-4 in C. elegans development and\/or behavior is…
WBGene00000023		abt-5	Y53C10A.9	abt-5 encodes a predicted ATP-binding cassette (ABC) transporter that is a member of the ABCA subfamily of transport proteins\; ABT-5 is predicted to function as a transmembrane protein that couples energy to transport of various molecules across membranes, but as loss of abt-5 activity via RNAi results in no obvious defects, the precise role of abt-5 in C. elegans development and\/or behavior is…
WBGene00000024		abu-1	AC3.3	abu-1 encodes a transmembrane protein with a predicted signal sequence, a glutamine\/asparagine-rich domain and multiple cysteine-rich repeats (DUF139)\; abu-1 expression is induced by blockage of the endoplasmic reticulum unfolded protein response, and ABU-1 may help protect the organism from damage by improperly folded nascent protein\; when expressed in COS1 cells, ABU-1 localizes to the endop…
WBGene00000030		abu-7	C03A7.8	abu-7 encodes a transmembrane protein with a predicted signal sequence, a glutamine\/asparagine-rich domain and multiple cysteine-rich repeats (DUF139)\; abu-7 expression is induced by blockage of the unfolded-protein response in the endoplasmic reticulum, and ABU-7 may help protect the organism from damage by improperly folded nascent protein.
WBGene00000031		abu-8	C03A7.14	abu-8 encodes a transmembrane protein with a predicted signal sequence, a glutamine\/asparagine-rich domain and multiple cysteine-rich repeats (DUF139)\; abu-8 expression is induced by blockage of the unfolded-protein response in the endoplasmic reticulum, and ABU-8 may help protect the organism from damage by improperly folded nascent protein.
WBGene00000033		abu-10	F35A5.3	abu-10 encodes a transmembrane protein with a predicted signal sequence, a glutamine\/asparagine-rich domain and a cysteine-rich repeat (DUF139)\; abu-10 expression is induced by blockage of the unfolded-protein response in the endoplasmic reticulum (ER), and ABU-10 may function within the ER to protect the organism from damage by improperly folded nascent protein.
WBGene00000034		abu-11	T01D1.6	abu-11 encodes a transmembrane protein with a predicted signal sequence, a glutamine\/asparagine-rich domain and multiple cysteine-rich repeats (DUF139)\; abu-11 expression is induced by blockage of the unfolded-protein response in the endoplasmic reticulum, and ABU-11 may help protect the organism from damage by improperly folded nascent protein.
WBGene00000035		ace-1	W09B12.1	ace-1 encodes a class A acetylcholinesterase that functions redundantly with ACE-2 with respect to total class A acetylcholinesterase activity, and that genetically interacts with ace-2 and ace-3\; ace-1 is expressed in the body wall muscle, sphincter muscle, head neurons, a few pharyngeal muscle cells, and the diagonal and spicule muscles of the male.
WBGene00000037		ace-3	Y48B6A.8	ace-3 encodes one of four C. elegans acetylcholinesterases (AChE)\; ACE-3 represents ~5\% of the total AChE activity in C. elegans and in vitro, hydrolyzes acetylthio-, butyrylthio-, and propionylthiocholine substrates with equal efficiency\; although loss-of-function mutations in ace-3 result in no obvious defects, animals doubly mutant with ace-1 or ace-2 have slight defects in backward locomot…
WBGene00000038		ace-4	Y48B6A.7	ace-4 encodes an divergent acetylcholinesterase homolog with biochemically undetectable activity.
WBGene00000039		acn-1	C42D8.5	acn-1 encodes an ACE-like protein required for larval development and adult morphogenesis, and probably for cell fusion in larval seam cells\; ACN-1 lacks not only the HExxH consensus metallopeptidase motif, but also other active site residues found in the sequence HEAI\/VxD of mammalian and insect ACEs\; acn-1 is expressed in hypodermal cells, vulval precursor cells, and ray papillae in the male…
WBGene00000042		acr-2	K11G12.2	A homolog of a non-alpha type nicotinic acetylcholine receptor subunit that forms a functional channel when co-expressed with the unc-38 alpha subunit.
WBGene00000045		acr-6	ZK973.5	acr-6 encodes a nicotinic acetylcholine receptor (nAChR) alpha subunit that is a member of the UNC-38 subgroup of C. elegans nAChRs\; ACR-6 is thus predicted to function in regulation of fast neurotransmission.
WBGene00000047		acr-8	ZC504.2	acr-8 encodes an alpha subunit of nicotinic acetylcholine receptor (nAChR)\; ACR-8 falls into the 'ACR-8' class of nAChR subunits, which includes ACR-12 and ACR-13.
WBGene00000048		acr-9	C40C9.2	acr-9 encodes a predicted member of the alpha subunit family of nicotinic acetylcholine receptors.
WBGene00000049		acr-10	R02E12.8	acr-10 encodes an alpha-7-like homomer-forming subunit of the nicotinic acetylcholine receptor (nAChR) superfamily which encode ligand-gated ion channels that regulate fast action of acetylcholine at neuromuscular junctions and in the nervous system\; ACR-10 is a member of the ACR-16-like group of nAChR subunits.
WBGene00000050		acr-11	D2092.3	A homolog of an alpha type nicotinic acetylcholine receptor subunit involved in the mediation of fast synaptic transmission at neuromuscular junctions.
WBGene00000051		acr-12	R01E6.4	acr-12 encodes a nicotinic acetylcholine receptor (nAChR) alpha subunit that is a member of the ACR-8-like group of C. elegans nAChR subunits\; as an nAChR subunit, ACR-12 is predicted to mediate fast excitatory neurotransmission, however loss of acr-12 activity via mutation or RNAi results in no obvious defects\; ACR-12 copurifies with UNC-29 and LEV-1, suggesting that ACR-12 can form receptors …
WBGene00000054		acr-15	F25G6.4	A homolog of an alpha type nicotinic acetylcholine receptor subunit involved in the mediation of fast synaptic transmission at neuromuscular junctions.
WBGene00000055		acr-16	F25G6.3	acr-16 encodes an alpha-7-like homomer-forming subunit of the nicotinic acetylcholine receptor (nAChR) superfamily orthologous to human nicotinic cholinergic receptor alpha 7 (CHRNA7\; OMIM:118511\; possibly associated with schizophrenia and juvenile myoclonic epilepsy)\; ACR-16 functions as a ligand-gated ion channel that is required for the major fast cholinergic excitatory current at C. elegan…
WBGene00000056		acr-17	F53E10.2
WBGene00000057		acr-18	F28F8.1	acr-18 encodes an alpha subunit of nicotinic acetylcholine receptor (nAChR), predicted to be a ligand-gated ion channel regulating fast action of acetylcholine at neuromuscular junctions and in the nervous system\; ACR-18 falls into the 'DEG-3' class of nAChR subunits, apparently unique to nematodes, which includes DEG-3, DES-2, ACR-5, ACR-17, ACR-20, and ACR-23.
WBGene00000058		acr-19	C31H5.3	acr-19 encodes a predicted member of the alpha subunit family of nicotinic acetylcholine receptors.
WBGene00000059		acr-20	R06A4.10	acr-20 encodes an alpha 7-like homomer-forming subunit of the nicotinic acetylcholine receptor (nAChR) superfamily which encode ligand-gated ion channels that regulate fast action of acetylcholine at neuromuscular junctions and in the nervous system\; ACR-20 is a member of the DEG-3-like group of nAChR subunits which appears to be unique to nematodes.
WBGene00000062		acr-23	F59B1.9	acr-23 encodes an alpha 7-like homomer-forming subunit of the nicotinic acetylcholine receptor (nAChR) superfamily which encode ligand-gated ion channels that regulate fast action of acetylcholine at neuromuscular junctions and in the nervous system\; ACR-23 is a member of the DEG-3-like group of nAChR subunits which appears to be unique to nematodes.
WBGene00000069		acy-2	C10F3.3	acy-2 encodes an adenylyl cyclase\; an intragenic deletion of acy-2 is lethal at the first larval stage of development\; the terminal phenotype resembles that seen in loss-of-function gsa-1 mutants.
WBGene00000071		acy-4	T01C2.1	acy-4 encodes an adenylate cyclase most similar to vertebrate type V and type VI adenylate cyclases\; by homology, ACY-4 is a predicted plasma membrane protein that catalyzes the conversion of ATP to cyclic AMP, a key second messenger in intracellular signaling.
WBGene00000072		add-1	F39C12.2	add-1 encodes an ortholog of the cytoskeletal protein alpha-adducin (ADD1, OMIM:102680, mutations are associated with susceptibility to salt-sensitive essential hypertension)\; by homology, ADD-1 is predicted to be a cell membrane-associated protein that mediates localized changes in the cytoskeleton in response to activation of signal transduction cascades\; in C. elegans, ADD-1 activity is requ…
WBGene00000073		add-2	F57F5.4	add-2 encodes a protein containing an alpha-adducin-like head domain that while highly similar in sequence to the head domain of vertebrate and Drosophila adducins, atypically resides at the C-, rather than N-, terminus of the protein\; by homology, ADD-2 is predicted to be a cell membrane-associated cytoskeletal protein that mediates cytoskeletal rearrangements in response to activation of signa…
WBGene00000075		adm-4	ZK154.7	adm-4 encodes a member of the ADAM (disintegrin plus metalloprotease) family\; ADM-4 is highly expressed in most post-embryonic tissues.
WBGene00000082		adt-1	C02B4.1	The adt-1 gene encodes a metalloproteinase with disintegrin-like and metalloproteinase with thrombospondin type I motifs (ADAMTS) that is required for male tail morphogenesis.
WBGene00000084		aex-1	D2030.10	aex-1 encodes a novel, C2 calcium-binding domain protein that is similar to human BAP3 proteins and rat Munc13\; in C. elegans, AEX-1 functions in retrograde signaling to regulate presynaptic activity and localization of the synaptic vesicle fusion protein UNC-13\; AEX-1 is required for the defecation motor program, specifically the anterior body wall and enteric muscle contractions, and for norm…
WBGene00000085		aex-2	T14B1.2	aex-2 encodes a G-protein-coupled receptor\; aex-2 functions in the nervous system to activate a G(s) alpha (gsa-1) signaling pathway that regulates defecation in the hermaphrodite digestive tract\; in regulating the defecation cycles, AEX-2 likely serves as the receptor for the NLP-40 neuropeptide secreted by the intestine\; an AEX-2::GFP reporter fusion is expressed in the nerve ring, ventral n…
WBGene00000086		aex-3	C02H7.3	aex-3 encodes a guanine nucleotide exchange factor for the rab-3 GTPase that is orthologous to human MAP kinase activating protein containing death domain (MADD, OMIM:603584)\; AEX-3 is required for intracellular vesicle trafficking as well as synaptic vesicle release and interacts with CAB-1 and RAB-3 to regulate separate pathways for neural activities such as defecation and male mating, respect…
WBGene00000088		aex-5	F32A7.6	an ortholog of calcium-dependent serine endoproteinases, the kex2\/subtilisin-like proprotein convertase that affects defecation cycle and anterior body contractions\; and is expressed in all muscle cells except pharyngeal muscles.
WBGene00000093		agt-1	Y62E10A.5	agt-1 encodes an ortholog of the DNA repair enzyme O6-Alkylguanine DNA-alkyltransferase (AGT).
WBGene00000094		agt-2	F09E5.13	agt-2 encodes a paralog of the DNA repair enzyme O6-Alkylguanine DNA-alkyltransferase (AGT)\; AGT-2 has AGT biochemical activity and is expressed at all developmental stages.
WBGene00000096		ahr-1	C41G7.5	ahr-1 encodes an aryl hydrocarbon receptor (ligand-activated basic helix-loop-helix transcription factor) ortholog that biochemically resembles its vertebrate relatives (OMIM:600253) which mediate the carcinogenic and teratogenic effects of environmental toxins\; AHR-1 activity is required for specification of RMEL and RMER GABAergic neuron cell fate and negative regulation of spontaneous movemen…
WBGene00000098		air-1	K07C11.2	AIR-1 belongs to the Aurora-A family of serine\/threonine kinases that localize to centrosomes\; AIR-1 is required for embryonic survival, germline proliferation and development, locomotion, and vulval development\; AIR-1 is required to recruit centrosomal gamma-tubulin during maturation\; Aurora-A kinases are implicated in centrosome separation and spindle assembly.
WBGene00000111		alh-5	T08B1.3
WBGene00000116		alh-10	C54D1.4
WBGene00000134		amt-2	F49E11.3	amt-2 encodes a transmembrane protein that is one of four C. elegans members of the ammonium transporter AMT\/Rh family of proteins predicted to function in transport of ammonium ions across the plasma membrane.
WBGene00000135		amt-3	M195.3	amt-3 encodes one of four C. elegans homologs of AMT1 (AT11_ARATH), a high-affinity ammonium transporter from Arabidopsis thaliana\; AMT-3 is closely similar to its paralog AMT-2, with somewhat more distant paralogy to AMT-1 and AMT-4.
WBGene00000136		amt-4	C05E11.5	amt-4 encodes a member of the ammonium transporter protein family.
WBGene00000137		amx-1	R13G10.2
WBGene00000143		apc-2	K06H7.6	apc-2 encodes an ortholog of subunit 2 of anaphase-promoting complex (APC,a cyclin-specific E3 RING ubiquitin ligase)\; APC-2 and S. cerevisiae'sApc2p have 32\% identity in their cullin domains (considered crucial forfunction), but otherwise share no obvious similarity\; inactivating apc-2with RNAi causes embryos to arrest at the meiotic one-cell stage, implyingthat APC-2 is required for the meta…
WBGene00000144		apc-10	F15H10.3	apc-10 encodes a homolog of the fission yeast anaphase promoting complex subunit APC10\; apc-10(RNAi) animals are generally unable to progress through meiotic divisions\; initially they produce reduced numbers of viable embryos mixed with inviable embryos, but then show severe germline maintenance defects and become sterile.
WBGene00000145		apc-11	F35G12.9	apc-11 encodes an E3 ubiquitin ligase that is orthologous to subunit 11 of the anaphase promoting complex (APC)\; apc-11 is required for embryonic development past the one-cell stage\; APC-11 functions together with the LET-70\/UBC-2 E2-conjugating enzyme: purified APC-11 and LET-70 exhibit ubiquitination activity in vitro.
WBGene00000147		aph-1	VF36H2L.1	aph-1 encodes an unfamiliar protein predicted to have seven transmembrane domains\; APH-1 is a component of the GLP-1\/LIN-12 (Notch) pathway, is required maternally for embryonic viability, and also affects morphogenesis, egg laying, germ line proliferation, and translocation of APH-2 to the cell surface\; with PEN-2, APH-1 is required for Notch pathway signaling, gamma-secretase cleavage of bet…
WBGene00000148		aph-2	ZC434.6
WBGene00000166		apt-9	W04G3.4	apt-9 gene encodes an ortholog of GGA (Golgi-localizing, gamma-adaptin ear homology, ARF-binding protein), which contains a domain paralogous to the gamma-adaptin subunits of adaptor protein complexes\; based on structural similarity, APT-9 may beinvolved in the formation of intracellular transport vesicles.
WBGene00000168		apx-1	K08D9.3	apx-1 encodes one of ten C. elegans DSL (Delta, Serrate, LAG-2) proteins, integral transmembrane and secreted proteins that function as signaling ligands for the Notch family receptors GLP-1 and LIN-12\; in the 4-cell embryo, maternally supplied APX-1 functions as a GLP-1 ligand for an inductive interaction that specifies the fate of the ABp blastomere\; later in embryogenesis, APX-1 is required …
WBGene00000169		aqp-1	F32A5.5	aqp-1 encodes, by alternative splicing, two isoforms of an aquaglyceroporin required for normally short lifespan\; AQP-1 expression is upregulated under daf-2(-) conditions, and loss of AQP-1 function in daf-2 mutant animals results in reduced lifespan\; AQP-1 increases glycerol permeability five- to seven-fold when expressed in Xenopus oocytes\; AQP-1::GFP fusion proteins are expressed predomina…
WBGene00000171		aqp-3	Y69E1A.7	aqp-3 encodes an aquaglyceroporin whose expression in Xenopus oocytes increases water or glycerol permeability five- to seven-fold\; loss of AQP-3 activity via mutation or RNAi results in no obvious defects\; however, AQP-3, in conjunction with AQP-2, AQP-4, and AQP-8, is weakly required for recovery from hypotonic stress\; AQP-3 is expressed in the intestine, excretory cell, seminal vesicle, and…
WBGene00000172		aqp-4	F40F9.9	aqp-4 encodes an aquaporin whose expression in Xenopus oocytes increases water permeability 5- to 10-fold\; loss of AQP-4 activity via mutation or RNAi results in no obvious defects\; however, AQP-4, in conjunction with AQP-2, AQP-3, and AQP-8, is weakly required for recovery from hypotonic stress\; AQP-4 is expressed in the apical membrane of intestine\; AQP-4 is paralogous to AQP-5 and AQP-6, a…
WBGene00000180		arc-1	ZK1320.6	arc-1 encodes a member of the ARL (ADP-ribosylation factor(ARF)-like) family of proteins which are very similar to ARF proteins but lack the ability to stimulate ADP ribosylation by cholera toxin\; arc-1 has a human homolog, MID1, which when mutated leads to Opitz syndrome (OMIM:300000).
WBGene00000185		arg-1	F31A9.3	arg-1 encodes a member of the Delta\/Serrate\/LAG-2 family of transmembrane signaling ligands\; arg-1 mediates cell fate decisions during early embryogenesis and in addition, is a downstream target of HLH-8\/CeTwist, which binds E box sequences in the arg-1 promoter and is required for fate specification of a subset of mesodermal cells\; arg-1 is closely related to apx-1 and lag-2 and is function…
WBGene00000189		arl-5	ZK632.8	arl-5 encodes a paralog of the ADP-ribosylation factor-like protein EVL-20\; ARL-5 is an ortholog of mammalian ARL5.
WBGene00000190		arf-1.1	F45E4.1
WBGene00000212		asm-2	ZK455.4	asm-2 encodes a protein similar to human acid sphingomyelinase (ASM) or sphingomyelin phosphodiesterase 1\; the ASM-2 protein has a putative secretory signal peptide at the N-terminus, saposin-like and proline-rich domains and putative N-linked glycosylation sites\; asm-2 shows phosphodiesterase activity when expressed in COS-7 cells\; like mammalian ASM, asm-2 is probably both intracellular and …
WBGene00000213		asm-3	W03G1.7
WBGene00000215		asp-2	T18H9.2	asp-2 encodes aspartic protease.
WBGene00000218		asp-5	F21F8.3
WBGene00000220		atf-2	K08F8.2	atf-2 encodes a cAMP-dependent transcription factor paralogous to CES-2, a bZip-like transcription factor that plays a key role in regulation of apoptosis\; atf-2 activity is required for excretory duct cell development and essential for embryonic development\; in regulating excretory duct cell development, ATF-2 controls expression of lin-48\; in vitro, ATF-2 binds the regulatory regions of LIN-…
WBGene00000227		atm-1	Y48G1BL.2	atm-1 encodes an ortholog of human ATM that is required for the checkpoint response to DNA damage\; human ATM encodes a phosphatidylinositol-3 kinase homolog that is biochemically activated by cellular irradiation.
WBGene00000232		avr-14	B0207.12	avr-14 encodes an alpha-type subunit of a glutamate-gated chloride channel homologous to human GLRA2, which when mutated leads to hyperekplexia (OMIM:149400)\; AVR-14 affects sensitivity to the antiparisitic drug, ivermectin, in parallel with avr-15 and glc-1 and in a genetic pathway with unc-9\; it functions in the extrapharyngeal nervous system, and is expressed in a subset of neurons in the ri…
WBGene00000233		avr-15	R11G10.1	avr-15 encodes, via alternative splicing, two glutamate-gated chloride channel subunit homologs\; these proteins mediate fast inhibitory glutamatergic neuromuscular transmission, as well as ivermectin sensitivity, and are required for normal pharyngeal function.
WBGene00000239		bas-1	C05D2.4	bas-1 encodes a serotonin- and dopamine-synthetic aromatic amino acid decarboxylase (AAADC) that is required for the synthesis of serotonin from 5-hydroxytryptophan in vivo\; mutations of bas-1 impair the turning step in male mating, the migration of AVM, SDQR, ALM, and BDU neurons during development.
WBGene00000241		bbs-1	Y105E8A.5	bbs-1 encodes the C. elegans ortholog of human BBS1, a protein containing a predicted beta-propeller domain\; bbs-1 is a component of and is required for proper intraflagellar transport (IFT)\; bbs-1 acts in ciliated neurons in a pathway along with kat-1\/3-ketoacyl-coA thiolase, tub-1\/tubby and other genes involved in ciliary structure and function to regulate fat storage, as such, bbs-1 affect…
WBGene00000242		bbs-2	F20D12.3	bbs-2 encodes a ciliary protein that is orthologous to human BBS2\; bbs-2 is expressed exclusively in ciliated sensory neurons at the transition zone and along the axoneme\; BBS proteins are required for ciliary structure and function\; BBS-2 along with other BBS proteins undergoes intraflagellar transport (IFT)\; loss of function mutations in the guanylate cyclase complex GCY-35\/GCY-36 results …
WBGene00000244		bbs-8	T25F10.5	bbs-8 encodes a tetratricopeptide repeat (TPR)-containing protein that is orthologous to the human Bardet-Biedl syndrome protein, BBS8\; in C. elegans, bbs-8 activity is required for cilia biogenesis and function\; accordingly, bbs-8 mutant animals display odorant chemotaxis defects and exhibit both aberrant motility and abnormal localization of at least two intraflagellar transport (IFT) protein…
WBGene00000246		bcc-1	M7.3	bcc-1 encodes a homolog of Drosophila and vertebrate Bicaudal C (BICC) that contains KH RNA-binding domains, a serine-rich region, and a SAM (sterile alpha motif) domain\; by homology, BCC-1 is predicted to function as a cytoplasmic RNA-binding protein that is required for translational regulation and\/or mRNA stability during embryonic or germline development\; however, as loss of bcc-1 activity…
WBGene00000250		bir-2	C50B8.2	The bir-2 gene encodes a protein with two BIR domains that may be involved in apoptosis.
WBGene00000251		bli-1	C09G5.6	The bli-1 gene encodes an unusual cuticular collagen that is required for proper strut formation within the unique medial layer of the adult cuticle\; bli-1 interacts genetically with other cuticular collagens such as bli-2 and rol-1, and may be processed for secretion by BLI-4, a Kex2\/subtilisin serine endoproteinase\; consistent with its role in adult cuticle formation, bli-1 mRNA is highly ex…
WBGene00000252		bli-2	F59E12.12	A cuticle collagen involved in strut assembly in the adult cuticle.
WBGene00000253		bli-3	F56C11.1	bli-3 encodes an NADPH oxidases of the dual oxidase (DUOX) variety that contains an N-terminal peroxidase domain, two central calmodulin-binding EF hands, and a C-terminal superoxide-generating NADPH-oxidase domain\; BLI-3 is required for dityrosine cross-linking of collagen, and thus for cuticular integrity\; BLI-3 is thought to use cytosolic NADPH to generate reactive oxygen, which then drives …
WBGene00000257		bmk-1	F23B12.8	bmk-1 encodes the sole C. elegans BimC\/kinesin-5 homolog\; while BMK-1 activity is not essential for mitotic progression or development, BMK-1 does play a role in negatively regulating interpolar microtubule sliding during anaphase spindle elongation, thus serving as a brake to slow the rate of spindle-pole separation\; BMK-1 localizes to mitotic and meiotic spindles and becomes concentrated at …
WBGene00000259		bpl-1	F13H8.10	bpl-1 encodes an ortholog of biotin ligase\/holocarboxylase synthetase (called biotin ligase in bacteria, and holocarboxylase synthetase in mammalian or animal systems)\; it is orthologous to human HOLOCARBOXYLASE SYNTHETASE (HLCS\; OMIM:253270), which when mutated leads to HLCS deficiency.
WBGene00000262		bra-1	F54B11.6	bra-1 is an ortholog of human ZMYND11 (zinc finger MYND-type containing 11) and ZMYND8 (zinc finger MYND-type containing 8)\; bra-1 is involved in negative regulation of transforming growth factor beta receptor signaling pathway, and its activity is required for normal adult lifespan\; bra-1 exhibits receptor binding activity\; bra-1 is expressed in the nervous system\; bra-1 is localized to the …
WBGene00000264		brc-1	C36A4.8	brc-1 encodes an ortholog of human BRCA1 (OMIM:113705, mutated in early onsetbreast and ovarian cancer) required for double-strand break repair via inter-sister recombination during meiosis\; BRC-1 forms a heterodimer withBRD-1, which constitutes an E3 ubiquitin ligase\; after irradiation, theDNA checkpoint proteins ATL-1 and MRE-11 are required for BRC-1\/BRD-1heterodimers to associate with RAD-…
WBGene00000265		brd-1	K04C2.4	brd-1 encodes an ortholog of the BRCA1-associating protein BARD1(OMIM:601593), associated with susceptibility to breast cancer\; BRD-1forms a heterodimer with BRC-1, which constitutes an E3 ubiquitin ligase\;after irradiation, the DNA checkpoint proteins ATL-1 and MRE-11 arerequired for BRC-1\/BRD-1 heterodimers to associate with the E2ubiqutin-conjugating enzyme LET-70\/Ubc5 and with RAD-51, and…
WBGene00000266		bre-1	C53B4.7	bre-1 encodes one of two C. elegans GDP-mannose 4, 6-dehydratases\; BRE-1 exhibits GDP-mannose dehydratase activity when expressed in vitro and thus, is predicted to function in vivo in the first step of the biosynthetic pathway that synthesizes GDP-fucose from GDP-mannose\; bre-1 is required for toxicity to Cry5B, a Bacillus thurigensis delta-endotoxin, as mutant animals are defective for produc…
WBGene00000270		bre-5	T12G3.8	The bre-5 gene encodes a putative beta-1,3-galactosyltransferase that is predicted to transfer galactose onto proteins or lipids\; BRE-5 is required for Cry5B toxicity.
WBGene00000279		cah-1	F54D8.4	cah-1 encodes a member of the carbonic anhydrase family.
WBGene00000280		cah-2	D1022.8	cah-2 encodes a predicted carbonic anhydrase.
WBGene00000283		cah-5	R173.1	cah-5 encodes a member of the carbonic anhydrase family.
WBGene00000284		cah-6	T28F2.3	cah-6 encodes a predicted carbonic anhydrase.
WBGene00000285		cal-1	C13C12.1	cal-1 encodes one of five predicted C. elegans calcium-binding calmodulin homologs (the others being CAL-2, CAL-3, CAL-4, and CMD-1)\; as loss of cal-1 function via RNA-mediated interference (RNAi) does not result in any abnormalities, the precise role of CAL-1 in C. elegans development and\/or behavior is not yet known.
WBGene00000295		cat-1	W01C8.6	cat-1 encodes a synaptic vesicular monoamine transporter required for the presence of dopamine and serotonin in nerve terminals, for the normal slowing of worms on a bacterial lawn (versus clean agar), for faster pharyngeal pumping on food, and for a normally (high) rate of egg-laying.
WBGene00000296		cat-2	B0432.5	cat-2 encodes a tyrosine hydroxylase, the rate-limiting enzyme in the synthesis of catecholamines, such as dopamine\; mutations in cat-2 affect dopamine levels that in turn affect locomotory slowing in response to food\; CAT-2 demonstrates tyrosine hydroxylase activity in vitro, and this activity can be regulated, in vitro, by phosphorylation of CAT-2 Ser35 by protein kinase A\; CAT-2 activity do…
WBGene00000298		cat-4	F32G8.6
WBGene00000301		cav-1	T13F2.8	cav-1 encodes one of two C. elegans caveolin orthologs\; cav-1 is required for viability and Ras\/MAP-kinase-dependent progression through the meiotic cell cycle\; CAV-1 is expressed in the adult germ line and during embryonic development\; CAV-1::GFP localizes to cortical granules that function to secrete chondroitin and mucin-like proteoglycans to the extracellular space following fertilization.
WBGene00000367		cca-1	C54D2.5	cca-1 encodes a calcium channel alpha subunit that is homologous to vertebrate T-type calcium channel alpha 1 subunits\; CCA-1 is required for regulation of pharyngeal pumping, specifically for the efficient initiation of action potentials in the pharynx in response to excitatory inputs\; a CCA-1::GFP fusion protein is expressed strongly in pharyngeal muscle as well as in many neurons, including …
WBGene00000373		cyp-14A5	F08F3.7	cyp-14A5 encodes one of ~80 C. elegans cytochrome P450s: membrane-associated, heme-containing NADPH-dependent monooxygenases that catalyze the oxidative metabolism of a variety of exogenous compounds and endogenous substrates\; cyp-14A5 expression is upregulated in response to stressors such as ionizing radiation and bacterial infection.
WBGene00000374		cyp-31A1	C01F6.3
WBGene00000375		cyp-44A1	ZK177.5	cyp-44A1 encodes a cytochrome P450 that is most closely related to the mammalian CYP24A1 enzymes (OMIM:126065, also known as vitamin D 24-hydroxylase, overexpression is associated with albuminuria and hyperlipidemia)\; by homology, CYP-44A1 is predicted to function as a monooxygenase that, during electron transport, catalyzes the oxidative degradation of various metabolites and the synthesis of c…
WBGene00000388		cdc-25.3	ZK637.11	cdc-25.3 encodes a tyrosine phosphatase that is a member of the cell division cycle 25 (CDC25) family of cell cycle regulators that includes Schizosaccharomyces pombe CDC25 and Drosophila string\; cdc-25.3 is one of four cdc-25 genes in C. elegans and while it is known to be expressed in hermaphrodites, the precise function of cdc-25.3 is not yet clear\; cdc-25.3 may function redundantly with cdc…
WBGene00000391		cdd-1	C47D2.2	cdd-1 encodes a cytidine deaminase that contains a zinc-binding region\; CDD-1 exhibits deoxycytidine deaminase activity when expressed in vitro, and is able to bind AU-rich RNA sequences in vitro\; a cdd-1::lacZ reporter fusion is expressed at highest levels in early larvae and is seen predominantly in the intestine and pharynx.
WBGene00000392		cdd-2	F49E8.4	A functional cytidine deaminase that affects morphology of embryos\; it is expressed at all life cycle stages.
WBGene00000393		cdf-1	C15B12.7	cdf-1 encodes a protein similar to members of the cation diffusion facilitator (CDF) family of transmembrane proteins and is most similar to vertebrate ZnT-1\; two other elegans CDF proteins, cdf-2 and sur-7 have also been identified\; CDF proteins regulate the transport of heavy metal ions like zinc\; cdf-1 positively regulates Ras-mediated signaling during vulval development, most likely by pro…
WBGene00000395		cdh-3	ZK112.7	cdh-3 encodes a member of the cadherin superfamily that affects morphogenesis of tail epithelia and excretory function\; expressed predominantly in developing epithelial cells, and also expressed in the AC, excretory cell, various neurons, and vulval cells during different stages of development.
WBGene00000397		cdh-5	F08B4.2	a homolog of cadherin.
WBGene00000399		cdh-7	R05H10.6
WBGene00000401		cdh-9	F59C12.1	cdh-9 encodes a member of the cadherin superfamily of transmembrane glycoproteins that mediate homophilic cell-cell adhesion\; as loss of CDH-9 activity via RNA-mediated interference (RNAi) does not result in any abnormalities, the precise role of CDH-9 in C. elegans development and\/or behavior is not yet known.
WBGene00000402		cdh-10	C45G7.5	cdh-10 encodes a member of the cadherin superfamily.
WBGene00000405		cdk-1	T05G5.3	cdk-1 encodes a cyclin-dependent kinase, orthologous to and functionally interchangeable with CDC28 from S. cerevisiae\; CDK-1 is required for cell-cycle progression through M phase in both meiosis and mitosis\; in regulating progression through meiosis and the oocyte-to-egg transition, CDK-1 functions to regulate the activity of the MBK-2 DYRK2 family kinase that phosphorylates a number of subst…
WBGene00000406		cdk-4	F18H3.5	cdk-4 encodes two isoforms of a cyclin-dependent serine\/threonine protein kinase orthologous to human CDK4 and CDK6 (OMIM:123829 and OMIM:603368, mutated in cutanous malignant melanoma) which complex with D-type cyclins to regulate progression through the G1 phase of the cell cycle\; CDK-4 activity is essential for G1 progression in postembryonic blast cells and as a result, cdk-4 mutant animals…
WBGene00000413		cdt-1	Y54E10A.15	cdt-1 encodes the C. elegans ortholog of the replication-licensing factor Cdt1\; CDT-1 activity is essential for DNA replication\; CDT-1 levels are negatively regulated by a CUL-4-containing ubiquitin ligase complex.
WBGene00000418		ced-4	C35D10.9	ced-4 encodes a novel protein\; along with CED-3, CED-4 is required for the initiation of programmed cell death\; accordingly, genetic analyses indicate that ced-3 and ced-4 function upstream of ced-1, ced-2, and nuc-1 in the programmed cell death pathway\; in yeast two-hybrid experiments, and upon coexpression in mammalian cells, CED-4 interacts with CED-9, an anti-apoptotic BCL-2 homolog\; coex…
WBGene00000422		ced-8	F08F1.5	The ced-8 gene encodes a homolog of the human putative membrane transporter XK\; ced-8 is required for apoptosis to occur with normal speed during embryonic development.
WBGene00000425		ced-11	ZK512.3	The ced-11 gene encodes a predicted transmembrane ion channel related to the long transient receptor potential channel (LTRPC) subfamily of TRP channels found in Drosophila and mammals\; CED-11 functions as a downstream effector in the programmed cell death pathway and may play a role in affecting the morphological changes seen in the nucleus, cytoplasm, and plasma membrane of apoptotic cells.
WBGene00000429		ceh-2	C27A12.5	ceh-2 encodes a homeodomain protein homologous to Drosophila empty spiracles (EMS) and the vertebrate EMX1 and EMX2 proteins (OMIM:600034, 600035)\; although the exact biological role of CEH-2 in C. elegans development and\/or behavior is not yet known, expression in pharyngeal neurons and muscle, as well as vulval cells (vulB1, vulB2, and vulC) at late stages of development suggests that CEH-2 m…
WBGene00000431		ceh-6	K02B12.1	ceh-6 encodes a POU family homeodomain protein, homologous to human POU3F4 (OMIM:304400, mutated in conductive deafness 3)\; ceh-6 is required for embryonic viability, locomotion, and molting, and for regulation of ectodermal and excretory function\; ceh-6 activity is also required for transdifferentiation of the Y rectal cell to the PDA neuron during larval development\; CEH-6 is expressed dynam…
WBGene00000435		ceh-10	W03A3.1	ceh-10 encodes a member of the Paired-like class of homeodomain proteins\; the CEH-10 homeodomain is closely related to the homeodomains of two vertebrate retina proteins (Chx10 from mice and Vsx-1 from goldfish)\; ceh-10 is required for CAN cell fate specification and migration, complete loss of ceh-10 function results in failure of CAN cell migration and loss of expression of CEH-23 and CEH-10 …
WBGene00000437		ceh-13	R13A5.5	a homolog of Hox genes of labial\/Hox1 type\; affects viability, body shape and anterior patterning during embryogenesis, interacts genetically with hox genes\; and is expressed in A, D, E and MS lineages in the early embryo, and in the anterior dorsal hypodermal cells, anterior body wall muscle cells, and in the cells of the prospective ventral nerve cord at the comma stage\; and in the ventral …
WBGene00000438		ceh-14	F46C8.5	ceh-14 encodes a LIM homeodomain protein orthologous to Drosophila Lim3 and the vertebrate Lhx3 and Lhx4 proteins\; ceh-14 is required for specification of the AFD thermosensory neurons and for normal thermotactic behavior\; a ceh-14::GFP reporter fusion is expressed in head and tail neurons, including the AFD thermosensory neurons, during late embryonic, larval, and adult stages. Animals triply …
WBGene00000440		ceh-17	D1007.1	ceh-17 encodes a phox-2-like homeodomain protein that is a member of the Q50 paired-like class of homeobox proteins and the vertebrate orthologue of Phox2a and Phox2b\; that affects ALA and SIA axonal development\; ceh-17 affects ALA and SIA antero-posterior axonal growth and navigation, and is expressed in five neurons of the ring ganglia (ALA and the 4 SIAs) with strongest expression in embryos…
WBGene00000444		ceh-21	T26C11.6	ceh-21 encodes a a ONECUT class CUT homeobox protein with a single N-terminal cut domain and an OCAM domain\; the cut domain may be a compact DNA-binding domain composed of alpha helices\; the OCAM domain is a nematode-specific motif conserved between CEH-21, CEH-41, and T02B5.2\; ceh-21 is one of three nematode-specific ONECUT genes in a cluster with ceh-39 and ceh-41\; CEH-21 may be required fo…
WBGene00000445		ceh-22	F29F11.5	ceh-22 encodes an NK-2 family homeodomain factor homologous to Drosophila TINMAN and vertebrate Nkx2-5 proteins\; CEH-22 activates pharyngeal muscle gene expression in combination with PHA-1 and is required for normal pharyngeal development\; ceh-22 is the first gene known to be expressed in pharyngeal muscles, being exclusively active in that tissue.
WBGene00000446		ceh-23	ZK652.5	ceh-23 encodes a homeodomain protein required for a specific differentiated trait of the thermosensory interneuron AIY\; a ceh-23::gfp promoter fusion is expressed in nine pairs of head neurons, including seven amphid sensory neurons, the BAG sensory neurons, AIY interneurons, and the CAN neurons that are in close association with the excretory canal.
WBGene00000447		ceh-24	F55B12.1	ceh-24 encodes an NK class homeodomain protein orthologous to human NK2 Homeobox 1 (NKX2-1\; OMIM:600635) which is expressed in the thyroid, lung, and bronchial epithelia and which, when mutated, leads to disease.
WBGene00000448		pros-1	K12H4.1	pros-1 encodes a homeodomain protein that is the C. elegans homolog of Drosophila prospero and mammalian Prox1 (Prospero-related homeobox)\; PROS-1 is required for excretory canal growth, and loss of pros-1 function in large-scale RNAi screens has been reported to result in locomotion defects, slow growth, and larval lethality\; in regulating excretory canal growth, PROS-1 functions via regulatio…
WBGene00000449		ceh-27	F46F3.1	ceh-27 encodes a homeodomain protein of the NK-2 class that contains Drosophila scarecrow and human NKX-2 (OMIM:606727)\; CEH-27 activity is essential for embryogenesis and appears to be required for maintaining hypodermal integrity during movement as embryos lacking CEH-27 burst at a breach in the ventral hypodermis upon commencement of muscle contractions\; CEH-27 expression is first detected i…
WBGene00000451		ceh-30	C33D12.7	ceh-30 encodes a homeodomain protein most similar to Drosophila and mammalian BarH1 (OMIM:605211) which function in neuronal cell fate determination\; CEH-30 functions as a key regulator of sex-specific apoptosis\; ceh-30 transcription is under the regulatory control of TRA-1A and UNC-86.
WBGene00000452		ceh-31	C33D12.1	ceh-31 encodes a protein containing a homeobox domain.
WBGene00000453		ceh-32	W05E10.3	ceh-32 encodes a Six\/sine oculis-type homeodomain protein most closely related to the Six3\/6 subfamily that contains Drosophila OPTIX and human SIX3 (OMIM:603714, which when mutated leads to holoprosencephaly 2)\; CEH-32 appears to be essential for development and required for proper head morphogenesis\; during embryogenesis, CEH-32 is expressed in hypodermal and neuronal precursors, and at lat…
WBGene00000455		ceh-34	C10G8.6	ceh-34 encodes a homeodomain protein, homologous to human SIX2 (OMIM:604994)\; ceh-34 activity is required for regulation of the programmed cell death of a pharyngeal neuron, the sister of the M4 motor neuron\; CEH-34 binds the egl-1 5'-regulatory region in vitro and acts together with EYA-1, with which it physically interacts, to regulate expression of egl-1 to promote programmed cell death of t…
WBGene00000457		ceh-36	C37E2.4	ceh-36 encodes a paired-like homeodomain transcription factor that is one of three orthodenticle (OTX\/OTD) homeodomain proteins in C. elegans (the others being TTX-1 and CEH-37)\; CEH-36 is required broadly for specification of the AWC olfactory neuron and also for establishing the left-right asymmetry of the ASEL and ASER gustatory neurons\; in addition, CEH-36 is sufficient to specify the AFD …
WBGene00000458		ceh-37	C37E2.5	ceh-37 encodes one of three C. elegans proteins with an OTX-like homeodomain\; however, CEH-37 lacks other domains found in OTX proteins, and the CEH-37 homeodomain is predicted to resemble the Myb domain of telomere-binding proteins\; CEH-37 binds the telomeric sequence 'TTAGGC' if it is repeated at least 1.5 times, and is mainly localized to the telomere in vivo\; ceh-37 mutants have a weak inc…
WBGene00000460		ceh-39	T26C11.7	ceh-39 encodes a a ONECUT class CUT homeobox protein with a single N-terminal cut domain\; CEH-39 acts as an X-signal element (XSE) to affect sex determination\; the cut domain may be a compact DNA-binding domain composed of alpha helices\; ceh-39 is one of three nematode-specific ONECUT genes in a cluster with ceh-21 and ceh-41.
WBGene00000461		ceh-40	F17A2.5	ceh-40 encodes one of three C. elegans homeodomain proteins (CEH-20, CEH-40, and CEH-60) homologous to Extradenticle (Exd\/Pbx)\; ceh-40 genetically interacts with ceh-20 and unc-62 during embryonic development: while loss of ceh-40 activity alone results in no significant embryonic lethality, loss of ceh-40 and ceh-20, or ceh-40, ceh-20, and unc-62, results in incompletely penetrant embryonic le…
WBGene00000462		ceh-41	T26C11.5	ceh-41 encodes a a ONECUT class CUT homeobox protein with a single N-terminal OCAM domain\; the OCAM domain is a nematode-specific motif conserved between CEH-21, CEH-41, and T02B5.2\; ceh-41 is one of three nematode-specific ONECUT genes in a cluster with ceh-21 and ceh-39\; ceh-41 has no obvious function in mass RNAi assays.
WBGene00000463		ceh-43	C28A5.4	ceh-43 encodes a homeobox protein of the Distal-less (Dll) class that is required for development of the anterior hypodermis during embryonic morphogenesis for cell adhesion\; ceh-43 affects embryonic and larval viability\; it is predominantly expressed in the head hypdodermis, neuronal support cells and CAN neurons.
WBGene00000467		cep-1	F52B5.5	cep-1 encodes an ortholog of the human tumor suppressor p53 (OMIM:191170, mutated in Li-Fraumeni syndrome) that promotes DNA damage-induced apoptosis and is required for normal meiotic segregation in the germ line, and affects sensitivity to hypoxia-induced lethality and longevity in response to starvation\; CEP-1 is expressed ubiquitously in embryos and in the nucleoli of a subset of pharyngeal …
WBGene00000469		ces-2	ZK909.4	ces-2 encodes a basic region leucine-zipper (bZIP) transcription factor, most similar in sequence and binding specificity to the PAR (proline- and acid-rich) subfamily of bZIP proteins\; ces-2 is required to activate programmed cell death in the sister cells of the serotoninergic neurosecretory motor (NSM) neurons, and is transcriptionally inhibited by activated LET-60(G12V)\; in regulating progr…
WBGene00000476		cfi-1	T23D8.8	cfi-1 encodes a DNA-binding protein containing an AT-rich interaction domain (ARID) that affects differentiation of the URA sensory neurons, AVD, and PVC interneurons\; acts downstream of UNC-86 and LIN-32 in controlling URA and IL2 cell fate, and is expressed in some neurons and muscle cells.
WBGene00000477		cft-1	C18C4.2
WBGene00000478		cfz-2	F27E11.3	cfz-2 encodes one of four C. elegans Frizzled homologs, integral membrane proteins that contain an external cysteine-rich domain (CRD) and seven transmembrane domains and that function in a wide variety of species as receptors for Wnt glycoprotein signaling molecules\; CFZ-2 activity is required for cell migration and for vulval development.
WBGene00000481		cha-1	ZC416.8	cha-1 is part of a gene complex, in which it shares a common promoter and first (noncoding) exon with unc-17 (and is thus coexpressed with unc-17), but in which the two genes encode mutationally separable functions\; cha-1 encodes a choline acetyltransferase that synthesizes acetylcholine, is expressed in neurons, and is required for viability, normal growth, locomotion, and sensitivity to acetyl…
WBGene00000484		che-2	F38G1.1	che-2 encodes a protein that contains G-protein beta-like WD-40 repeats that affects chemotaxis, dauer formation, and longevity\; expressed in the cilia of most ciliated sensory neurons, some head neurons, and male tail rays.
WBGene00000485		che-3	F18C12.1	che-3 encodes a dynein heavy chain (DHC) 1b isoform that affects the establishment and maintainance of the structural integrity of sensory cilia, and that also has a role in intraflagellar transport\; CHE-3 is expressed in ciliated sensory neurons.
WBGene00000488		che-7	F26D11.10
WBGene00000490		che-11	C27A7.4	che-11 encodes a large, unfamiliar protein with orthologs in vertebrates and arthropods (e.g., KIAA0590 and CG11838-PA) and in Chlamydomonas (IFT140), as well as distant similarity to OSM-1 and ZK520.1\; che-11 is required for normal synthesis of sensory cilia (via intraflagellar transport) in sensory neurons, osmotic avoidance, and dauer formation.
WBGene00000491		che-12	B0024.8	che-12 encodes a conserved protein orthologous to the mammalian protein Crescerin1 encoded by the gene FAM179B (KIAA0423)\; CHE-12 activity is required continuously in sensory neurons for formation of distal ciliary segments and thus, for normal sensory cilium morphology and function and chemotaxis to a subset of attractants, including sodium chloride\; CHE-12 contains four TOG domains whose tubu…
WBGene00000492		che-13	F59C6.7	che-13 encodes a novel protein homologous to mammalian IFT57\/Hippi\; CHE-13 is a proposed component of the intraflagellar transport (IFT) complex B, and is required for the construction and maintenance of cilia on a subset of sensory neurons\; in addition, CHE-13 is required for proper localization of OSM-5, a murine polaris homolog, to IFT complex B\; CHE-13 is expressed in ciliated sensory neu…
WBGene00000496		chs-1	T25G3.2	chs-1 encodes a chitin synthase, paralogous to CHS-2\; chs-1 is requiredfor embryonic chitin synthesis, eggshell synthesis and osmoticintegrity, error-free chromosomal segregation during meiosis, polar bodyextrusion, association of the sperm pronucleus\/centrosome complex (SPCC)with the early embryonic cortex, localization of PAR-2 in early embryos,posterior localization of P granules or PIE-1, a…
WBGene00000497		chs-2	F48A11.1	chs-2 encodes a putative chitin synthase, paralogous to CHS-1\; CHS-2 isrequired for synthesis of chitin lining the inner pharyngeal surface(primarily in the buccal cavity and grinder), while CHS-1 is dispensablefor pharyngeal chitin\; CHS-2 is also required for normal pharyngealshape and function, and for larval viability\; chs-2(RNAi) animals haveabnormally large, misshapen grinders, and arrest…
WBGene00000498		chk-1	Y39H10A.7	chk-1 encodes a CHK1-like serine threonin protein kinase that affects fertility.
WBGene00000499		chk-2	Y60A3A.12	chk-2 encodes a member of the Cds1\/Chk2 checkpoint kinase family, orthologous to human CHK2 (OMIM:604373, mutated in Li-Fraumeni syndrome), that affects pairing between homologous chromosomes during early meiotic prophase, and might function to couple premeiotic S phase with early prophase\; CHK-2 is expressed in the germ line.
WBGene00000501		cho-1	C48D1.3	cho-1 encodes a high-affinity choline transporter orthologous to members of the sodium-dependent glucose transporter family\; CHO-1 is expressed in cholinergic neurons.
WBGene00000503		cht-1	C04F6.3	cht-1 encodes a chitinase orthologous to human chitinase-1 (OMIM:600031, mutations are associated with chitotriosidase deficiency)\; CHT-1 is predicted to function as an extracellular O-glycosyl hydrolase that hydrolyzes the glycosidic bond between two or more carbohydrates\; in C. elegans, CHT-1 may play a role in embryogenesis, and may also be required for cuticle degradation during molting and…
WBGene00000510		cka-2	C52B9.1	cka-2 encodes an isoform of choline kinase whose activity has beenverified in vitro\; CKA-1 and CKA-2 comprise a related group ('A') ofcholine kinases\; purified CKA-2 is dimeric, requires 1 mM Mg(2+) foroptimal activity, and has a strong preference for choline overethanolamine\; CKA-2 has a pH optimum of 10 and a k(cat) of 74\/s, close tothe maximum rate observed for yeast and rat enzymes.
WBGene00000511		ckb-1	B0285.8	ckb-1 encodes a putative choline kinase\; CKB-1 through CKB-4 comprise arelated group ('B') of choline kinases.
WBGene00000512		ckb-2	B0285.9	ckb-2 encodes an isoform of choline kinase whose activity has beenverified in vitro\; CKB-1 through CKB-4 comprise a related group ('B') ofcholine kinases\; purified CKB-2 has a strong preference for choline overethanolamine, a specific activity of 2.4 micromol\/min\/mg protein and a pHoptimum near 10.
WBGene00000514		ckb-4	F22F7.5	ckb-4 encodes an isoform of choline kinase whose activity has beenverified in vitro, and that has a strong preference for choline overethanolamine\; CKB-1 through CKB-4 comprise a related group ('B') ofcholine kinases.
WBGene00000515		ckc-1	T27A10.3	ckc-1 encodes a putative ethanolamine or choline kinase, with somewhatmore sequence similarity to ethanolamine kinases\; CKC-1 is the sole memberof a 'C' group of choline\/ethanolamine kinases.
WBGene00000516		cki-1	T05A6.1	cki-1 encodes a homolog of the mammalian cyclin-dependent kinase inhibitor p27\/KIP1 that is required for the arrest of cell division in larval blast lineages, dauer larvae and starved L1 larvae\; excess CKI-1 expression prematurely stops cell division while cki-1(RNAi) induces extra cell divisions, indicating that CKI-1 quantitatively regulates the amount of mitosis in postembryonic worms.
WBGene00000518		ckk-1	C05H8.1	ckk-1 encodes a serine\/threonine protein kinase that is the C. elegans calcium and calmodulin-dependent protein kinase kinase (CaM-KK) ortholog\; ckk-1 activity is required for CRE-dependent transcription in neurons\; when expressed in vitro, CKK-1 is capable of stimulating the kinase activity of a downstream kinase, either C. elegans CMK-1 or recombinant mouse CaM-KIV, in a Ca2+\/calmodulin-dep…
WBGene00000520		cku-80	R07E5.8	cku-80 encodes an ortholog of human XRCC5 (Ku80\; OMIM:194364, antigen ofsystemic lupus erythematosus)\; CKU-80 is required for resistance toionizing radiation (IR) in somatic tissues (such as motor neurons,vulva, uterus, or somatic gonad) and in endoreduplicating intestinalcells, but not in the germline (e.g., in dog-1-induced lesions)\; CKU-80is required for growth on high NaCl, probably becaus…
WBGene00000521		cky-1	C15C8.2	cky-1 encodes a member of the basic helix-loop-helix\/Per-Arnt-Sim (bHLH-PAS) protein family\; CKY-1 physically interacts with AHA-1, and when co-expressed in vitro, an AHA-1\/CKY-1 complex exhibits sequence-specific DNA binding\; when co-expressed in cultured cells, the AHA-1\/CKY-1 complex can stimulate reporter gene transcription\; cky-1 is expressed in non-neuronal pharyngeal cells.
WBGene00000522		clc-1	C09F12.1	clc-1 encodes a claudin homolog, closely similar to CLC-2, that is required for normal cohesion of apical junctions in epithelia\; claudins are integral membrane proteins with four transmembrane sequences that are found in mammalian tight junctions (TJs), induce TJs when transgenically expressed in cells normally lacking them, and can mediate the specific conductance of of specific ions (e.g., ma…
WBGene00000524		clc-3	ZK563.4	clc-3 encodes a claudin homolog that may regulate ion channels\; CLC-3 is worm-specific, with a highly divergent sequence weakly similar to mammalian voltage-dependent calcium channel gamma subunits that are known or suspected to prevent epilepsy in vivo (e.g., stargazin\; MGI:1316660)\; claudins are integral membrane proteins with four transmembrane sequences that are found in mammalian tight ju…
WBGene00000526		clc-5	C01C10.4	clc-5 encodes a claudin homolog that may be required for normal cohesion of apical junctions in epithelia\; CLC-5 is worm-specific, with obvious homologs only in C. elegans\; CLC-5 has no obvious function in mass RNAi assays\; claudins are integral membrane proteins with four transmembrane sequences that are found in mammalian tight junctions (TJs), induce TJs when transgenically expressed in cel…
WBGene00000529		clh-2	B0491.8	clh-2 encodes a chloride channel protein that is required for embryonic viability\; may have two transcripts transcribed from alternative promoters, and the two transcripts might be expressed in different cell types.
WBGene00000530		clh-3	E04F6.11	clh-3 encodes a chloride channel homologous to the mammalian channel ClC-2\; CLH-3 is expressed in oocytes\; CLH-3 carries a hyperpolarization- and swelling-activated Cl(-) current, with biophysical characteristics strongly resembling those of mammalian ClC-2\; the CLH-3 current is inactive in immature oocytes, but can be triggered by cell swelling, however, CLH-3 has no obvious role in oocyte vo…
WBGene00000531		clh-4	T06F4.2
WBGene00000537		clk-2	C07H6.6	The clk-2 gene encodes an ortholog of the S. cerevisiae telomere length-regulating protein Tel2p that has been shown to bind a number of DNA structures in vitro, including single-, double- and four-stranded DNA\; in C. elegans, CLK-2 activity is required for the DNA damage and S phase replication checkpoints, for embryonic development, and for normal biological rhythms and life span\; a functiona…
WBGene00000539		cln-3.1	F07B10.1
WBGene00000540		cln-3.2	C01G8.2
WBGene00000541		cln-3.3	ZC190.1
WBGene00000543		clp-2	T04A8.16	clp-2 encodes a large calpain subunit that contains two predicted MIT (microtubule interacting and trafficking) domains and is homologous to the mammalian Calpain 7 proteins and the atypical, nuclear-localized Aspergillus calpain, PalB\; by homology, CLP-2 is predicted to function as a calcium-dependent, cysteine protease that is involved in intracellular proteolysis and peptidolysis\; however, a…
WBGene00000544		clp-3	Y47H10A.1	clp-3 encodes an atypical calpain, which is a calcium regulated thiol protease\; clp-3 is orthologous to the human calpains, that include CAPN1, CAPN11 and CAPN12\; reducing the function of clp-3 via RNAi did not yield any obvious phenotypes, possibly due to functional redundancy among clp genes in C. elegans.
WBGene00000546		clp-6	Y77E11A.10	clp-6 encodes a calpain homolog that has significant identity to mammalian calpains over its whole length and that contains motifs typical of calpains, including a thiol (cysteine) protease active site and a Ca[2+]-binding domain\; CLP-6 is not required for degenerative (necrotic-like) cell death in neurons induced by mutations such as mec-4(d), deg-3(d), or gsa-1(gf), since clp-6(RNAi) has no ef…
WBGene00000551		clx-1	C50F7.2	clx-1 encodes a protein that contains 23 copies of a 15 amino acid repeat, possibly derived from a collagen triplet\; there is no transcript evidence for this locus.
WBGene00000557		cnc-3	R09B5.8	cnc-3 encodes one of eleven C. elegans caenacin peptides\; CNC-3 is predicted to be a secreted protein that, based upon similarity to CNC-2, -4, and -6, may function as an antimicrobial peptide in the innate immune response.
WBGene00000558		cnc-4	R09B5.9	cnc-4 encodes one of eleven C. elegans caenacin peptides\; cnc-4 expression is strongly induced after infection by the fungus Drechmeria coniospora, suggesting that it functions as a secreted antimicrobial peptide in the innate immune response.
WBGene00000562		cng-1	F14H8.6
WBGene00000583		cof-2	C48E7.5	cof-2 encodes a type II transmembrane protein containing extracellular collage-like repeats and a highly conserved olfactomedin (OLF) domain, and is homologous to human GLC1A, which when mutated leads to glaucome primary open angle (OMIM:137750)\; a cof-2::gfp promoter fusion is expressed in muscle cells.
WBGene00000592		coh-3	F08H9.1	coh-3 encodes a member of the Rad21\/Rec8-like family of cohesion proteins known as kleisins\; COH-3, along with its paralogs REC-8 and COH-4, function as members of a meiotic cohesin complex that mediates sister chromatid cohesion\; coh-3 transcripts are expressed in the germline.
WBGene00000593		col-2	W01B6.7	col-2 encodes a member of the collagen superfamily containing collagen triple helix repeats (20 copies)\; expression peaks during the molt that separates the L2 larval and dauer stages as the dauer cuticle is being formed, and mRNA is expressed at low levels in post-dauer L4 larvae and in adult animals.
WBGene00000594		col-3	T28C6.6	col-3 encodes a collagen protein that affects body morphogenesis, larval viability, and locomotion in large scale RNAi screens\; mRNA is expressed during all developmental stages examined (in embryos, during the L2 to dauer molt, during the dauer to L4 larval molt, and during the L4 to adult molt).
WBGene00000596		col-7	C15A11.5	col-7 encodes a member of the collagen superfamily containing collagen triple helix repeats (20 copies)\; expressed during the L2-to-dauer molt and the L4-to-adult molt.
WBGene00000598		col-9	F54B11.1	col-9 encodes a collagen protein.
WBGene00000601		col-12	F15H10.1	col-12 encodes a member of the collagen superfamily containing collagen triple helix repeats (20 copies)\; expressed throughout development but expression peaks after each larval molt when new cuticle is being secreted and deposited, and after the L4 to adult larval molt.
WBGene00000602		col-13	F15H10.2	col-13 encodes a collagen which is expressed in all stages of development, like sqt-3 (col-1), col-3, col-10, col-11, col-12, and col-14\; collagen genes with this expression profile may be specifically required to construct the L1 cuticle (and, perhaps, less specifically required for cuticles at other stages)\; the amino- and carboxyl-terminal cysteine-rich regions of COL-13 are most closely rel…
WBGene00000603		col-14	C46A5.3	col-14 encodes a collagen protein that affects vulval morphology in a large-scale RNAi screen\; mRNA expressed in embryos and transcript levels peak during each larval stage.
WBGene00000606		col-17	F11G11.10	col-17 encodes a collagen which is expressed in all developmental stages except eggs, like col-15, col-16, and col-20\; collagen genes with this expression pattern may be used for synthesis of cuticles after the L1 stage (e.g., the L4 cuticle).
WBGene00000610		col-33	F36A4.6	col-33 encodes a predicted cuticular collagen\; by homology, col-33 is predicted to play a role in cuticle biosynthesis and regulation of body size and morphogenesis\; however, as loss of col-33 activity via large-scale RNAi screens does not result in any obvious abnormalities, the precise role of COL-33 in C. elegans development and\/or behavior is not yet known.
WBGene00000611		col-34	F36A4.10	col-34 encodes a cuticle collagen protein and is a critical component of male tail cuticle organization affecting ray morphology.
WBGene00000612		col-35	C15A11.1	col-35 encodes a collagen that is individually dispensable for viability and gross morphology in mass RNAi screens\; the amino- and carboxyl-terminal cysteine-rich regions of COL-35 are most closely related to those of COL-8, COL-19, and COL-39.
WBGene00000613		col-36	C27H5.5	col-36 encodes a collagen protein\; expressed during the L1 to L2 and L2 to dauer larval stage molts.
WBGene00000614		col-37	ZK863.2	col-37 encodes a cuticle collagen.
WBGene00000617		col-40	T13B5.4	col-40 encodes a cuticle collagen protein that belongs to the col-6 cuticle collagen family\; col-40 transcript is present in L1 larvae and at the L2d-dauer molt.
WBGene00000618		col-41	T10B10.1	col-41 encodes a cuticle collagen.
WBGene00000620		col-43	ZC513.8	col-43 encodes a collagen that is individually dispensable for viability and gross morphology in mass RNAi screens.
WBGene00000621		col-44	F54B11.2	col-44 encodes a cuticle collagen.
WBGene00000622		col-45	F53G12.7	col-45 encodes a cuticle collagen.
WBGene00000623		col-46	Y18H1A.13	col-46 encodes a cuticle collagen.
WBGene00000624		col-47	Y18H1A.12	col-47 encodes a cuticle collagen.
WBGene00000625		col-48	Y54E10BL.2	col-48 encodes a cuticle collagen.
WBGene00000626		col-49	K09H9.3	col-49 encodes a cuticle collagen.
WBGene00000627		col-50	T28F2.6	col-50 encodes a cuticle collagen.
WBGene00000628		col-51	T28F2.8	col-51 encodes a cuticle collagen.
WBGene00000629		col-52	D1007.2	col-52 encodes a collagen\; loss of col-52 via large-scale RNAi screens results in embryonic lethality and body morphology defects.
WBGene00000630		col-53	M01A12.1
WBGene00000631		col-54	F33D11.3
WBGene00000633		col-56	T08B2.2
WBGene00000634		col-58	F26B1.4
WBGene00000636		col-60	F22D6.10
WBGene00000637		col-61	C01H6.1
WBGene00000638		col-62	C15A11.6
WBGene00000639		col-63	ZK265.2
WBGene00000640		col-64	F52F12.2
WBGene00000641		col-65	K08C9.4
WBGene00000642		col-66	F15D3.3
WBGene00000644		col-68	C50D2.4
WBGene00000645		col-69	K01A2.7
WBGene00000646		H17B01.2	H17B01.2
WBGene00000647		col-71	Y49F6B.10
WBGene00000648		col-72	W09G10.1
WBGene00000649		col-73	F11G11.12
WBGene00000650		col-74	ZK1248.2
WBGene00000651		col-75	K03H9.2
WBGene00000652		col-76	M110.1
WBGene00000654		col-78	W07A12.5
WBGene00000655		col-79	C09G5.3
WBGene00000658		col-83	F33A8.9
WBGene00000659		col-84	K12D12.3	col-84 encodes a nematode cuticular collagen\; RNAi experiments that target col-84 (as well as neighboring genes) result in defects in embryonic and larval development, body morphology, and reproduction.
WBGene00000660		col-85	T21B4.2
WBGene00000661		col-86	Y81G3A.5
WBGene00000662		col-87	Y39G8C.4
WBGene00000663		col-88	W05G11.3
WBGene00000664		col-89	F17C8.2
WBGene00000665		col-90	C29E4.1
WBGene00000666		col-91	F09G8.6	col-91 encodes a cuticle collagen\; loss of col-91 via large-scale RNAi results in no obvious defects.
WBGene00000670		col-95	Y41C4A.16	col-95 encodes a collagen.
WBGene00000671		col-96	Y41C4A.19
WBGene00000672		col-97	ZK1010.7	col-97 encodes a cuticular collagen\; loss of col-97 activity via large-scale RNAi screens results in defects in body morphology and locomotion.
WBGene00000674		col-99	F29C4.8
WBGene00000676		col-102	C18H7.3	col-102 encodes a cuticle collagen.
WBGene00000678		col-104	F58F6.1
WBGene00000679		col-105	F58F6.2
WBGene00000681		col-107	C34H4.4
WBGene00000682		col-108	Y41D4A.2
WBGene00000683		col-109	Y38C1BA.3	col-109 encodes a cuticular collagen\; loss of col-109 via large-scale RNAi screens results in no obvious defects.
WBGene00000684		col-110	F19C7.7
WBGene00000685		col-111	F29B9.9
WBGene00000687		col-113	C34D4.15
WBGene00000688		col-114	D2024.8
WBGene00000689		col-115	Y42H9B.1
WBGene00000690		col-116	F17E9.1
WBGene00000691		col-117	T28C6.4
WBGene00000694		col-120	Y11D7A.11
WBGene00000695		col-121	F56D5.1	col-121 encodes a cuticle collagen required for resistance to theendocrine disrupting chemical bisphenol A (BPA)\; col-121(nx3) andcol-121(RNAi) animals are hypersensitive to BPA, but are otherwisewild-type (e.g., they have normal body shape)\; BPA hypersensitivity hasalso been observed for dpy-2(e8), dpy-7(e88) and dpy-10(e128) mutants.
WBGene00000697		col-123	W08D2.6	col-123 is homologous to the human gene A TYPE IV COLLAGEN (COL6A1\; OMIM:303631), which when mutated is sometimes associated with diffuse leiomyomatosis.
WBGene00000702		col-128	F12F6.9
WBGene00000704		col-130	F08G5.4
WBGene00000705		col-131	C39E9.3
WBGene00000706		col-132	C39E9.9
WBGene00000708		col-135	M199.5
WBGene00000709		col-136	Y51H4A.28
WBGene00000710		col-137	Y51H4A.9
WBGene00000711		col-138	C52D10.13
WBGene00000714		col-141	T15B7.5
WBGene00000718		col-145	B0222.7
WBGene00000719		col-146	T06E4.6
WBGene00000720		col-147	T06E4.4
WBGene00000721		col-148	C12D8.8
WBGene00000722		col-149	B0024.1
WBGene00000723		col-150	B0024.2
WBGene00000724		col-151	AC3.6
WBGene00000725		col-152	F32G8.5
WBGene00000726		col-153	F17C11.3
WBGene00000727		col-154	F55C10.2
WBGene00000729		col-156	F57B7.3
WBGene00000730		col-157	T11F9.9
WBGene00000731		col-158	D2023.7
WBGene00000734		col-161	C50B6.4
WBGene00000735		col-162	Y2H9A.3
WBGene00000736		col-163	F46B3.17
WBGene00000737		col-164	T21D9.1
WBGene00000738		col-165	F14H12.1
WBGene00000741		col-168	T10E10.1
WBGene00000742		col-169	T10E10.5
WBGene00000743		col-170	T10E10.6
WBGene00000744		col-171	T10E10.7
WBGene00000745		col-172	F38B6.5
WBGene00000746		col-173	F41C6.5
WBGene00000747		col-174	F46C8.2
WBGene00000748		col-175	C35B8.1
WBGene00000749		col-176	ZC373.7
WBGene00000750		col-177	F59F3.2
WBGene00000753		col-180	C44C10.1
WBGene00000755		col-182	R09A8.4
WBGene00000756		col-183	F02D10.1
WBGene00000758		col-185	H06A10.2
WBGene00000759		col-186	E03G2.4
WBGene00000760		col-187	C30F2.1
WBGene00000762		coq-2	F57B9.4	coq-2 encodes a putative para-hydroxybenzoate-polyprenyl transferase(UbiA prenyltransferase), orthologous to S. cerevisiae COQ2\; COQ-2 isrequired for ubiquinone (coenzyme Q9) biosynthesis and for normallyshort lifespan\; coq-2 mutants have slowed pharyngeal pumping, andeventually arrest as paralysed larvae before dying\; coq-2(RNAi) animalshave reduced levels of coenzyme Q9 and superoxide, and h…
WBGene00000763		coq-3	Y57G11C.11	coq-3 encodes a putative 3,4-dihydroxy-5-hexaprenylbenzoatemethyltransferase, orthologous to S. cerevisiae COQ3\; by orthology, COQ-3is predicted to be in a complex with COQ-4 (and perhaps COQ-6), and to berequired for two different steps of ubiquinone synthesis\; COQ-3 isrequired for viability, ubiquinone (coenzyme Q9) biosynthesis and fornormally short lifespan\; coq-3 null mutations are lethal…
WBGene00000766		coq-6	K07B1.2	coq-6 encodes a putative flavin-dependent aromatic-ring monooxygenase,homologous to yeast COQ6\; COQ-6 is required for ubiquinone (coenzyme Q9)biosynthesis and for normally short lifespan\; coq-6(RNAi) animals havereduced levels of coenzyme Q9 and superoxide, and have abnormally longlifespans.
WBGene00000768		cor-1	R01H10.3	The cor-1 gene encodes an ortholog of the actin-binding protein coronin.
WBGene00000770		cpb-1	C40H1.1	cpb-1 encodes a cytoplasmic polyadenylation element binding (CPEB) protein homolog involved in two steps of spermatogenesis\; two CPEB proteins have distinct functions in spermatogenesis, with FOG-1 specifying sperm cell fate, and CPB-1 conversely executing that decision, being required for progression through meiosis\; cpb-1(RNAi) spermatocytes fail to undergo meiotic cell divisions\; CPB-1 prot…
WBGene00000771		cpb-2	C30B5.3	cpb-2 encodes a cytoplasmic polyadenylation element binding (CPEB) protein homolog, expressed specifically in the spermatogenic germ line\; CPB-2 is dispensable for oogenesis, in contrast to CPEBs in vertebrates (Xenopus), arthropods (Drosophila), and molluscs (Spisula), which all participate in oogenesis.
WBGene00000772		cpb-3	B0414.5	cpb-3 encodes a CPEB orthologous to Drosophila ORB, zebrafish ZORBA, andhuman CPEB1, and paralogous to FOG-1 and CPB-1\/2\; CPB-3 inhibitsphysiological apoptosis in oocytes, keeping it down to a normal level of~50\% in hermaphrodite gonads\; independently of apoptosis, CPB-3 is alsorequired for normal oogenesis, sperm\/oocyte switching (upstream ofFEM-3), and the transistion from mitosis to meios…
WBGene00000774		cpf-2	F56A8.6
WBGene00000775		cpin-1	F38E11.3	cpin-1 is orthologous to a mammalian protein variously identified as guanine aminohydrolase (or guanine deaminase, or guanase), cypin, or p51-nedasin.
WBGene00000778		cpn-2	D1069.2	cpn-2 encodes a calponin homolog, more similar to the calponin paralogs transgelin (SM22 alpha) or neuronal protein NP25 than to calponin per se.
WBGene00000781		cpr-1	C52E4.1	cpr-1 encodes a cysteine protease of the cathepsin B-like cysteine protease family\; cpr-1 appears to be required for embryogenesis\; cpr-1 is specifically expressed in the gut of all stages except the embryo and around developing embryos in the gonad\; expression of cpr-1 is regulated by three promoter GATA motifs.
WBGene00000782		cpr-2	F36D3.9
WBGene00000783		cpr-3	T10H4.12
WBGene00000784		cpr-4	F44C4.3	cpr-4 encodes a cathepsin B-like cysteine protease expressed at all life stages.
WBGene00000785		cpr-5	W07B8.5	cpr-5 encodes a cysteine protease.
WBGene00000786		cpr-6	C25B8.3
WBGene00000789		cpz-2	M04G12.2
WBGene00000792		crb-1	F11C7.4	crb-1 encodes a transmembrane protein with EGF-like and laminin repeats homologous to Drosophila CRUMBS\; crb-1 appears to function redundantly with let-413 to effect epithelial polarization\; CRB-1 localizes to cell junctions of non-cuticular epithelia, such as the intestine and the pharynx, near the apical plasma membrane.
WBGene00000795		crn-2	CD4.2	crn-2 encodes a cell death-related nuclease, homologous to the magnesium-dependant TatD nuclease of E. coli\; CRN-2 is required for normal levels of DNA degradation during apoptosis\; crn-2(RNAi) 1.5-fold stage embryos display TUNEL labelling of nuclei that is five-fold higher than that seen in untreated N2 animals\; CRN-2 promotes both DNA degradation and cell corpse engulfment, in a partially r…
WBGene00000797		crn-4	AH9.2	crn-4 encodes a DEDD family DNase, a cell death-related nuclease\; crn-4 exhibits both DNase and RNase activities\; crn-4 is believed to function in a large multinuclease complex, the degradeosome, whose components include the protein products of cps-6, crn-1, crn-5, cpy-13 and other non-nuclease components like wah-1, to promote apoptotic DNA degradation\; crn-4 has been shown to bind DNA throug…
WBGene00000798		crn-5	C14A4.5	crn-5 encodes a cell death-related nuclease which is a homolog of Rrp46, an eukaryotic ribonulease component of the exosome, involved in RNA processing\; crn-5 is believed to function in a large multinuclease complex, the degradeosome, whose components include the protein products of cps-6, crn-1, crn-4, cpy-13 and other non-nuclease components like wah-1, to promote apoptotic DNA degradation\; c…
WBGene00000801		cars-2	Y23H5A.1
WBGene00000803		csb-1	F53H4.1	csb-1 encodes an ortholog to human CSB\/ERCC6\; CSB-1 contains a SNF2-like ATPase domain, similar to human CSB, which is mostly deleted in the functional null allele, ok2335\; CSB-1 functions in the transcription coupled repair (TCR) pathway of nucleotide excision repair (NER), and is essential for somatic cells to overcome the deleterious effects of UV irradiation\; csb-1 is not essential in ger…
WBGene00000804		csc-1	Y48E1B.12	csc-1 encodes a novel protein conserved amongst Caenorhabditis nematodes\; CSC-1 is a member of the Aurora B kinase complex (chromosome passenger complex) that, in C. elegans, also includes ICP-1, BIR-1, and AIR-2\; CSC-1 localizes to meiotic and mitotic chromosomes, as well as to the spindle midzone\; CSC-1 is required for localization of the AIR-2 kinase, and CSC-1, ICP-1, and BIR-1 are all int…
WBGene00000819		csp-1	Y48E1B.13	The csp-1 gene encodes, by alternative splicing, three caspase homologs that may be involved in apoptosis.
WBGene00000820		csp-2	Y73B6BL.7	The csp-2 gene encodes a caspase homolog that may be involved in apoptosis.
WBGene00000829		ctb-1	MTCE.21	The ctb-1 gene resides on the mitochondrial chromosome, and encodes the cytochrome b protein of mitochondrial complex III\; mutation of ctb-1 suppresses the slow embryonic development of isp-1 mutants, while enhancing their paraquat resistance.
WBGene00000830		ctl-1	Y54G11A.6	ctl-1 encodes one of three C. elegans catalases\; CTL-1 exhibits catalase activity in vitro, and thus likely functions in vivo as an antioxidant enzyme that protects cells from reactive oxygen species\; ctl-1 activity contributes to the extended lifespan seen in daf-2 mutant animals\; in addition, ctl-1 expression is negatively regulated by DAF-2-mediated insulin signaling\; as CTL-1 does not pos…
WBGene00000831		ctl-2	Y54G11A.5	ctl-2 encodes one of three C. elegans catalases\; CTL-2 exhibits catalase and peroxidase activity in vitro, and thus likely functions in vivo as an antioxidant enzyme that protects cells from reactive oxygen species\; ctl-2 activity is required for normal lifespan as well as for the extended lifespan seen in daf-2 mutant animals\; in addition, ctl-2 is required for normal egg-laying capacity and …
WBGene00000835		cuc-1	ZK652.11	cuc-1 encodes a copper chaperone orthologous to Saccharomyces cerevisiae Atx1p and the vertebrate ATOX1 proteins\; by homology, CUC-1 copper chaperone is predicted to function in the cytosol by transferring copper to the CUA-1 ATPase for transport into the post-Golgi compartment\; when overexpressed in S. cerevisiae atx1 mutants, a cuc-1 cDNA is able to complement observed growth defects on iron-…
WBGene00000841		cul-6	K08E7.7	cul-6 encodes a member of the cullin family that may physically interact with SKR-3.
WBGene00000845		cup-4	C02C2.3	cup-4 encodes a non-alpha ligand-gated ion channel with similarity to the nicotinic acetylcholine receptors\; cup-4 is required cell autonomously for efficient fluid endocytosis in coelomocytes\; cup-4 mutant animals display reduced levels of plasma membrane phosphatidylinositol 4,5-bisphosphate, suggesting that CUP-4 may regulate endocytosis via regulation of phospholipase C activity\; in additi…
WBGene00000853		cut-6	M142.2
WBGene00000857		cwn-1	K10B4.6	cwn-1 encodes one of five C. elegans Wnt signaling ligands\; during embryogenesis cwn-1 likely functions as a downstream target of the PAL-1 homeodomain protein in the regulatory network that specifies cell fates in the C lineage that gives rise to ectodermal and muscle tissue\; consistent with this role, loss of cwn-1 activity via RNAi results in rare larval tail defects that may result, in part…
WBGene00000858		cwn-2	W01B6.1	cwn-2 encodes one of five C. elegans Wnt signaling molecules that is homologous to mammalian Wnt5\; cwn-2 is required for proper placement of the nerve ring and anterior cells along the anterior\/posterior axis\; cwn-2 also acts redundantly to specify cell fates during vulval development\; CWN-2 appears to be required at the time of nerve ring development (comma stage of embryogenesis) for nerve …
WBGene00000859		cwp-1	C37H5.10	cwp-1 encodes a nematode-specific protein that is coexpressed with lov-1 and pkd-2.
WBGene00000860		cwp-2	C37H5.11	cwp-2 encodes a nematode-specific protein that is coexpressed with lov-1 and pkd-2.
WBGene00000862		cwp-4	K11D12.1	cwp-4 encodes a protein with some similarity to mucins that is predicted to be secreted, and is alleged to be coexpressed with polycystins\; CWP-4 is dispensable for viability and gross morphology in mass RNAi screens.
WBGene00000866		cyb-2.1	Y43E12A.1
WBGene00000867		cyb-2.2	H31G24.4
WBGene00000870		cyd-1	Y38F1A.5	cyd-1 encodes a cyclin D homolog that is required for escape from G1 cycle arrest in postembryonic blast cells, affects movement and larval viability, and may physically interact with CDK-46 and CKI-1\; expressed embryonically primarily in the head, ventral cord, tail, and is later expressed primarily in the seam cells and in the somatic gonad.
WBGene00000871		cye-1	C37A2.4	cye-1 encodes the sole C. elegans E-type cyclin\; CYE-1 is required for progression through the mitotic cell cycle during embryonic, larval, and germline development\; cye-1 is also required for endoreduplication in intestinal cells\; CYE-1 is expressed ubiquitously in nuclei during embryonic development and postembryonically in proliferating blast cells, including germline stem cells\; in the ge…
WBGene00000878		cyn-2	ZK520.5	cyn-2 is a predicted member of the cytosolic Cyclosporin A-binding cyclophilin family that is functional when expressed in E. coli.
WBGene00000884		cyn-8	D1009.2	cyn-8 encodes a peptidyl-propyl cis-trans isomerase of the cyclophilin family\; cyclophilins are implicated in protein folding, however the precise role of cyn-8 is not known\; a CYN-8-fusion protein localises specifically to gut cell nuclei.
WBGene00000885		cyn-9	T27D1.1	cyn-9 encodes a peptidyl prolyl cis-trans isomerase most similar to human cyclophilin G (OMIM:606093)\; CYN-9 likely functions as a catalyst in the folding and modification of cuticle collagens\; a cyn-9::lacZ reporter is expressed in the syncytial hypodermis from early larval through adult stages\; cyn-9 mRNA is expressed most strongly at the mid-L3 and mid-L4 larval stages, the intermoult perio…
WBGene00000886		cyn-10	B0252.4	cyn-10 encodes a divergent cyclophilin isoform that is functional when expressed in E. coli.
WBGene00000888		cyn-12	C34D4.12	cyn-12 encodes a member of the cyclophilin family that is related to human PPIL1 (CGI-124)\; based upon its sequence similarity, CYN-12 is predicted to be a cytoplasmic protein potentially involved in a wide range of signal transduction pathways.
WBGene00000890		sig-7	F39H2.2	sig-7 encodes a predicted cyclophilin\; loss of sig-7 activity via large-scale RNAi screens results in embryonic and larval lethality as well as reduced brood sizes, suggesting that SIG-7 plays an essential role during C. elegans development.
WBGene00000893		cyn-17	ZC250.1
WBGene00000895		dac-1	B0412.1	dac-1 encodes the C. elegans ortholog of Dachshund, a transcriptional regulator first described in Drosophila that is a member of the SKI\/SNO\/DAC family of proteins\; dac-1 is expressed at higher levels in the AFD thermosensory neurons as compared to the AWB olfactory neurons and likely plays a role in thermosensory behavior as on thermal gradients dac-1 mutants fail to suppress cryophilic driv…
WBGene00000902		daf-6	F31F6.5	daf-6 encodes a Patched-related protein\; daf-6 is required for amphid channel morphogenesis and thus, also for normal morphology of the outer labial sensilla\; specifically, daf-6 is required for restricting the amphid sensory compartment diameter\; daf-6 mutants display defects in several neuron-mediated functions including dauer larvae formation, chemotaxis, osmotic avoidance, male mating, neg…
WBGene00000905		daf-9	T13C5.1	daf-9 encodes a cytochrome P450 of the CYP2 subfamily that by homology is predicted to function as a steroidogenic or fatty acid hydroxylase\; DAF-9 likely functions cell nonautonomously in hypodermal and neuronal cells to produce, for the DAF-12 nuclear receptor, a lipophilic hormone whose presence is necessary for bypassing entry into the alternative L3\/dauer larval stage and promoting reprodu…
WBGene00000906		daf-10	F23B2.4	daf-10 encodes a WD- and WAA-repeat containing protein that is the C. elegans ortholog of intraflagellar transport (IFT) complex A component IFT122\; daf-10 activity is required for intraflagellar transport and thus for proper development of amphid and phasmid neurons, dauer development, chemotaxis, and normal lifespan\; a DAF-10::GFP fusion protein undergoes both anterograde and retrograde intra…
WBGene00000907		daf-11	B0240.3	daf-11 encodes a transmembrane guanylate cyclase\; daf-11 activity is required for a number of processes dependent upon normal chemosensory function, including dauer formation and recovery and chemotaxis to both volatile and non-volatile odorants\; daf-11 is also required for axon formation\; daf-11 acts together with daf-21 to regulate chemosensory function and genetically upstream of daf-12 wit…
WBGene00000928		dao-2	M03A1.7	dao-2 encodes a (putatively) secreted protein with a DB module\; dao-2 is down-regulated in daf-2 mutant adults by comparison with normal adults, and thus may be involved in dauer formation.
WBGene00000933		dap-3	C14A4.2	dap-3 is an ortholog of mammalian death-associated protein 3 (DAP3), a mitochondrial ribosomal protein that promotes apoptosis.
WBGene00000934		dat-1	T23G5.5	dat-1 encodes a plasma membrane dopamine transporter\; DAT-1 is predicted to regulate dopaminergic neurotransmission via reuptake of dopamine into presynaptic neurons\; when expressed in HeLa cells, DAT-1 exhibits high affinity, saturable dopamine transport\; further, in primary cultures of C. elegans dopaminergic neurons, DAT-1 also exhibits a channel mode of conduction that leads to membrane de…
WBGene00000950		deg-1	C47C12.6	deg-1 encodes a putative ion channel for which altered function induces necrotic cell death of neurons required for mechanosensory behavior\; expressed in the ASH, IL1, AVD, AVG, and PVC neurons in addition to some muscle cells.
WBGene00000951		deg-3	K03B8.9	deg-3 encodes an alpha subunit of a nicotinic acetylcholine receptor (nAChR)\; originally defined by a gain-of-function mutation that results in neuronal degeneration and uncoordinated movement, DEG-3 can form heteromeric channels with a second alpha subunit, DES-2, and in vivo these channels appear to be required for chemosensation of choline\; deg-3 and des-2 reside in an operon, and consistent…
WBGene00000952		del-1	E02H4.1	del-1 encodes an ion channel protein of the DEG\/ENaC (degenerin\/epithelial Na+ channel) family\; like other members of the degenerin family, DEL-1 is predicted to function as a sensory mechanotransduction channel, however detailed analysis of the DEL-1 mutant phenotype has not yet been reported\; DEL-1 is expressed postembryonically in the VA and VB motor neurons and in the FLP sensory neurons\…
WBGene00000953		del-2	F58G6.6	del-2 encodes an unfamiliar protein whose promoter drives expression in IL1, ASH, and OLQ.
WBGene00000955		des-2	T26H10.1	des-2 encodes an alpha subunit of nicotinic acetylcholine receptor (nAChR), predicted to be a ligand-gated ion channel regulating the fast action of acetylcholine at neuromuscular junctions and in the nervous system\; DES-2 is coexpressed with and genetically interacts with DEG-3, which which it probably forms heteromultimers, and DES-2 falls into the 'DEG-3' class of nAChR subunits, probably uni…
WBGene00000960		dgk-3	F54G8.2	dgk-3 encodes a diacylglycerol kinase that is the C. elegans ortholog of mammalian DGK-beta\; dgk-3 activity is required for regulation of long-term thermotactic behavioral plasticity and for regulation of olfactory adaptation\; large-scale expression studies have reported dgk-3 expression in head neurons, the intestine, and the pharyngeal lumen, while expression profiling indicates that dgk-3 is…
WBGene00000963		dhp-1	R06C7.3	dhp-1 encodes a homolog of the human gene DPYS, which when mutated leads to dihydropyrimidinuria (OMIM:222748).
WBGene00000964		dhp-2	C47E12.8	The dhp-2 gene encodes an ortholog of the human gene DIHYDROPYRIMIDINASE (DPYS), which when mutated leads to dihydropyrimidinuria (OMIM:222748).
WBGene00000965		dhs-1	C01G8.3
WBGene00000967		dhs-3	T02E1.5	dhs-3 encodes a member of the short-chain dehydrogenases\/reductases family (SDR) predicted to be mitochondrial.
WBGene00000969		dhs-5	F56D1.5	dhs-5 encodes a possible steroid dehydrogenase\; DHS-5 generally resembles short chain-type alcohol\/other dehydrogenases, but has two predicted N-terminal transmembrane sequences, and its closest relatives in vertebrates are known or putative steroid dehydrogenases such as hydroxysteroid (17-beta) dehydrogenase 12 from mouse (also known as KIK-I or DHBK_MOUSE).
WBGene00000971		dhs-7	E04F6.7
WBGene00000972		dhs-8	K10H10.3
WBGene00000973		dhs-9	Y32H12A.3	dhs-9 encodes a member of the short-chain dehydrogenases\/reductases family (SDR).
WBGene00000974		dhs-11	Y39A1A.11	dhs-11 encodes a short-chain dehydrogenase predicted to be mitochondrial.
WBGene00000977		dhs-14	R05D8.8	dhs-14 encodes a short chain-type of alcohol\/other dehydrogenase, more similar to 18 paralogs in C. elegans than to any non-worm protein\; it is dispensable for viability and gross morphology in mass RNAi screens.
WBGene00000978		dhs-15	R05D8.10	dhs-15 encodes a member of the short chain dehydrogenase\/reductase family.
WBGene00000979		dhs-16	C10F3.2	dhs-16 encodes a short-chain dehydrogenase predicted to be mitochondrial.
WBGene00000980		dhs-17	F29G9.6	dhs-17 encodes a member of the short-chain dehydrogenases\/reductases family (SDR).
WBGene00000981		dhs-18	C45B11.3	dhs-18 encodes a predicted short-chain dehydrogenase.
WBGene00000983		dhs-20	F35B12.2	dhs-20 encodes a short-chain dehydrogenase predicted to be mitochondrial.
WBGene00000984		dhs-21	R11D1.11	dhs-21 encodes a member of the short-chain dehydrogenases\/reductases family (SDR) expressed in the intestine, hypodermis, uterus, and spermatheca.
WBGene00000987		dhs-24	Y60A3A.10	dhs-24 encodes a member of the short-chain dehydrogenases\/reductases family (SDR).
WBGene00000990		dhs-27	C04F6.5	dhs-27 encodes a short-chain dehydrogenase predicted to be mitochondrial.
WBGene00000991		dhs-28	M03A8.1	dhs-28 encodes an ortholog of human 17-BETA-HYDROXYSTEROID DEHYDROGENASE 4 (HSD17B4\; OMIM:601860, mutated in D-bifunctional protein deficiency), which contains a C-terminal SCP-2 sterol transfer domain\; the deletion allele dhs-28(ok450) is superficially wild-type.
WBGene00000992		dhs-29	F27D9.6
WBGene00000994		dic-1	F08B4.1	dic-1 encodes an ortholog of Drosophila CG3125 and human DEAD\/H BOX 26 (DDX26, DICE-1\; OMIM:604331\; nuclear protein, lost or downregulated in non-small cell lung carcinomas)\; DIC-1 and its orthologs have an N-terminal von Willebrand factor (vWF) type A domain\; DIC-1 is essential for normal mitochondrial morphology and function, particularly that of the mitochondrial cristae\/inner membrane\;…
WBGene00001002		div-1	R01H10.1	div-1 encodes a homolog of the B subunit of the DNA polymerase alpha-primase complex\; DIV-1 is required in embryos for the normal timing of interphase in cell divisions, and for the asymmetric distribution of PIE-1 and P granules.
WBGene00001016		dna-2	F43G6.1	dna-2 encodes the C. elegans ortholog of the yeast and vertebrate Dna2 replication helicases\; by homology, DNA-2 is predicted to function as an endonuclease and an ATP-dependent helicase that is involved in DNA replication and repair\; in C. elegans, DNA-2 activity is required maternally and zygotically to maintain normal rates of cell division and for proper germ-line, embryonic, and larval dev…
WBGene00001020		dnj-2	B0035.2	This gene encodes a protein containing a DnaJ ('J') domain.
WBGene00001021		dnj-3	C01G10.12	This gene encodes a protein containing a DnaJ ('J') domain.
WBGene00001022		dnj-4	C01G8.4	This gene encodes a protein containing a DnaJ ('J') domain.
WBGene00001036		dnj-18	T04A8.9	This gene encodes a protein containing a DnaJ ('J') domain.
WBGene00001040		dnj-22	T23B12.7	This gene encodes a protein containing a DnaJ ('J') domain that is predicted to be mitochondrial.
WBGene00001044		dnj-26	Y39C12A.8	This gene encodes a protein containing a DnaJ ('J') domain.
WBGene00001045		dnj-27	Y47H9C.5	This gene encodes a protein containing a DnaJ ('J') domain.
WBGene00001046		dnj-28	Y54E10BL.4	This gene encodes a protein containing a DnaJ ('J') domain.
WBGene00001049		dog-1	F33H2.1	dog-1 encodes a helicase homologous to the human FANCJ\/BRIP1\/BACH1 helicase\; DOG-1 is required for interstrand cross-link (ICL) repair and for maintenance of polyguanine tracts of germline and somatic DNA by resolving the secondary structure that can occur in guanine-rich DNA during lagging-strand DNA synthesis\; genetic analysis suggests that dog-1 functions downstream of fcd-2 and rad-51 in …
WBGene00001050		dom-3	F54C1.2
WBGene00001052		dop-1	F15A8.5	dop-1 encodes a D1-like dopamine receptor\; dop-1 is required cell autonomously in the touch neurons for modulation of mechanosensory behaviors such as tap habituation\; in addition, dop-1 is required for regulation of locomotion via antagonism of the DOP-3 D2-like dopamine receptor in cholinergic neurons\; when expressed in tissue culture cells, DOP-1 activity is stimulated by dopamine and to a …
WBGene00001053		dop-2	K09G1.4	dop-2 is orthologous to the human gene DOPAMINE RECEPTOR D2 (DRD2\; OMIM:126450), which when mutated leads to myoclonus-dystonia syndrome.
WBGene00001054		dpf-1	T23F1.7
WBGene00001057		dpf-4	F01F1.5
WBGene00001059		dpf-6	F44B9.1
WBGene00001063		dpy-1	M01E10.2	dpy-1 encodes a cuticulin\; DPY-1 activity is required for normal body length and alae formation\; dpy-1's site of action is localized to the hyp7 syncytium, based on mosaic analysis.
WBGene00001064		dpy-2	T14B4.6	The dpy-2 gene encodes an unusual cuticular collagen that is required for maintaining the normal body length of the animal in later larval stages\; dpy-2 interacts with other cuticular collagens such as dpy-10 and sqt-1, and suppresses mutations in glp-1, mup-1, and emb-5.
WBGene00001065		dpy-3	EGAP7.1
WBGene00001068		dpy-6	F16F9.2	dpy-6 encodes a novel, conserved protein that has similarity to human MUC2, a component of mucus layers\; dpy-6 activity is required for normal body morphology\; DPY-6 binds bovine calmodulin in vitro in a calcium-dependent manner.
WBGene00001069		dpy-7	F46C8.6	dpy-7 encodes a cuticular collagen\; DPY-7 functions as a structural constituent of the extracellular cuticle whose activity is required for normal cuticular morphology and hence, proper body form.
WBGene00001070		dpy-8	C31H2.2	dpy-8 encodes a collagen with a nematode-specific N-terminal domain that is required for normal body morphology and (perhaps) for a normal embryonic cell division rate\; dpy-8 interacts genetically with emb-5 and glp-1.
WBGene00001071		dpy-9	T21D12.2	dpy-9 encodes a cuticular collagen family member with similarity to human collagen alpha 5, type IV, and affects body length.
WBGene00001072		dpy-10	T14B4.7	A cuticle collagen protein that afffects body morphology and movement and genetically interacts with the sqt-1 collagen gene.
WBGene00001075		dpy-14	H27M09.4	dpy-14 encodes a type III (alpha 1) collagen that is required for embryonic, larval, and vulval development, proper amphid morphology, and regulation of body shape and size\; a dpy-14 promoter-GFP fusion construct is reportedly expressed in embryonic neurons.
WBGene00001076		dpy-17	F54D8.1	dpy-17 encodes a cuticle collagen\; during development, dpy-17 activity is required for normal body morphology, hermaphrodite tail development, and outgrowth of posterior canal cell processes\; genetic and immunofluorescence studies suggest that extracellular assembly of DPY-17 and the essential SQT-3 cuticle collagen is interdependent, as loss of dpy-17 activity results in intracellular retentio…
WBGene00001078		dpy-19	F22B7.10	dpy-19 encodes a C-mannosyltransferase\; DPY-19 is required for mannosylation of the surface receptors MIG-21 and UNC-5, and for correct polarization and migration of the neuroblasts QL and QR.
WBGene00001079		dpy-20	T22B3.1	dpy-20 encodes a BED zinc finger protein, with no known homologs outside of nematodes, that is required for normal body morphology.
WBGene00001091		drh-2	C01B10.1	drh-2 was identified, along with drh-1, as a gene that can encode a protein with similarity to DExH-box helicases\; drh-2, however, is classified by WB as a pseudogene because it has two frameshifts, based on EST and RNASeq alignments\; the first frameshift occurs in exon 4 and the second occurs in exon 8 of the current WB gene structure\; drh-2 appears to be the first gene in an operon (CEOP4647…
WBGene00001095		dars-2	F10C2.6	drs-2 encodes a putative aspartyl-tRNA synthetase.
WBGene00001099		dsc-4	K02D7.4	dsc-4 encodes the C. elegans ortholog of the large subunit of the microsomal triglyceride transfer protein\; dsc-4 affects the length of the defecation cycle and genetically interacts with clk-1 with respect to defecation cycle length, and also with respect to the clk-1- dependent adjustment of defecation cycle length to temperature\; a DSC-4::GFP fusion protein is expressed in the intestine begi…
WBGene00001102		dsh-2	C27A2.6	dsh-2 encodes one of three C. elegans Dishevelled (Dsh) homologs\; during embryonic development, dsh-2 functions in the Wnt signaling pathway that specifies endoderm and orients the division axis of the EMS blastomere\; dsh-2 is also required for many neuronal cell fate specifications and for asymmetric cell division in the early somatic gonad\; dsh-2 is additionally required for proper hypoderma…
WBGene00001103		dsl-1	W09G12.4	dsl-1 encodes a secreted protein with a single DSL and EGF domain inseries, resembling Delta\/LAG-2\; DSL-1, with APX-1 and LAG-2, iscollectively required for LIN-12\/Notch-mediated lateral signalling duringpostembryonic vulval development\; DSL-1, when misexpressed by lag-2sequences, can rescue the larval-lethal and anchor cell phenotypes oflag-2(q420ts)\; dsl-1(RNAi) animals have abnormal vulva…
WBGene00001104		dsl-2	W09G12.1
WBGene00001105		dsl-3	Y41D4B.10	dsl-3 encodes a putative secreted protein with single DSL and EGF domainsin series, somewhat like Delta\/LAG-2\; DSL-3 belongs to a nematode-specificfamily of Delta\/LAG-2-like proteins that includes DSL-1, -2, -3, -5, -6,and -7.
WBGene00001108		dsl-6	H02I12.4	dsl-6 encodes a putative transmembrane protein whose extracellular domainhas a single DSL and EGF domains in series, somewhat like Delta\/LAG-2\;DSL-6 belongs to a nematode-specific family of Delta\/LAG-2-like proteinsthat includes DSL-1, -2, -3, -5, -6, and -7.
WBGene00001109		dsl-7	F15B9.9
WBGene00001110		duo-1	F38B7.5
WBGene00001115		dyb-1	F47G6.1	dyb-1 encodes a homolog of mammalian alpha-dystrobrevin (DTNA)\; DYB-1 physically interacts with DYS-1\/dystrophin in vitro and CTN-1\/alpha-catulinand and DYS-1\/dystrophin in vivo.
WBGene00001117		dyf-1	F54C1.5	dyf-1 encodes a ciliary protein, belonging to a conserved but unfamiliarprotein family, specifically required for the kinesin OSM-3 to dock ontoand move intraflagellar transport (IFT) particles\; DYF-1 affectsdevelopment of the amphid and phasmid neurons, chemotaxis, and dauerformation\; DYF-1 function is downstream of BBS-8, which is required forIFT particles to stably bind both kinesin-II and O…
WBGene00001118		dyf-2	ZK520.3	dyf-2 encodes an ortholog of human WDR19\; DYF-2 associates withintraflagellar transport (IFT) particle complex B in sensory cilia, andis required for normal assembly and motion of IFT structures, includingcomplex A particles\; consequently, DYF-2 is also required for normalcilial structure and chemosensation\; dyf-2 expression is regulated byDAF-19\; dyf-2 mutants are longer-lived than normal\; …
WBGene00001119		dyf-3	C04C3.5	dyf-3 encodes an ortholog of zebrafish cluap1 (also qilin, and like PKD2required to suppress kidney cysts) and human clusterin-associatedprotein 1 (CLUAP1)\; DYF-3 is predicted to have two coiled-coil domains\;DYF-3 is required for normal assembly of middle and distal ciliarysegments, with dyf-3 mutants showing truncated sensory cilia\; DYF-3 isrequired cell-autonomously for dye uptake\; dyf-3 is…
WBGene00001121		dyf-5	M04C9.5	dyf-5 encodes a putative MAP kinase orthologous to human MAK\/ICK(OMIM:154235), Chlamydomonas reinhardtii LF4, and Leishmania mexicanaMPK9\; DYF-5 negatively regulates cilial length, restricts KAP-1 tomiddle ciliary segments, is required for normal localization of six IFTcomponents, and is required for OSM-3 to comigrate normally with IFTparticles\; DYF-5 is also required for dye-filling of amphi…
WBGene00001122		dyf-6	F46F6.4	dyf-6 encodes several proteins that, while novel, contain orthologs in Drosophila and mammals\; during development, dyf-6 activity is essential for establishing the normal dendritic length of the amphid and phasmid chemosensory neurons\; a DYF-6::GFP reporter is expressed in amphid and phasmid neurons where it: 1) localizes to dendritic bodies and endings as well as to cell bodies, and 2) appears…
WBGene00001123		dyf-7	C43C3.3	dyf-7 encodes a protein containing a single-pass transmembrane domain, a small cytoplasmic domain, and a large extra-cellular\/luminal domain related to that of zona pellucida (ZP) proteins, components of the matrix surrounding vertebrate oocytes to which sperm bind\; dyf-7 is required for anchoring dendritic tips during cell body migration: in dyf-7 embryos, neurons are born at the proper positi…
WBGene00001127		dyf-11	C02H7.1	dyf-11 encodes a conserved protein that is orthologous to mammalian IFT54 (MIP-T3, Traf3ip1) and that contains a lysine-rich region and a C-terminal coiled-coil domain present in a number of intraflagellar transport complex B (IFT-B) proteins\; DYF-11 activity is required continuously in sensory neurons for formation of medial and distal ciliary segments and thus, for normal sensory cilium morpho…
WBGene00001129		dyf-13	C27H5.7	dyf-13 encodes a ciliary protein, belonging to a conserved butunfamiliar protein family, that is required for cilial function andformation, undergoes IFT, and might represent a core component of theOSM-3 kinesin IFT pathway\; dyf-13 is expressed in AWB neurons\; dyf-13mutations affect morphology of the amphid and phasmid neurons,chemotaxis, dauer formation, growth, male mating, and hermaphroditeb…
WBGene00001133		eat-2	Y48B6A.4	eat-2 encodes a ligand-gated ion channel subunit most closely related to the non-alpha-subunits of nicotinic acetylcholine receptors (nAChR)\; EAT-2 functions postsynaptically in pharyngeal muscle to regulate the rate of pharyngeal pumping\; eat-2 is also required for normal life span and defecation\; a functional EAT-2::GFP fusion protein localizes to two small dots near the junction of pharynge…
WBGene00001135		eat-4	ZK512.6	eat-4 encodes an ortholog of the mammalian BNPI vesicular glutamate transporter that affects chemotaxis, feeding, foraging and thermotaxis\; eat-4 is expressed in specific neurons, including M3L and M3R which are known to be glutamatergic.
WBGene00001136		eat-5	F13G3.8	eat-5 encodes an innexin, expressed in pharyngeal muscle cell groups pm4 and pm5, that is required for synchronized pharyngeal muscle contractions, and for normal electrical connections between pharyngeal muscle cells\; EAT-5 forms electrically permeable intercellular channels (gap junctions), with a predicted membrane topology analogous to that of connexins, which affects electrical coupling bet…
WBGene00001150		ech-1.1	C29F3.1	ech-1.1 encodes one of two C. elegans enoyl-CoA hydratases\/long-chain 3-hydroxyacyl-CoA dehydrogenases [EC:4.2.1.17 1.1.1.211] orthologous to human HADHA (hydroxyacyl-coenzyme A dehydrogenase\/3-ketoacyl-coenzyme A thiolase\/enoyl-coenzyme a hydratase (trifunctional protein), alpha subunit OMIM:600890), which when mutated leads to disease\; loss of ech-1.1 activity via RNAi results in an increas…
WBGene00001152		ech-3	F43H9.1
WBGene00001154		ech-5	F56B3.5
WBGene00001156		ech-7	Y105E8A.4
WBGene00001157		ech-8	F01G10.2
WBGene00001159		eff-1	C26D10.5	eff-1 encodes novel, nematode-specific type I transmembrane and secreted glycoproteins\; during development, EFF-1 functions as a fusogen required, in both fusion partners, for the initiation and expansion of membrane mergers that characterize cell fusions\; eff-1(hy21) mutants are viable, but have severe body morphology defects associated with cell fusion failure\; eff-1::GFP reporter fusions ar…
WBGene00001164		efn-3	F15A2.5	efn-3 encodes a potential GPI-modified ephrin that is, with EFN-2, is required for normal epidermal organization in the male tail\; EFN-3, along with EFN-1 and EFN-2, activates the VAB-1 tyrosine kinase in vivo and binds it in vitro, and has a minor role in embryonic epiboly.
WBGene00001165		efn-4	F56A11.3	efn-4 encodes a divergent member of the ephrin family of ligands\; efn-4 is required for neuroblast migrations during closure of the ventral gastrulation cleft and subsequent epidermal morphogenesis, possibly functioning independently of EFN-1, EFN-2, EFN-3, and the VAB-1 receptor during morphogenesis\; EFN-4 can interact weakly with VAB-1 in vitro\; EFN-4 is expressed in neural and epidermal pre…
WBGene00001170		egl-1	F23B12.9	egl-1 encodes a novel protein that contains a region similar to the BH3 (Bcl-2 homology region 3) domain of mammalian cell death activators\; EGL-1 functions as an upstream activator in the general programmed cell death pathway and positively regulates programmed cell death by interacting directly with CED-9 to induce CED-4 release from CED-4\/CED-9 complexes and ultimately activate the CED-3 cas…
WBGene00001171		egl-2	F16B3.1	egl-2 encodes a voltage-gated potassium channel that is the C. elegans homolog of ether-a-go-go (EAG)\; egl-2 activity is required for egg laying, muscle activation, defecation, mechanosensation, and chemosensation\; egl-2 is expressed in the intestinal muscle, AFD, ALN, AQR, ASE, AWC, BAG, IL2, PLN, PQR, and URX neurons as well as a subset of sensory neurons in the male tail\; EGL-2 activity can…
WBGene00001174		egl-5	C08C3.1	egl-5 encodes a homeodomain transcription factor, orthologous to Drosophila Abd-B and the vertebrate Hox9-13 proteins, that is required for specification of the HSN cell fate and of cell fates within the tail region\; EGL-5 is expressed in the posterior of the animal.
WBGene00001175		egl-6	C46F4.1	egl-6 encodes a G protein-coupled receptor\; EGL-6 functions as a receptor for FMRFamide-related peptides that inhibit activity of the HSN motor neurons\; an EGL-6::GFP reporter fusion is expressed primarily in the HSN neurons and the GLR glia-like cells in the head.
WBGene00001184		egl-15	F58A3.2	egl-15 encodes the sole C. elegans fibroblast growth factor receptor and is orthologous to the vertebrate FGFRs (FGFR1-4)\; egl-15 is required for several processes including fluid homeostasis and sex myoblast (SM) migration, which is essential for proper development of the egg-laying system\; phosphorylation of the SAX-7 L1CAM is dependent upon EGL-15 activity and inhibits colocalization of SAX-…
WBGene00001185		egl-17	F38G1.2	egl-17 encodes a fibroblast growth factor (FGF)-like protein\; egl-17 activity is required for proper migration of the sex myoblasts, the cells that give rise to the egg-laying muscles, from the posterior region of the mid-body to a more central position in the animal, flanking the center of the gonad\; egl-17 is expressed in the primary and secondary vulval cell lineages and in cells in the male…
WBGene00001188		egl-20	W08D2.1
WBGene00001193		egl-26	C23H3.1	egl-26 encodes a protein that contains an H-box and an NC domain that is a member of the LRAT (lecithin retinol acyltransferase) subfamily of the NlpC\/P60 superfamily of enzymes\; egl-26 activity is required for fertility, egg laying, and vulval development, specifically the connection of the uterus to the vulva mediated by proper morphogenesis of vulF, the most dorsal vulval cell\; EGL-26 is an…
WBGene00001202		egl-36	R07A4.1	egl-36 encodes a Shaw-type voltage-gated potassium channel that regulates egg laying and defecation\; expression of egl-36::gfp reporters is observed in several different cell types including muscle cells such as the uterine and vulval egg-laying muscles, sensory, motor and interneurons, and the distal tip cells of the gonad\; when expressed in a heterologous system, EGL-36 exhibits channel activ…
WBGene00001204		egl-38	C04G2.7	egl-38 encodes a paired domain-containing protein that is a member of the PAX2\/5\/8 family of transcription factors\; egl-38 is an essential gene, required for embryonic and larval development\; in addition, EGL-38 activity is also required for fate specification of four uterine cells and rectal epithelial cells in the hermaphrodite and male tail\; in regulating hindgut development EGL-38 acts i…
WBGene00001207		egl-43	R53.3	egl-43 encodes a zinc finger protein that affects HSN cell migration and development of the phasmid neurons\; expressed in the HSN and phasmid neurons.
WBGene00001210		egl-46	K11G9.4	egl-46 encodes a transcription factor with similarity to the TFIIA-like zinc-finger protein family\; egl-46 activity is required for coordinated locomotion, morphology and process formation of the touch cells, male mating efficiency, HSN cell migration, differentiation, and axonal outgrowth, serotonin production and also terminal divisions of the Q neuroblasts\; egl-46 acts to inhibit touch cell …
WBGene00001211		egl-47	C50H2.2	egl-47 encodes two seven transmembrane G-protein-coupled receptors\; while loss-of-function mutations in egl-47 result in no detectable egg-laying defects, gain-of-function mutations and overexpression studies suggest that EGL-47 is required for negatively regulating activity of the hermaphrodite-specific motor neurons (HSNs) that control egg laying\; EGL-47::GFP reporters made with either of the…
WBGene00001214		ego-1	F26A3.3	ego-1 encodes a homolog of RNA-directed RNA polymerase\; ego-1 is essential for several aspects of germline development such as proliferation, heterochromatin assembly on unpaired DNA during meiosis, and gametogenesis\; ego-1 is also required for RNAi in the germ line\; EGO-1 is detected in nuclear extracts.
WBGene00001243		elo-5	F41H10.7	The elo-5 gene encodes a paralog of elo-1 and elo-2, each of which encodes a polyunsaturated fatty acid (PUFA) elongase\; ELO-5 is required for normally rapid growth and for normal fatty acid composition.
WBGene00001244		elo-6	F41H10.8	The elo-6 gene encodes a paralog of elo-1 and elo-2, each of which encodes a polyunsaturated fatty acid (PUFA) elongase\; ELO-6 may be required for a normally high growth rate.
WBGene00001246		elo-8	Y47D3A.30	The elo-8 gene encodes a paralog of elo-1 and elo-2, each of which encodes a polyunsaturated fatty acid (PUFA) elongase\; elo-8 has no known function in vivo.
WBGene00001248		elp-1	F38A6.2	elp-1 encodes a WD repeat-containing protein that is the sole C. elegans EMAP (echinoderm microtubule-associated protein) homolog\; loss of elp-1 activity in a dys-1\/dystrophin mutant background results in locomotion defects, disorganized and hypercontracted muscle, and abnormal cholinergic signaling\; ELP-1 binds microtubules in vitro\; ELP-1 is expressed in many tissues, including body wall mu…
WBGene00001249		elt-1	W09C2.1	elt-1 encodes a GATA-like transcription factor\; elt-1 is essential for fate specification of both AB- and P1-derived epidermal (hypodermal) cells during embryogenesis\; elt-1 is also required for regulation of sperm-specific gene expression in the germ line and sperm function, and ELT-1 binds a sequence-specific DNA sequence, the sperm consensus site, in vitro\; ELT-1 has also been shown to acti…
WBGene00001250		elt-2	C33D3.1	elt-2 encodes a GATA-type transcription factor most similar to the vertebrate GATA4-6 transcription factors required for cardiac and endoderm development (OMIM:601656, 600576)\; in C. elegans, ELT-2 is required redundantly with ELT-7 for initiating and maintaining terminal differentiation of the intestine and for regulating the intestinal innate immune respone\; ELT-2 is expressed solely in the i…
WBGene00001251		elt-3	K02B9.4	elt-3 gene encodes a GATA transcription factor\; during embryogenesis, ELT-3 appears to act downstream of ELT-1, also a GATA transcription factor, in a redundant pathway controlling hypodermal cell differentiation\; ELT-3 is also required for positive regulation of transcription of nlp-29, which encodes an antimicrobial peptide, in response to fungal infection and gpdh-1 in response to salt stres…
WBGene00001253		elt-6	F52C12.5	elt-6 encodes a GATA transcription factor\; ELT-6 is required for proper specification of vulval and seam cell fates, as well as for cell non-autonomous regulation of tail tip morphogenesis\; ELT-6 localizes to the nucleus.
WBGene00001284		emb-30	F54C8.3	emb-30 encodes an anaphase-promoting complex\/cyclosome (APC\/C) component orthologous to mammalian APC-4 and Schizosaccharomyces pombe Lid1\; EMB-30 is required for the metaphase-to-anaphase transition during meiosis and mitosis, for establishing anterior-posterior polarity in the early embryo, and for proper localization of germline granules and the maternally provided PAR-2 and PAR-3 proteins.
WBGene00001338		ears-2	T07A9.2	ers-3 encodes a a glutamine (E)\/glutaminyl (Q) tRNA synthetase.
WBGene00001358		evl-20	F22B5.1	evl-20 encodes a functional ortholog of human ADP-ribosylation factor-like protein 2 (ARL2\; OMIM:601175), with evl-20(ar103) mutants being rescued by transgenic human ARL2 but not ARL1 or ARL3-7\; EVL-20 is required for cortical microtubule formation during cytokinesis and morphogenesis\; EVL-20 is required for vulval, gonadal, and male tail development, as well as for embryonic mitosis, hypoder…
WBGene00001366		exc-5	C33D9.1	exc-5 encodes a protein orthologous to human FGD1 which is a guanine nucleotide exchange factor (GEF) for the Rho GTPase, Cdc-42\; exc-5 is involved in the morphogenesis and structural organization of the excretory cell and is predominantly expressed in the excretory cell during development.
WBGene00001372		exo-3	R09B3.1	exo-3 encodes an ortholog of human APEX\/REF1 and rat apurinic\/apyrimidinic endonuclease (AP endonuclease 1)\; EXO-3 is implicated in a DNA damage checkpoint pathway that affects embryonic and larval viability.
WBGene00001373		exp-1	H35N03.1	exp-1 encodes an excitatory, cation-selective GABA receptor\; EXP-1 activity is essential for the enteric muscle contractions that are the third in a series of three independent muscle contractions controlling defecation, and when expressed in Xenopus oocytes, EXP-1 is capable of forming a cation-selective GABA receptor\; a rescuing EXP-1::GFP reporter fusion is expressed in the intestinal and an…
WBGene00001374		exp-2	F12F3.1	exp-2 encodes a member of the six-transmembrane voltage-activated (Kv-type) family of potassium channels\; exp-2 is required for normal pharyngeal muscle action potentials and hence, for normal feeding behavior\; in addition, exp-2 is required for chemotaxis\; when expressed in Xenopus oocytes, EXP-2 displays inward rectifying currents, however when assessed in endogenous pharyngeal tissue, EXP-2…
WBGene00001377		eya-1	C49A1.4	eya-1 encodes a protein orthologous to the Eyes absent\/Eya Drosophila protein which is involved in eye development and has protein tyrosine phosphatase \; RNA interference and mutant studies indicate that eya-1 is involved in embryonic and larval tissue morphogenesis as well as larval viability\; eya-1 mutants show increased embryonic cell deaths due to activation of the cell death pathway\; eya…
WBGene00001387		far-3	F15B9.1
WBGene00001389		far-5	F15B9.3	far-5 encodes a member of a class of fatty acid-and retinol-binding proteins that are known to be secreted by parasitic nematodes and plants\; far-5 binds lipid in fluorescence-based assays, however, the precise function of far-5 is not known.
WBGene00001391		far-7	K01A2.2
WBGene00001397		fat-5	W06D12.3	fat-5 encodes a delta-9 fatty acid desaturase that is predicted to be mitochondrial\; when expressed heterologously in S. cerevisiae, FAT-5 rescues the fatty acid auxotrophy of the yeast delta-9 desaturase mutant ole1.
WBGene00001398		fat-6	VZK822L.1	fat-6 encodes an Acyl-CoA desaturase (also known as delta-9 fatty acid desaturase)\; when expressed heterologously in S. cerevisiae, FAT-6 rescues the fatty acid auxotrophy of the ole1 delta-9 desaturase mutant\; FAT-6 readily desaturates stearic acid (18:0), or similar fatty acids (17:0 or 18:1 delta-11 trans), but shows less activity on palmitic acid (16:0), and no activity on other medium chai…
WBGene00001400		fax-1	F56E3.4	fax-1 encodes a conserved nuclear receptor that contains two C4-type zinc fingers and is orthologous to the vertebrate photoreceptor-specific nuclear receptor PNR (OMIM:604485, mutated in enhanced S-cone syndrome and retinitis pigmentosa)\; fax-1 is required for normal locomotion and neuron fate specification, including specification of the AVA, AVE, and AVK interneurons and proper axon pathfindi…
WBGene00001401		fbf-1	H12I13.4	fbf-1 encodes an RNA-binding protein that is one of 12 C. elegans members of the PUF family (Pumilio and FBF) of translational regulators\; FBF-1 is nearly identical to FBF-2 with which it is largely redundant in regulating two aspects of germline development: 1) maintenance of stem cell proliferation, and 2) the hermaphroditic switch between spermatogenesis and oogenesis\; FBF-1 also plays a rol…
WBGene00001402		fbf-2	F21H12.5	fbf-2 encodes an RNA-binding protein that is one of 11 C. elegans members of the PUF family (Pumilio and FBF) of translational regulators\; FBF-2 is nearly identical to FBF-1 with which it is largely redundant in regulating two aspects of germline development: 1)maintenance of stem cell proliferation, and 2)the hermaphroditic switch between spermatogenesis and oogenesis\; in maintaining germline …
WBGene00001403		fbl-1	F56H11.1	fbl-1 encodes proteins orthologous to the vertebrate basement membrane protein fibulin\; fbl-1 activity is essential for gonad and body morphology, as well as for reproduction\; fbl-1 interacts genetically with gon-1 and mig-17, which encode ADAMTS metalloproteases essential for gonad development\; the FBL-1C isoform is expressed in anterior and posterior intestinal cells and localizes to the gon…
WBGene00001413		fem-3	C01F6.4	fem-3 encodes a novel protein that promotes male development in all tissues.
WBGene00001414		fer-1	F43G9.6	fer-1 encodes a member of the Ferlin family of proteins that are present across eukaryotic species\; Ferlins contain multiple tandem cytosolic C2 domains, a DysF domain and a Fer domain, and are involved in vesicle fusion and membrane trafficking\; fer-1 is a regulator of membranous organelle fusion and is required during spermatogenesis for calcium-mediated fusion of membranous vesicles with the…
WBGene00001428		fkb-3	C05C8.3	fkb-3 encodes a peptidylprolyl cis\/trans isomerase homologous to mammalian FK506 immunosuppressant-binding protein 9\; FKB-3 expression is positively regulated by signaling through the DAF-2 insulin receptor-like pathway and the activity of the DAF-16 fork-head transcription factor suggesting that FKB-3 could play a role in metabolism and longevity\; however, as loss of FKB-3 function via RNA-me…
WBGene00001429		fkb-4	ZC455.10	fkb-4 encodes a peptidylprolyl cis\/trans isomerase homologous to mammalian FK506 immunosuppressant-binding protein 9\; FKB-4 expression is positively regulated by signaling through the DAF-2 insulin receptor-like pathway and in part, through the activity of the DAF-16 fork-head transcription factor suggesting that FKB-4 could play a role in metabolism and longevity\; as loss of FKB-4 function vi…
WBGene00001432		fkb-7	B0511.1	fkb-7 encodes a peptidylprolyl cis\/trans isomerase homologous to mammalian FK506-binding proteins\; by homology, FKB-7 could function in a number of different processes including protein folding, signal transduction, and regulation of muscle contraction\; however, as loss of fkb-7 function via RNA-mediated interference (RNAi) does not result in any obvious abnormalities, the precise role of FKB-…
WBGene00001433		fkb-8	Y18D10A.25	fkb-8 encodes a predicted FKBP-type peptidylprolyl isomerase.
WBGene00001435		fkh-3	C29F7.4	fkh-3 encodes one of 15 C. elegans forkhead transcription factors\; triply mutant animals with reduced activity of fkh-3, fkh-4, and fkh-5 show reduced expression of 21U-RNA transcripts\; in vitro, FKH-3 binds a consensus regulatory element found upstream of 21U-RNAs\; an FKH-3 reporter fusion is expressed in most, but not all, cells of the early embryo from the 20- to the 200-cell stage.
WBGene00001436		fkh-4	C29F7.5	fkh-4 encodes a member of the forkhead domain transcription factor family\; triply mutant animals with reduced activity of fkh-3, fkh-4, and fkh-5 show reduced expression of 21U-RNA transcripts.
WBGene00001438		fkh-6	B0286.5	fkh-6 encodes one of 15 C. elegans forkhead transcription factors\; fkh-6 is required for several aspects of male gonadogenesis including asymmetric cell division, cell migration and sex determination and appears to act downstream of tra-1\; FKH-6 is specifically expressed in the gonad of both sexes during L1\; expression is hermaphrodite specific during L4 and adult stages in spermatheca and she…
WBGene00001440		fkh-8	F40H3.4	fkh-8 encodes one of 15 C. elegans forkhead transcription factors\; loss of fkh-8 activity via RNAi has been reported to result in either no defects or a weakly penetrant aldicarb resistance phenotype\; an FKH-8 reporter fusion is expressed in nerve cells in the head and tail ganglia of both males and hermaphrodites with expression beginning in the later stages of embryogenesis and continuing thr…
WBGene00001444		flp-1	F23B2.5	flp-1 can encode up to seven distinct, yet highly similar, FMRFamide-related peptides (FaRPs), small neuromodulatory peptides that are characterized by a C-terminal Arg-Phe-amide motif\; in C. elegans, FLP-1 peptides are required for regulation of several behaviors, including well-coordinated, sinusoidal movement and the transition between active and inactive states of egg-laying\; receptors for …
WBGene00001451		flp-8	F31F6.4	flp-8 encodes three copies of a FMRFamide-related short peptide neurotransmitter\; although the FLP-8 peptide can increase pharyngeal action potential frequency, loss of FLP-8 function does not result in a mutant phenotype, suggesting that FLP-8 may function redundantly with other FMRFamide-like peptides in the nervous system\; FLP-8 expression is detected in embryos and larval stages, but not in…
WBGene00001454		flp-11	K02G10.4
WBGene00001455		flp-12	C05E11.8	flp-12 encodes a predicted FMRFamide-like peptide neurotransmitter that affects locomotion when injected into A. suum\; expressed in the ASE and PVM sensory neurons.
WBGene00001456		flp-13	F33D4.3
WBGene00001465		flr-1	F02D10.5	flr-1 encodes an ion channel that belongs to the DEG\/ENaC sodium channel superfamily\; flr-1 activity is essential for normal defecation rhythm, growth rates, expulsion, and dauer larvae formation\; a rescuing FLR-1::GFP reporter is expressed in the intestine from embryonic to adult stages where it localizes to the membranes facing the inner lumen as well as to part of the lateral membrane betwe…
WBGene00001466		flr-2	F58H1.4
WBGene00001468		flr-4	F09B12.6	flr-4 encodes a predicted Ser\/Thr protein kinase that affects sensitivity to fluoride ion, growth, defecation cycle periods, dauer formation\; expressed in the intestine, the AUA neurons, the pharyngeal isthmus, and in the excretory canal in larval stages.
WBGene00001475		fmi-1	F15B9.7	fmi-1 encodes a highly conserved cadherin-like protein with unique domain composition of six EGF and two laminin G domains, a GPS cleavage site and seven-pass transmembrane domain\; fmi-1 plays a crucial role in pioneer axon navigation as well as pioneer-mediated follower navigation\; FMI-1 is required cell autonomously in pioneer and partially non-cell autonomously in the follower\; different do…
WBGene00001476		fmo-1	K08C7.2	fmo-1 encodes a flavin-containing monoxygenase homologous to human FMO1, FMO2, and FMO3 (OMIM:602079, mutated in trimethylaminuria).
WBGene00001477		fmo-2	K08C7.5	fmo-2 encodes a flavin-containing monoxygenase homologous to human FMO1, FMO2, and FMO3 (OMIM:602079, mutated in trimethylaminuria).
WBGene00001478		fmo-3	Y39A1A.19	fmo-3 encodes a flavin-containing monoxygenase homologous to human FMO1, FMO2, and FMO3 (OMIM:602079, mutated in trimethylaminuria).
WBGene00001479		fmo-4	F53F4.5	fmo-4 encodes a flavin-containing monoxygenase homologous to human FMO1, FMO2, and FMO3 (OMIM:602079, mutated in trimethylaminuria).
WBGene00001480		fmo-5	H24K24.5	fmo-5 encodes a flavin-containing monoxygenase homologous to human FMO1, FMO2, and FMO3 (OMIM:602079, mutated in trimethylaminuria).
WBGene00001481		fog-1	Y54E10A.4	fog-1 encodes a cytoplasmic polyadenylation element binding (CPEB) protein\; FOG-1 is required for specification of the sperm fate\; FOG-1 binds its own 3'-UTR and fog-1 expression is directly regulated by FBF-1 and FBF-2.
WBGene00001482		fog-2	Y113G7B.5	fog-2 encodes a protein that contains an N-terminal F-box and a C-terminal FOG-2 homology (FTH) domain\; during germline development, FOG-2 activity is required for the brief period of hermaphrodite spermatogenesis that occurs during the L3\/L4 larval stages\; in promoting the onset of spermatogenesis, FOG-2 interacts with the RNA-binding protein GLD-1 which, in turn, binds the tra-2 mRNA 3' untr…
WBGene00001483		fog-3	C03C11.2	fog-3 encodes a protein that has similarity, in its N-terminus, to the vertebrate Tob, BTG1, and BTG2 proteins that function in growth control and\/or differentiation\; in C. elegans, FOG-3 activity is required in the germ line throughout development for initiation and maintenance of spermatogenesis\; fog-3 mRNA is expressed at highest levels in the L3, L4, and young adult stages of development, …
WBGene00001486		frh-1	F59G1.7	frh-1 encodes the C. elegans frataxin ortholog\; by homology, FRH-1 is predicted to be a mitochondrial protein required for biogenesis of iron-sulfur clusters, co-factors necessary for proper function of electron transport chain proteins\; in C. elegans, loss of frh-1 activity via RNAi results in small body size, pale coloration, reduced motility, decreased pharyngeal pumping and defecation, redu…
WBGene00001490		frm-3	H05G16.1
WBGene00001492		frm-5.1	Y38C1AB.8	frm-5.1 encodes a protein that contains a FERM (Band 4.1-ezrin-radixin-moesin) domain near the center of the molecule and two C-terminal PDZ domains\; by homology, FRM-5.1 is predicted to function as a membrane-cytoskeleton linker protein that plays a role in cell adhesion, migration, or organization of cell surface structures\; the FRM-5.1 FERM and PDZ domains are most similar to those found in …
WBGene00001495		frm-9	F31B12.3	frm-9 encodes a B41\/ERM (ezrin\/radixin\/moesin) domain containing protein.
WBGene00001500		ftn-1	C54F6.14	ftn-1 encodes one of two C. elegans ferritin heavy chain homologs\; ftn-1 activity is essential for normal lifespan under iron stress conditions and, in addition, has been reported to be essential for embryogenesis\; an ftn-1::gfp reporter is expressed in the intestine at all stages of development and its expression, as well as that of ftn-1 mRNA, increases under iron stress conditions and in the…
WBGene00001505		fut-1	K08F8.3	fut-1 encodes a functional fucosyl transferase\; evidence from biophysical experiments indicates that FUT-1 is a golgi-localized glycosyltransferase.
WBGene00001507		fut-4	K12H6.3	fut-4 encodes a member of the glycosyltransferase 10 family.
WBGene00001508		fut-8	C10F3.6	fut-8 encodes a core alpha 1,6-fucosyltransferase\; characterization of a recombinant form of the protein that contains the catalytic region of FUT-8 reveals a sustrate requirement for unsubstituted nonreducing terminal GlcNAc residues.
WBGene00001511		fzy-1	ZK177.6	fzy-1 encodes an ortholog of S. cerevisiae Cdc20p that is required for themetaphase-to-anaphase transition, the deposition of extra meioticchromosomes to polar bodies, and postembryonic vulval development\; on thebasis of orthology, FZY-1 is predicted to regulate anaphase-promotingcomplex (APC)\; FZY-1 protein is found in early embryonic cells atprometaphase and metaphase of mitosis and meiosis I…
WBGene00001512		gab-1	ZC482.1	gab-1 encodes a gamma-aminobutyric acid (GABA) receptor beta-like subunit with both the neurotransmitter-gated ion-channel ligand binding and transmembrane domains\; gab-1 can form a GABA-responsive channel when co-expressed with alpha\/gamma type subunits in a heterologous expression system\; experiments with gab-1 indicate that GABA receptors are involved in the mechanism of resistance to the w…
WBGene00001514		xnd-1	C05D2.5
WBGene00001517		gar-1	C15B12.5	gar-1 encodes a G protein-linked muscarinic acetylcholine receptor\; though gar-1 is most closely related to muscarinic acetylcholine receptors (mAChR), it is pharmacologically distinct from them in its response to certain ligands\; gar-1 gene transcripts are expressed at all developmental stages\; the GAR-1-GFP fusion protein is expressed in some head neurons and in the PVM neuron\; electrophysi…
WBGene00001518		gar-2	F47D12.1	gar-2 encodes a novel, seven transmembrane-domain G protein-coupled acetylcholine receptor (AChR)\; when expressed in Xenopus oocytes treated with acetylcholine, GAR-2 is able to activate a mammalian G protein-activated inwardly rectifying K+ (GIRK1) channel, but not other channels, suggesting that GAR-2 couples to G proteins of the Gi family\; pharmacological analyses indicate, however, that GAR…
WBGene00001519		gar-3	Y40H4A.1	gar-3 encodes a G protein-linked muscarinic acetylcholine receptor\; GAR-3 activity is required for regulation of membrane potential and excitation-contraction coupling in pharyngeal muscle and thus, for normal feeding behavior\; in regulating pharyngeal pumping, GAR-3 likely acts upstream of GPB-2, a G-protein beta-subunit\; GAR-3 also acts cell-autonomously in motor neurons to recruit the SPHK-…
WBGene00001523		gbh-2	M05D6.7	gbh-2 encodes an ortholog of human gamma butyrobetaine hydroxilase 2 involved in carnitine biosynthesis\; RNA interference of gbh-2 results in malformation of the gonad and accumulation of fat in the pseudocoelomic cavity and in intestinal cells\; the GBH-2-GFP fusion protein is predominantly expressed in intestinal cells from early embryogenesis.
WBGene00001528		gcy-1	AH6.1	gcy-1 encodes a receptor-type, transmembrane guanylyl cyclase\; animals mutant for gcy-1 exhibit a potassium chemotaxis defect\; a gcy-1::gfp reporter fusion is expressed in neurons, including ASER, and the intestine.
WBGene00001529		gcy-2	R134.2	gcy-2 encodes a predicted transmembrane guanylyl cyclase\; as loss of gcy-2 activity via RNA-mediated interference does not result in any abnormalities, the precise role of GCY-2 in C. elegans development and\/or behavior is not yet known\; by sequence similarity, however, GCY-2 can be predicted to function in chemosensory signal transduction.
WBGene00001530		gcy-3	R134.1	gcy-3 is predicted to encode a guanylate cyclase.
WBGene00001532		gcy-5	ZK970.6	gcy-5 encodes a predicted guanylate cyclase with strong similarity to rat atrial natriuretic peptide receptor A\; expressed in ASER.
WBGene00001534		gcy-7	F52E1.4	gcy-7 encodes a membrane guanylyl cyclase\; a gcy-7::gfp reporter is expressed asymmetrically in the ASEL sensory neuron.
WBGene00001535		gcy-8	C49H3.1	gcy-8 encodes a receptor-type guanylyl cyclase that, along with gcy-18 and gcy-23, constitutes a subfamily of guanylyl cyclase genes in C. elegans\; gcy-8 functions redundantly with gcy-18 and gcy-23, and upstream of tax-4, to regulate thermotaxis via the AFD thermosensory neurons, although of the three guanylyl cyclases required, genetic analyses suggest that GCY-18 is the primary guanylyl cycla…
WBGene00001536		gcy-9	ZK455.2
WBGene00001537		gcy-11	C30G4.3
WBGene00001541		gcy-15	ZC239.7	gcy-15 encodes a membrane guanylyl cyclase.
WBGene00001542		gcy-17	W03F11.2	gcy-17 encodes a predicted guanylate cyclase.
WBGene00001543		gcy-18	ZK896.8	gcy-18 encodes a receptor-type guanylyl cyclase that, along with gcy-8 and gcy-23, constitutes a subfamily of guanylyl cyclase genes in C. elegans\; gcy-18 functions redundantly with gcy-8 and gcy-23, and upstream of tax-4, to regulate thermotaxis via the AFD thermosensory neurons, although of the three guanylyl cyclases required, genetic analyses suggest that GCY-18 is the primary guanylyl cycla…
WBGene00001544		gcy-19	C17F4.6	gcy-19 encodes a predicted transmembrane guanylyl cyclase\; as loss of gcy-19 activity via RNA-mediated interference does not result in any abnormalities, the precise role of GCY-19 in C. elegans development and\/or behavior is not yet known\; by sequence similarity, however, GCY-19 can be predicted to function in chemosensory signal transduction.
WBGene00001545		gcy-20	F21H7.9	gcy-20 encodes a predicted guanylate cyclase.
WBGene00001546		gcy-21	F22E5.3	gcy-21 is predicted to encode a guanylate cyclase.
WBGene00001547		gcy-22	T03D8.5	gcy-22 is predicted to encode a guanylate cyclase.
WBGene00001548		gcy-23	T26C12.4	gcy-23 encodes a receptor-type guanylyl cyclase that, along with gcy-8 and gcy-18, constitutes a subfamily of guanylyl cyclase genes in C. elegans\; gcy-23 functions redundantly with gcy-8 and gcy-18, and upstream of tax-4, to regulate thermotaxis via the AFD thermosensory neurons, although of the three guanylyl cyclases required, genetic analyses suggest that GCY-18 is the primary guanylyl cycla…
WBGene00001550		gcy-27	C06A12.4
WBGene00001551		gcy-31	T07D1.1	gcy-31 encodes a soluble guanylyl cyclase\; GCY-31 activity is required in the ciliated BAG head sensory neurons to sense decreases in O2 levels and effect corresponding behavioral changes\; a gcy-31::GFP reporter is expressed in the BAG neurons.
WBGene00001552		gcy-32	C06B3.8	gcy-32 encodes a soluble guanylate cyclase\; a gcy-32::gfp reporter fusion is expressed in the URX, AQR, and PQR neurons.
WBGene00001553		gcy-33	F57F5.2	gcy-33 encodes a soluble guanylate cyclase beta subunit\; GCY-33 activity is required in the ciliated BAG head sensory neurons to sense decreases in O2 levels and effect corresponding behavioral changes\; a gcy-33::GFP reporter is expressed in the BAG neurons\; biochemical characterization of chimeric molecules containing the GCY-33 N-terminal H-NOX domain fused to the rat beta1 guanylate cyclase…
WBGene00001554		gcy-34	M04G12.3	gcy-34 encodes a soluble guanylyl cyclase\; GCY-34 activity is required for response to molecular oxygen changes under different conditions\; gcy-34 is expressed in sensory neurons connected to the pseudocoelom, URXL, URXR, AQR, and PQR\; gcy-34 expression is regulated by ahr-1 and aha-1.
WBGene00001555		gcy-35	T04D3.4	gcy-35 encodes a soluble guanylyl cyclase\; GCY-35 activity is required for regulation of aggregation, aerotaxis, aerokinesis, gustatory plasticity, and innate immunity\; GCY-35 activity is also required in the URX sensory neurons to sense increases in O2 levels and effect corresponding behavioral changes\; gcy-35::gfp reporter fusions are expressed in a number of neurons, including the AQR, PQR,…
WBGene00001556		gcy-36	C46E1.2	gcy-36 encodes a soluble guanylate cyclase\; GCY-36 activity is required in the URX sensory neurons to sense increases in O2 levels and effect corresponding behavioral changes\; gcy-36 genetically interacts with npr-1 with respect to feeding behavior\; a gcy-36 reporter fusion is expressed in the AQR, PQR, and URX neurons.
WBGene00001557		gcy-37	C54E4.3	gcy-37 encodes a predicted soluble guanylyl cyclase that is expressed in four candidate sensory neurons connected to the pseudocoelom, URXL, URXR, AQR, and PQR\; as loss of gcy-37 activity via RNA-mediated interference does not result in any abnormalities, the precise role of GCY-37 in C. elegans development and\/or behavior is not yet known\; GCY-37 expression in neurons connected to the pseudoc…
WBGene00001560		gei-3	T22H6.6	gei-3 encodes a member of the high mobility group (HMG) protein family\; interacts with GEX-3 in yeast two-hybrid assays.
WBGene00001566		acdh-13	C28C12.9	gei-9 encodes a protein containing a putative acyl-CoA dehydrogenase domain\; interacts with GEX-3 in yeast two-hybrid assays.
WBGene00001569		meg-3	F52D2.4	meg-3 encodes a novel protein that affects embryonic viability and development of the hypodermis\; MEG-3 interacts with GEX-3 in yeast two-hybrid assays, and is expressed in all somatic cells.
WBGene00001570		gei-13	F58A4.11	gei-13 encodes a protein, with a BED finger domain (predicted to be DNA-binding) and a glutamine\/asparagine-rich domain\; GEI-13 physically interacts with GEX-3, and is required for normal body shape, cuticle synthesis, and locomotion.
WBGene00001571		gei-14	K01C8.5	gei-14 encodes a novel protein that interacts with GEX-3 in yeast two-hybrid assays.
WBGene00001577		gem-4	T12A7.1	gem-4 encodes a Ca[2+]-dependent phosphatidylserine binding protein (copine) that antagonizes GON-2 in gonadal cell division, with no other obvious function in normal animals\; GEM-4 is highly similar to three human proteins, copine I, copine III, and KIA1599 (40\% identity over 590 residues)\; GEM-4 is also similar to its C. elegans paralog, F26D10.4 (73\% identity over 637 residues), with at le…
WBGene00001578		ges-1	R12A1.4	ges-1 encodes a gut-specific type B carboxylesterase\; by homology, GES-1 hydrolyzes carboxylic ester substrates to yield an alcohol and a carboxylic anion, however, loss of GES-1 activity via mutation or RNAi does not result in any obvious abnormalities\; GES-1 is expressed solely in the intestinal, or E, lineage from the 4 E-cell stage of gut development through adulthood\; GES-1 contains a C-t…
WBGene00001581		gfi-1	F57F4.3	gfi-1 encodes a protein that contains 21 ET modules\; interacts with unc-68 in yeast two-hybrid assays.
WBGene00001583		gfi-3	M163.4	gfi-3 is also known as apc-5, encoding a distant homolog of the human anaphase promoting complex subunit APC5, but is most closely related to its C. elegans paralog such-1\; gfi-3(RNAi) animals are generally unable to progress through meiotic divisions\; initially they produce reduced numbers of viable embryos mixed with inviable embryos, but then show severe germline maintenance defects and beco…
WBGene00001586		ggr-1	C09G5.1	ggr-1 encodes a predicted member of the GABA\/ glycine receptor family of ligand-gated chloride channels that affects thermotaxis\; expressed in AIB, PVR, PVQ, AVH, and SMDV neurons and in some motor neurons in the ventral cord, and in the egg-laying muscles.
WBGene00001587		ggr-2	C45B2.4	ggr-2 encodes a predicted member of the GABA\/ glycine receptor family of ligand-gated chloride channels that affects thermotaxis\; expressed in neurons that include SMDV, SMDD, SIAV, CAN, HSN, DD, and is weakly expressed in the egg-laying muscles.
WBGene00001589		gip-1	H04J21.3	gip-1 encodes the C. elegans homolog of Saccharomyces cerevisiae Spc98p, a gamma-tubulin-binding protein that with Spc97p forms part of a gamma-tubulin ring complex that can nucleate microtubule formation in vitro and in vivo\; in C. elegans, GIP-1 is essential for embryogenesis and required for formation of centrosomal asters during interphase and formation of the mitotic spindle, but not for fo…
WBGene00001590		C45G3.3	C45G3.3
WBGene00001591		glc-1	F11A5.10	glc-1 encodes the alpha subunit of a glutamate-gated chloride channel and forms a functional channel in Xenopus oocytes\; mutations genetically interact with avr-14 and avr-15 mutations such that triple mutants exhibit high level resistance to ivermectin.
WBGene00001593		glc-3	ZC317.3	glc-3 encodes an L-glutamate-gated chloride channel subunit\; GLC-3 is sensitive to fipronil and BIDN, but picrotoxinin-insensitive\; GLC-3 is expressed in the AIY interneuron.
WBGene00001594		glc-4	C27H5.8	glc-4 encodes a predicted glutamate-gated chloride channel that affects ivermectin sensitivity and reversal behavior and genetically interacts with avr-14\; expressed in neurons.
WBGene00001597		gld-3	T07F8.3	gld-3 encodes two KH domain-containing RNA-binding proteins, GLD-3L and GLD-3S, that are homologous to Drosophila Bicaudal-C\; gld-3 activity is required for two aspects of germ line development: the sperm\/oocyte and mitosis\/meiosis decisions\; in regulating the sperm\/oocyte switch, GLD-3L acts by binding and negatively regulating FBF's regulatory interaction with the fem-3 3'UTR\; in regulati…
WBGene00001599		glh-2	C55B7.1	glh-2 encodes a putative DEAD-box RNA helicase that contains six CCHC zinc fingers and is homologous to Drosophila VASA, a germ-line-specific, ATP-dependent, RNA helicase\; at non-permissive temperatures, GLH-2 plays a role in germ-line development and fertility, specifically in regulating the normal extent of germ-line proliferation, oogenesis, and the production of functional sperm\; GLH-2 acti…
WBGene00001600		glh-3	B0414.6	glh-3 encodes a predicted DEAD-like RNA helicase\; GLH-3 interacts with itself and with CSN-5, KGB-1, ZYX-1, and GLH-1 in vitro, and is expressed in association with P granules throughout development.
WBGene00001601		glh-4	T12F5.3	glh-4 encodes a putative germline RNA helicase that affects germline proliferation, oogenesis, spermatogenesis, and hence fertility in combination with glh-1, and is partially redundant with glh-1\; glh-4 is a constituent of P granules and expression is most abundant in newly fertilized embryos.
WBGene00001603		gln-2	K03H1.1
WBGene00001605		gln-4	T25C8.3
WBGene00001606		gln-5	F26D10.10
WBGene00001607		gln-6	C28D4.3
WBGene00001608		R07B1.8	R07B1.8
WBGene00001609		glp-1	F02A9.6	glp-1 encodes an N-glycosylated transmembrane protein that, along with LIN-12, comprises one of two C. elegans members of the LIN-12\/Notch family of receptors\; from the N- to the C-terminus, GLP-1 is characterized by ten extracellular EGF-like repeats, three LIN-12\/Notch repeats, a CC-linker, a transmembrane domain, a RAM domain, six intracellular ankyrin repeats, and a PEST sequence\; in C. e…
WBGene00001612		glr-1	C06E1.4	glr-1 encodes an AMPA-type ionotropic glutamate receptor\; GLR-1 activity is required for mediating the behavioral response to light nose touch and the frequency with which animals change locomotory direction in response to sensory cues such as food\; GLR-1 is also required for memory formation\; GLR-1 and GLR-2, a second AMPA-type ionotropic glutamate receptor, can interact to form functional he…
WBGene00001613		glr-2	B0280.12	glr-2 encodes an AMPA (non-NMDA)-type ionotropic glutamate receptor subunit\; GLR-2 activity is required for mediating the behavioral response to light nose touch and for regulating the frequency with which animals change locomotory direction in response to sensory cues such as food\; GLR-2 and GLR-1, a second AMPA-type ionotropic glutamate receptor, can interact to form functional heteromeric ch…
WBGene00001615		glr-4	C06A8.9	glr-4 encodes a putative non-NMDA ionotropic glutamate receptor subunit,most closely related to GLR-3 and less so to GLR-7, possibly of thekainate subfamily\; glr-4 is expressed in various sensory neurons andinterneurons from embyrogenesis onward\; glr-4 expression requires UNC-42,as well as CFI-1 in URA cells.
WBGene00001616		glr-5	ZC196.7	glr-5 encodes a kainate (non-NMDA)-type ionotropic glutamate receptor subunit\; GLR-5 activity is required for normal brood sizes, especially at high temperatures\; GLR-5 is expressed in neurons.
WBGene00001617		glr-6	F41B4.4	glr-6 encodes a putative non-NMDA ionotropic glutamate receptor subunit,most closely related to GLR-5, possibly of the kainate subfamily\; glr-6(along with glr-3) is expressed in only one cell type, the thermosensoryinterneuron RIA, from near hatching onward to adulthood.
WBGene00001618		glr-7	C43H6.9	glr-7 encodes a protein containing a ligand-gated ion channel domain and is a predicted non-NMDA type ionotropic glutamate receptor\; expressed in the pharyngeal nervous system.
WBGene00001621		glt-3	K08F4.4	glt-3 encodes an ortholog of glutamate\/aspartate and neutral amino acid transporters.
WBGene00001622		glt-4	T22E5.2	glt-4 encodes an ortholog of glutamate\/aspartate and neutral amino acid transporters.
WBGene00001623		glt-5	Y53C12A.2	glt-5 encodes an ortholog of glutamate\/aspartate and neutral amino acid transporters.
WBGene00001624		glt-6	R05G6.6	glt-6 encodes an ortholog of glutamate\/aspartate and neutral amino acid transporters.
WBGene00001625		glt-7	W03G1.1
WBGene00001626		gly-1	F44F4.6	gly-1 encodes a transmembrane glycosyltransferase similar to 2\/I N-acetylglucosaminyltransferase\; in vitro, GLY-1 demonstrates UDP-Glc:GalB1-3GalNac-R glucosyltransferase activity\; gly-1 expression is detected in adult hypodermal seam cells and possibly some neurons adjacent to the anterior bulb of the pharynx\; neither gly-1 loss-of-function mutations nor RNA mediated interference (RNAi) resu…
WBGene00001627		gly-2	C55B7.2	gly-2 encodes a functional homolog of mammalian UDP-N-acetylglucosamine alpha-6-d-mannoside beta-1,6-N-acetylglucosaminyltransferase V (GlcNAc-TV) which regulates polylactosamine-containing N-glycans\; gly-2 is functionally interchangeable with the mammalian gene\; GLY-2 is expressed in late embryos and in a subset of neurons in larvae, spermathecal and pharyngeal-intestinal valves and in specifi…
WBGene00001633		gly-8	Y66A7A.6	gly-8 encodes a predicted transmembrane polypeptide N-acetylgalactosaminyl transferase (ppGaNTase) similar to the essential Drosophila ppGaNTase encoded by Pgant35A\; by homology, GLY-8 is predicted to function as a Golgi enzyme that catalyzes transfer of N-acetylgalactosamine to serine and threonine-containing acceptor peptides, thus initiating mucin-type O-glycosylation\; as loss of gly-8 activ…
WBGene00001636		gly-11	Y75B8A.9
WBGene00001638		gly-13	B0416.6	gly-13 encodes an experimentally verified UDP-N-acetylglucosamine alpha-3-D-mannoside beta-1,2-N-acetylglucosaminyltransferase I (GnT I), that is the primary GnT I enzyme in vivo, and that can act on unusual substrates\; gly-13 is expressed throughout development in many cell types\; a deletion allele of gly-13 is partially lethal with survivors displaying severe morphological and behavioral defe…
WBGene00001639		gly-14	M01F1.1	gly-14 encodes a UDP-N-acetyl-D-glucosamine:alpha-3-D-mannoside beta-1, 2-N-acetylglucosaminyltransferase I (GnT 1)\; GLY-14 exhibits GnT 1 activity when assayed in vitro\; a gly-14::lacZ reporter construct is expressed only in the intestine throughout larval and adult stages, with expression generally restricted to the anterior and posterior gut cells\; a gly-14 deletion allele is phenotypically…
WBGene00001643		gly-18	F22D6.11	GLY-18 is similar to 2\/I N-acetylglucosaminyltransferase.
WBGene00001644		gly-19	F22D6.12	gly-19 encodes a 2\/I N-acetylglucosaminyltransferase\; a gly-19::gfp promoter fusion is expressed in the intestine and in the anal sphincter muscle from embryogensis through adulthood.
WBGene00001646		gna-1	B0024.12	gna-1 encodes one of two C. elegans glucosamine 6-phosphateN-acetyltransferases (GNAs)\; by homology, GNA-1 is predicted to berequired for the formation of UDP-N-acetylglucosamine, a substrate inchitin synthesis, Golgi and cytoplasmic glycosylation, and GPIanchoring\; gna-1, like chs-2, is expressed pharyngeally rather than ingermline, and (unlike its paralog gna-2) does not have anosmotically-se…
WBGene00001647		gna-2	T23G11.2	gna-2 encodes a glucosamine 6-phosphate N-acetyltransferase required forsynthesis of UDP-N-acetylglucosamine (UDP-GlcNAc), N-acetylgalactosamine(UDP-GalNAc), alpha-GalNAc-modifications of mucin-like proteins, andchitin\; GNA-2 is also required for eggshell synthesis and osmoticintegrity, progression past meiosis metaphase I, error-free chromosomalsegregation during meiosis, polar body extrusion, …
WBGene00001660		gop-1	C34E10.3
WBGene00001661		gop-2	C34E10.2	gop-2 encodes a member of the conserved hypothetical ATP binding protein family that affects embryonic viability, growth, and fertility.
WBGene00001663		gpa-1	T19C4.6	gpa-1 encodes a member of the G protein alpha subunit family of heterotrimeric GTPases that is involved in chemotaxis to water-soluble odorants\; it is expressed in sensory neurons and in the spicule and phasmid neurons of the male tail.
WBGene00001664		gpa-2	F38E1.5	gpa-2 encodes a member of the G protein alpha subunit family of heterotrimeric GTPases that is involved in dauer formation and chemotaxis to water-soluble odorants\; it is expressed in the phasmid neurons PHA and PHB, three pharyngeal neurons, one interneuron, three pairs of head neurons, and the anal sphincter muscle.
WBGene00001667		gpa-5	F53B1.7	gpa-5 encodes a member of the G protein alpha subunit family of heterotrimeric GTPases\; it is expressed in AWA, with faint expression in ASI.
WBGene00001668		gpa-6	F48C11.1	gpa-6 encodes a member of the G protein alpha subunit family of heterotrimeric GTPases that affects response to water-soluble odorants\; it is expressed in AWA amphid neurons, the PHB sensory cell, and (at low levels) in ASI amphid neurons.
WBGene00001669		gpa-7	R10H10.5	gpa-7 encodes a member of the G protein alpha subunit family of heterotrimeric GTPases that affects egg laying and response to water- soluble odorants\; it is expressed in excitable cells.
WBGene00001673		gpa-11	C16A11.1	gpa-11 encodes a member of the G protein alpha subunit family of heterotrimeric GTPases\; it is expressed in ADL and ASH amphid neurons.
WBGene00001674		gpa-12	F18G5.3	gpa-12 encodes a member of the G protein alpha subunit family of heterotrimeric GTPases that is orthologous to members of the mammalian Galpha G12\/G13 family\; GPA-12 activity is required for antifungal innate immunity and genetic analyses indicate that GPA-12 functions upstream of phospholipase Cs PLC-3 and EGL-8 as well as the TPA-1 protein kinase C in this process\; genetic analyses also sugg…
WBGene00001675		gpa-13	F18E2.5	gpa-13 encodes a member of the G protein alpha subunit family of heterotrimeric GTPases\; it is expressed in ADF, ASH, AWC, PHA, and PHB.
WBGene00001676		gpa-14	B0207.3	gpa-14 encodes a member of the G protein alpha subunit family of heterotrimeric GTPases\; gpa-14 is expressed in ASI, ASJ, ASH, ASK, ADE, PHA, PHB ALA, AVA, CAN, DVA, PVQ, RIA, and in vulval muscle, and also exhibits faint expression in the vulval hypodermis.
WBGene00001681		gpc-1	K02A4.2	The gpc-1 gene encodes a heterotrimeric guanine nucleotide-binding protein gamma subunit, expressed specifically in sensory neurons, that is involved in taste adaptation.
WBGene00001683		gpd-1	T09F3.3	gpd-1 encodes one of four C. elegans glyceraldehyde-3-phosphate dehydrogenases (GAPDHs)\; by homology, GPD-1 is predicted to reversibly catalyze the oxidation and phosphorylation of glyceraldehyde-3-phosphate to 1,3-diphosphoglycerate during glycolysis\; GPD-1 is required for embryogenesis, normal body morphology, and gonad development\; in C. elegans, GPD-1 and GPD-4 constitute the minor GAPDH i…
WBGene00001687		gpn-1	F59D12.4	gpn-1 encodes a glypican, a heparan sulfate proteoglycan anchored to the cell membrane by a GPI linkage, that is orthologous to Drosophila Dally-like (Dlp) and mammalian glypicans (OMIM:312870, mutated in Simpson-Golabi-Behmel overgrowth syndrome)\; by homology, GPN-1 is predicted to function as a cell surface protein that regulates intercellular signaling, perhaps within the context of cell divi…
WBGene00001688		gpr-1	F22B7.13	gpr-1 encodes an extremely similar (97\% identity) paralog of GPR-2\; GPR-1(and GPR-2) proteins have two N-terminal tetratricopeptide-like motifs anda C-terminal GoLoco\/GPR (G protein regulatory) motif, the latter of whichhas also been found in mammalian AGS3 and Drosophila Pins\; GPR-1 isrequired for normally asymmetrical cleavage of one-cell embryos\; GPR-1 andGPR-2 form a high molecular weigh…
WBGene00001689		gpr-2	C38C10.4	gpr-2 encodes a protein containing a GPR (G Protein Regulator)\/GoLoco motif characteristic of guanine nucleotide exchange factors specific for G-alpha GTPases\; GPR-2 appears to function redundantly during early embryogenesis and germ-line development to regulate chromosome and spindle movements during cell division\; GPR-2 likely acts as a positive regulator of G protein signaling and specifica…
WBGene00001690		grd-1	R08B4.1	grd-1 encodes a hedgehog-like protein, with (from N- to C-terminus) asignal sequence, a Ground domain, an extended region of low-complexitysequence, and a Hint\/Hog domain\; GRD-1 is expressed in rectal cells\; theHint\/Hog domain is predicted to cut GRD-1 into two halves and thencovalently link cholesterol to the C-terminus of the Ground domain\; theGround domain is predicted to form a cysteine-…
WBGene00001691		grd-2	F46B3.5	grd-2 encodes a hedgehog-like protein, with (from N- to C-terminus) asignal sequence, four Ground domains, an short region of low-complexitysequence, and a Hint\/Hog domain\; the Hint\/Hog domain is predicted to cutGRD-2 into two halves and then covalently link cholesterol to theC-terminus of the Ground domain\; the four N-terminal Ground domains arepredicted to form one or more cysteine-crosslin…
WBGene00001693		grd-4	T01B10.1	grd-4 encodes a hedgehog-like protein, with an N-terminal signalsequence and a C-terminal Ground domain\; the Ground domain is predictedto form a cysteine-crosslinked protein involved in intercellularsignalling, and it has subtle similarity to the N-terminal Hedge domainof HEDGEHOG proteins\; GRD-4 is weakly required for normal molting\; GRD-4is also required for normal adult alae formation, grow…
WBGene00001695		grd-6	T18H9.1	grd-6 encodes a hedgehog-like protein, with an N-terminal signalsequence, a central low-complexity proline-rich domain, and a C-terminalGround domain\; GRD-6 is expressed in hypodermis and in various neurons,in both head and tail, and the PVT interneuron\; the Ground domain ispredicted to form a cysteine-crosslinked protein involved inintercellular signalling, and it has subtle similarity to the …
WBGene00001698		grd-9	C04E6.6	grd-9 encodes a hedgehog-like protein, with an N-terminal signalsequence, a central low-complexity proline-rich domain, and a C-terminalGround domain\; the Ground domain is predicted to form acysteine-crosslinked protein involved in intercellular signalling, andit has subtle similarity to the N-terminal Hedge domain of HEDGEHOGproteins\; GRD-9 is weakly required for normal molting\; GRD-9 is also…
WBGene00001699		grd-10	F09D12.1	grd-10 encodes a hedgehog-like protein, with an N-terminal signalsequence and a C-terminal Ground domain\; GRD-10 is expressed in seamcells\; the Ground domain is predicted to form a cysteine-crosslinkedprotein involved in intercellular signalling, and it has subtlesimilarity to the N-terminal Hedge domain of HEDGEHOG proteins\; GRD-10is weakly required for normal molting\; GRD-10 is also require…
WBGene00001700		grd-11	K02E2.2	grd-11 encodes a hedgehog-like protein, with (from N- to C-terminus) asignal sequence, four Ground domains, an short region of low-complexitysequence, and a Hint\/Hog domain\; the Hint\/Hog domain is predicted to cutGRD-2 into two halves and then covalently link cholesterol to theC-terminus of the Ground domain\; the four N-terminal Ground domains arepredicted to form one or more cysteine-crossli…
WBGene00001702		grd-13	W05E7.3	grd-13 encodes a hedgehog-like protein, with an N-terminal signalsequence and a C-terminal Ground domain\; GRD-13 is expressed inposterior intestine and seam cells\; the Ground domain is predicted toform a cysteine-crosslinked protein involved in intercellularsignalling, and it has subtle similarity to the N-terminal Hedge domainof HEDGEHOG proteins\; GRD-13 is required for normal growth to full …
WBGene00001703		grd-14	T01B10.2	grd-14 encodes a hedgehog-like protein, with an N-terminal signalsequence and a C-terminal Ground domain\; the Ground domain is predictedto form a cysteine-crosslinked protein involved in intercellularsignalling, and it has subtle similarity to the N-terminal Hedge domainof HEDGEHOG proteins\; GRD-14 is required for normal growth to full size,locomotion, and vulval morphogenesis\; all of these re…
WBGene00001705		grd-16	Y69A2AL.1
WBGene00001707		grh-1	Y48G8AR.1	grh-1 encodes a LSF\/GRH transcription factor homolog required for normal cuticular synthesis and embryonic development\; both GRH-1 and its Drosophila homolog GRAINYHEAD bind to DNA sites upstream of dbl-1, mab-5, and tdc-1\; all three of these target genes are homologs of genes regulated by GRAINYHEAD in Drosophila\; grh-1(RNAi) animals die as embryos with soft, defective cuticles, which resemb…
WBGene00001710		grl-1	C24G6.7	grl-1 encodes a hedgehog-like protein, with an N-terminal signalsequence, a central proline-rich region, and a C-terminal Ground-like(Grl) domain\; GRL-1 is expressed in intestine, neurons, and larvalarcade cells\; the Grl domain is predicted to form a cysteine-crosslinkedprotein involved in intercellular signalling, and it has subtlesimilarity to the N-terminal Hedge domain of HEDGEHOG proteins.
WBGene00001711		grl-2	T16G1.8	grl-2 encodes a hedgehog-like protein, with an N-terminal signalsequence, a central proline-rich low-complexity region, and a C-terminalGround-like (Grl) domain\; GRL-2 is expressed in neurons, amphid socketcells, and other cells\; the Grl domain is predicted to form acysteine-crosslinked protein involved in intercellular signalling, andit has subtle similarity to the N-terminal Hedge domain of H…
WBGene00001714		grl-5	Y47D7A.5	grl-5 encodes a hedgehog-like protein, with an N-terminal signalsequence, a central proline-rich low-complexity region, and a C-terminalGround-like (Grl) domain\; the Grl domain is predicted to form acysteine-crosslinked protein involved in intercellular signalling, andit has subtle similarity to the N-terminal Hedge domain of HEDGEHOGproteins.
WBGene00001715		grl-6	K10C2.5	grl-6 encodes a hedgehog-like protein, with an N-terminal signalsequence, a central proline-rich low-complexity region, and a C-terminalGround-like (Grl) domain\; GRL-6 is expressed in larval intestine, amphidsocket cells, and neurons\; the Grl domain is predicted to form acysteine-crosslinked protein involved in intercellular signalling, andit has subtle similarity to the N-terminal Hedge domain…
WBGene00001716		grl-7	T02E9.2	grl-7 encodes a hedgehog-like protein, with an N-terminal signalsequence, a central low-complexity region, and a C-terminal Ground-like(Grl) domain\; GRL-7 is expressed in intestine, hypodermis, and seamcells\; the Grl domain is predicted to form a cysteine-crosslinkedprotein involved in intercellular signalling, and it has subtlesimilarity to the N-terminal Hedge domain of HEDGEHOG proteins.
WBGene00001717		grl-8	ZC487.5	grl-8 encodes a hedgehog-like protein, with an N-terminal signalsequence and a C-terminal Ground-like (Grl) domain\; the Grl domain ispredicted to form a cysteine-crosslinked protein involved inintercellular signalling, and it has subtle similarity to the N-terminalHedge domain of HEDGEHOG proteins.
WBGene00001718		grl-9	ZC487.4	grl-9 encodes a hedgehog-like protein, with an N-terminal signalsequence, a central proline-rich low-complexity region, and a C-terminalGround-like (Grl) domain\; the Grl domain is predicted to form acysteine-crosslinked protein involved in intercellular signalling, andit has subtle similarity to the N-terminal Hedge domain of HEDGEHOGproteins.
WBGene00001719		grl-10	C26F1.5	grl-10 encodes a hedgehog-like protein, with an N-terminal signalsequence and a C-terminal Ground-like (Grl) domain\; the Grl domain ispredicted to form a cysteine-crosslinked protein involved inintercellular signalling, and it has subtle similarity to the N-terminalHedge domain of HEDGEHOG proteins.
WBGene00001724		grl-15	Y75B8A.20	grl-15 encodes a hedgehog-like protein, with an N-terminal signalsequence, a central proline-rich low-complexity region, and a C-terminalGround-like (Grl) domain\; GRL-15 is expressed in the reproductivesystem, vulva, and larval hypodermis\; the Grl domain is predicted toform a cysteine-crosslinked protein involved in intercellularsignalling, and it has subtle similarity to the N-terminal Hedge d…
WBGene00001725		grl-16	Y65B4BR.6	grl-16 encodes, by alternative splicing, two hedgehog-like proteins withan N-terminal signal sequence, a central proline-rich low-complexityregion, and a C-terminal Ground-like (Grl) domain\; the Grl domain ispredicted to form a cysteine-crosslinked protein involved inintercellular signalling, and it has subtle similarity to the N-terminalHedge domain of HEDGEHOG proteins.
WBGene00001729		grl-20	C23H5.9	grl-20 encodes a hedgehog-like protein, with an N-terminal signalsequence, a central low-complexity region, and a C-terminal Ground-like(Grl) domain\; the Grl domain is predicted to form a cysteine-crosslinkedprotein involved in intercellular signalling, and it has subtlesimilarity to the N-terminal Hedge domain of HEDGEHOG proteins.
WBGene00001730		grl-21	ZC168.5	grl-21 encodes a hedgehog-like protein, with an N-terminal signalsequence, a central proline-rich low-complexity region, and a C-terminalGround-like (Grl) domain\; GRL-21 is expressed in arcade cells andhypodermis\; the Grl domain is predicted to form a cysteine-crosslinkedprotein involved in intercellular signalling, and it has subtlesimilarity to the N-terminal Hedge domain of HEDGEHOG proteins.
WBGene00001731		grl-22	W03A5.3	grl-22 encodes a hedgehog-like protein, with an N-terminal signalsequence, a central proline-rich low-complexity region, and a C-terminalGround-like (Grl) domain\; the Grl domain is predicted to form acysteine-crosslinked protein involved in intercellular signalling, andit has subtle similarity to the N-terminal Hedge domain of HEDGEHOGproteins.
WBGene00001732		grl-23	E02A10.2	grl-23 encodes a hedgehog-like protein, with (from N- to C-terminus) asignal sequence, a glycine-rich low-complexity region, a Ground-like(Grl) domain, and an acid-rich low-complexity region\; the Grl domain ispredicted to form a cysteine-crosslinked protein involved inintercellular signalling, and it has subtle similarity to the N-terminalHedge domain of HEDGEHOG proteins.
WBGene00001734		grl-25	ZK643.8	grl-25 encodes a putatively hedgehog-like protein, with an N-terminalsignal sequence and an extended glycine-rich low-complexity region\;GRL-25 is expressed in intestine and the nervous system.
WBGene00001735		grl-26	K02D7.6	grl-26 encodes a hedgehog-like protein, with an N-terminal signalsequence, a central low-complexity region, and a C-terminal Ground-like(Grl) domain\; the Grl domain is predicted to form a cysteine-crosslinkedprotein involved in intercellular signalling, and it has subtlesimilarity to the N-terminal Hedge domain of HEDGEHOG proteins.
WBGene00001736		grl-27	F40C5.3	grl-27 encodes a hedgehog-like protein, with an N-terminal signalsequence, a central low-complexity region, and a C-terminal Ground-like(Grl) domain\; GRL-27 is expressed in arcade cells\; the Grl domain ispredicted to form a cysteine-crosslinked protein involved inintercellular signalling, and it has subtle similarity to the N-terminalHedge domain of HEDGEHOG proteins.
WBGene00001740		gro-1	ZC395.6	gro-1 encodes two isoforms of the C. elegans isopentenylpyroptiosphate:tRNA transferase (IPT) ortholog\; by homology, GRO-1 is predicted to function in modification of a subset of tRNAs\; in C. elegans, a loss-of-function mutation in gro-1 results in delayed embryogenesis and postembryonic development, slower rates of adult behaviors, reduced brood size, and a genetic background-specific increase…
WBGene00001754		gst-6	F11G11.3	gst-6 encodes a predicted glutathione S-transferase.
WBGene00001759		gst-11	R11G1.3
WBGene00001760		gst-12	F37B1.2
WBGene00001761		gst-13	T26C5.1
WBGene00001763		gst-15	F37B1.4
WBGene00001764		gst-16	F37B1.5
WBGene00001767		gst-19	F37B1.8
WBGene00001769		gst-21	ZK697.6
WBGene00001777		gst-29	Y53F4B.32
WBGene00001779		gst-31	Y53F4B.35
WBGene00001780		gst-32	Y53F4B.37
WBGene00001781		gst-33	C02A12.1
WBGene00001783		gst-35	Y1H11.2
WBGene00001785		gst-37	Y32G9A.1
WBGene00001786		gst-38	F35E8.8	gst-38 encodes a glutathione-S-transferase\; gst-38 is predicted to function as a phase II detoxification enzyme and its expression is altered in response to stress\; a GST-38::GFP reporter is expressed in the intestine.
WBGene00001787		gst-39	Y53F4B.33
WBGene00001788		gst-40	F56B3.10
WBGene00001789		gst-41	R13D7.7
WBGene00001790		gst-42	D1053.1	gst-42 is orthologous to the human gene GLUTATHIONE TRANSFERASE ZETA-1 (also known as MALEYLACETOACETATE ISOMERASE\; GSTZ1\; OMIM:603758), which when mutated is thought to lead to a variety of type I tyrosinemia.
WBGene00001791		gst-43	Y71F9AL.5
WBGene00001792		gst-44	F13A7.10	gst-44 encodes a putative omega-class glutathione transferase (GST\; EC 2.5.1.18) which, like its paralog GSTO-1, might have thiol oxidoreductase and dehydroascorbate reductase activity\; GST-44 is expressed in excretory cell cytoplasm\; other GST-44 paralogs include C02D5.3 and K10F12.4\; GST-44 has no obvious function in mass RNAi assays.
WBGene00001795		gtl-1	C05C12.3	gtl-1 encodes a TRPM subfamily member of the TRP channel family that affects the periodicity of the defecation cycle in combination with gon-2\; expression includes the intestine.
WBGene00001796		gtl-2	F54D1.5	gtl-2 encodes a predicted receptor-activated calcium channel and represents a family of calcium channels, the other two family members being gtl-1 and gon-2.
WBGene00001803		lite-1	C14F11.3	lite-1 encodes a eight-transmembrane protein that is a member of the invertebrate family of Gustatory receptors\; LITE-1 functions in neurons as an ultraviolet light receptor required for proper avoidance (photophobic) response to short-wavelength light\; ectopic expression of LITE-1 in other tissues, namely body wall and vulval muscles, is sufficient to confer light-responsive muscle contraction…
WBGene00001805		gur-4	K09E4.5
WBGene00001811		haf-1	C30H6.6	haf-1 encodes a transmembrane protein that is a member of the ATP-binding cassette (ABC) transporter superfamily\; HAF-1 transporter activity is required for peptide transport and functions as part of the mitochondrial unfolded protein response (UPRmt) signaling pathway\; as part of the UPRmt, HAF-1 functions upstream of the ATFS-1 bZip transcription factor that partitions between the mitochondri…
WBGene00001814		haf-4	W04C9.1	haf-4 encodes a half-molecular ATP-binding cassette (ABC) transporters similar to the conserved half-type ATP-binding cassette (ABC) transporter, TAPL\/ABCB9\; in elegans, haf-4 along with another TAPL gene, haf-9 is required for the formation of intestinal organelles\; haf-4 and haf-9 are required for proper growth, normal brood size and for the normal defecation cycle\; haf-4 and haf-9 are loca…
WBGene00001816		haf-6	Y48G8AL.11	haf-6 encodes a half-molecule ATP-binding cassette (ABC) transporter\; haf-6 activity is required for efficient RNA interference (RNAi) of genes expressed in the germline and intestine\; antibody staining reveals that HAF-6 is expressed in germline and intestinal tissues\; in the intestine, HAF-6 colocalizes with an endoplasmic reticulum (ER) protein and in the germline, HAF-6 localization additi…
WBGene00001817		haf-7	Y50E8A.16
WBGene00001819		haf-9	ZK484.2	haf-9 encodes a protein similar to the conserved half-type ATP-binding cassette (ABC) transporter, TAPL\/ABCB9\; in elegans, haf-9 along with another TAPL gene, haf-4 is required for the formation of intestinal organelles\; haf-9 and haf-4 are required for proper growth, normal brood size and for the normal defecation cycle\; haf-9 and haf-4 are localized to intestinal organelles and physically i…
WBGene00001820		ham-1	F53B2.6	ham-1 encodes a novel protein with a winged helix DNA-binding motif\; ham-1 is required for the asymmetric divisions of several neuroblasts in the developing embryo and may influence their spindle position\; ham-1 mutations also exhibit HSN motor neuron migration defects\; HAM-1 interacts with itself in a yeast two-hybrid screen and observations suggest that its multimerization is required for it…
WBGene00001821		ham-2	C07A12.1	The ham-2 gene encodes a C2H2 zinc finger-containing protein required for proper migration of the hermaphrodite-specific neurons (HSNs) and proper attachment of the pharynx to the nose\; HAM-2 is expressed in the nuclei of the HSNs during migration, and acts downstream of EGL-5, a posterior group Hox protein, in HSN specification\; HAM-2 acts redundantly with UNC-86 to downregulate UNC-43 express…
WBGene00001823		hap-1	ZC395.7
WBGene00001828		hch-1	F40E10.1	hch-1 encodes a member of the zinc-dependent metalloprotease family that contains an epidermal growth factor-like domain, a CUB domain, and a TSP1 domain and affects hatching and QL neuroblast migration.
WBGene00001830		hcp-2	T06E4.1
WBGene00001833		hcp-6	Y110A7A.1	hcp-6 encodes a HEAT motif-containing protein that displays similarity to the XCAP-D2\/CNAP1\/Cnd1\/YCS4 family of proteins that are homologous to the condensin complex subunit 1\; HCP-6 activity is required during mitosis for some aspects of mitotic chromosome condensation, attachment of microtubules to kinetochores, mitotic chromosome alignment, and mitotic sister chromatid segregation\; during…
WBGene00001838		hda-10	Y51H1A.5
WBGene00001839		hdl-1	ZK829.2	hdl-1 encodes a protein with similarity to aromatic amino acid and histidine decarboxylases\; sequence comparisons indicate that HDL-1 is much larger than typical aromatic amino acid decarboxylases, containing extended N- and C-terminal domains not found in other pyridoxal-5'-phosphate-dependent decarboxylases.
WBGene00001852		hil-1	C30G7.1
WBGene00001858		hil-7	C01B10.5	hil-7 encodes an H1 linker histone.
WBGene00001859		hil-8	T05E8.2
WBGene00001862		him-3	ZK381.1	him-3 encodes a homolog of the S. cerevisiae HOP1 protein which is required for the formation of the synaptonemal complex during meiosis\; him-3 is required for synapsis and chiasma formation during meiotic recombination and for chromosome segregation\; him-3 mutants show a high frequency of males in the population as well as a high frequency of arrested embryos due to defects in X-chromosome seg…
WBGene00001864		him-5	D1086.4	him-5 was identified in screens for genes that when mutated resulted in an increased frequency of X chromosome nondisjunction and thus, an increased frequency of genotypically XO males in self-fertile populations\; him-5 functions in X chromosome dynamics by regulating the number and distribution of X chromosome pairing events.
WBGene00001867		him-8	T07G12.12	him-8 encodes a protein with two C-terminal noncanonical C2H2zinc-fingers whose paralogs include ZIM-1\/-3 and C02F5.12\; HIM-8 isrequired by X chromosomes for normal homolog pairing, synapsis,recombination, and segregation during meiosis\; him-8 mutants have anincreased frequency of genotypically XO males in self-fertilehermaphrodite populations\; HIM-8 is expressed during meiosis, and isassocia…
WBGene00001869		him-10	R12B2.4	him-10 encodes a coiled coil protein that is structurally related to the Nuf2 kinetochore proteins of Schizosaccharaomyces pombe, Saccharomyces cerevisiae, and humans\; in C. elegans, him-10 activity is essential for the proper structure and function of mitotic and meiotic kinetochores and thus, for proper attachment and segregation of chromosomes during mitosis and meiosis\; during mitosis, HIM-…
WBGene00001872		him-14	ZK1127.11	him-14 encodes a germline-specific member of the MutS family of DNA mismatch repair (MMR) proteins that is orthologous to human MSH4 and Saccharomyces cerevisiae Msh4p\; during the pachytene stage of meiosis, HIM-14 activity is required for promoting crossing over between homologous chromosomes and thus, for chiasmata formation and proper chromosome segregation\; in contrast, HIM-14 activity does…
WBGene00001875		his-1	T10C6.14	his-1 encodes an H4 histone\; his-1 is contained within the histone gene cluster HIS1\; transcript analysis suggests that it encodes the major class of H4 transcripts.
WBGene00001876		his-2	T10C6.13	his-2 encodes an H3 histone\; his-2 is contained within the histone gene cluster HIS1.
WBGene00001878		his-4	T10C6.11	his-4 encodes an H2B histone.
WBGene00001879		his-5	F45F2.3	his-5 encodes an H4 histone.
WBGene00001880		his-6	F45F2.13	his-6 encodes an H3 histone.
WBGene00001881		his-7	F45F2.4	his-7 encodes an H2A histone.
WBGene00001882		his-8	F45F2.12	his-8 encodes an H2B histone\; his-8 is contained within the histone gene cluster HIS2.
WBGene00001890		his-16	ZK131.10	his-16 encodes an H2A histone\; his-16 is contained within the histone gene cluster HIS3.
WBGene00001891		his-17	K06C4.5	his-17 encodes an H3 histone\; his-17 is contained within the histone gene cluster HIS4.
WBGene00001892		his-18	K06C4.10	his-18 encodes an H4 histone\; by homology, HIS-18 is predicted to function as a nucleosome component required for packaging of DNA into chromatin\; his-18 is a replication-dependent histone locus that resides in the HIS4 cluster on chromosome V.
WBGene00001905		his-31	F17E9.12	his-31 encodes an H4 histone\; his-31 is contained within the histone gene cluster HIS5.
WBGene00001906		his-32	F17E9.10	his-32 encodes an H3 histone\; by homology, HIS-32 is predicted to function as a nucleosome component required for packaging of DNA into chromatin\; his-32 is a replication-dependent histone locus that resides in the HIS5 cluster on chromosome IV.
WBGene00001910		C50F4.6	C50F4.6	his-36 encodes an UNSPECIFIED histone.
WBGene00001912		his-38	K03A1.6	his-38 encodes an H4 histone\; by homology, HIS-38 is predicted to function as a nucleosome component required for packaging of DNA into chromatin\; his-38 is a replication-dependent histone locus that does not reside in a cluster, but exists as a single histone locus on the X chromosome.
WBGene00001914		his-40	K03A1.1	his-40 is a predicted pseudogene whose partial translation products, in a given reading frame, display strong similarity to histones\; large-scale RNAi screens targeting his-40 sequences in the hypersensitive rrf-3 background do result in embryonic and larval lethality, indicating that his-40 either has a real biological function or that there is cross-reactivity with mRNA from other histone gene…
WBGene00001916		his-42	F08G2.3	his-42 encodes an H3 histone.
WBGene00001920		his-46	B0035.9	his-46 encodes an H4 histone.
WBGene00001948		hlh-1	B0304.1	hlh-1 encodes a basic helix-loop-helix (bHLH) transcription factor that is the C. elegans ortholog of the myogenic regulatory factor (MRF) subgroup of bHLH proteins\; in C. elegans, HLH-1 activity is required during embryogenesis for proper bodywall muscle development and function, but not for bodywall muscle cell fate specification, per se: hlh-1 null mutants generate the normal number of bodywa…
WBGene00001949		hlh-2	M05B5.5	hlh-2 encodes a Class I basic helix-loop-helix (bHLH) transcription factor that is the C. elegans ortholog of the mammalian E and Drosophila Daughterless transcriptional activators\; HLH-2 activity is required for cell fate specifications occuring during embryonic and larval development that affect such processes as gonadogenesis, male tail formation, and programmed cell death\; HLH-2 has been sh…
WBGene00001951		hlh-4	T05G5.2
WBGene00001954		hlh-10	ZK682.4
WBGene00001957		hlh-13	F48D6.3
WBGene00001959		hlh-15	C43H6.8	hlh-15 encodes one of 42 C. elegans basic helix-loop-helix transcription factors\; HLH-15 physically interacts with HLH-2, the C. elegans E\/Daughterless homolog\; an hlh-15::gfp promoter fusion is expressed in head and tail neurons.
WBGene00001960		hlh-16	DY3.3
WBGene00001961		hlh-17	F38C2.2	hlh-17 encodes a basic helix-loop-helix (bHLH) transcription factor that is most closely related to Drosophila and vertebrate Olig proteins\; in C. elegans, HLH-17 is essential for larval development, egg-laying, and chemotaxis to potassium and sodium ions\; an hlh-17::gfp promoter fusion is expressed in the cephalic sheath (CEPsh) glia at all developmental stages and some ventral nerve cord moto…
WBGene00001973		hmg-3	C32F10.5
WBGene00001975		hmg-5	F45E4.9	hmg-5 encodes an HMG (high mobility group) box-containing protein\; HMG-5 binds to double-stranded telomeric DNA in vitro, and a deletion mutation in hmg-5 has been reported to result in lethality and sterility\; HMG-5 is expressed in oocytes and all cells of early and late embryos, where it localizes to the nucleus, specifically to chromosomal ends.
WBGene00001981		hnd-1	C44C10.8	hnd-1 encodes a Hand bHLH transcription factor required for normal viability, gonadogenesis, and posterior body morphology\; HND-1 is required for the formation of both somatic gonadal precursors and primordial germ cells, but not for later gonadogenesis\; HND-1 is expressed embryogenesis in embryonic mesodermal precursor cells generating (mostly) body wall muscle, in somatic gonad precursor cell…
WBGene00001985		hop-1	C18E3.8	hop-1 encodes one of three C. elegans presenilins (the other two presenilins are encoded by sel-12 and spe-4)\; originally identified on the basis of its sequence similarity to SEL-12 and the human PS1 and PS2 presenilins, HOP-1 has been shown to function redundantly with SEL-12 in embryonic, larval, and germline development and thus, to likely function by regulating LIN-12\/GLP-1 signaling\; in …
WBGene00001986		hot-1	F43D2.4	hot-1 encodes a predicted paralog of ODR-2 and contains a Ly-6 domain\; may be expressed in neurons.
WBGene00001987		hot-2	Y39B6A.48	hot-2 encodes a predicted paralog of ODR-2 and contains a Ly-6 domain.
WBGene00001990		hot-5	K07A12.6	hot-5 encodes a predicted membrane-associated protein that is a member of the Ly-6 superfamily of glycosylphosphatidylinositol (GPI)-linked signaling proteins and is homologous to ODR-2, a neuronally expressed protein required for olfaction\; as loss of hot-5 activity via RNA-mediated interference (RNAi) does not result in any abnormalities, the precise role of HOT-5 in C. elegans development and…
WBGene00001991		hot-6	C13G3.2
WBGene00001997		hpr-9	Y39A1A.23
WBGene00001998		hpr-17	F32A11.2	hpr-17 encodes the C. elegans homolog of the S. pombe Rad17p and S. cerevisiae Rad24p DNA repair and cell cycle checkpoint proteins.
WBGene00002006		hsp-2	K09C4.3
WBGene00002012		hsp-12.3	F38E11.1	hsp-12.3 encodes a small heat-shock protein that forms heterotetramerswith HSP-12.2 and has no chaperone-like activity\; structurally, HSP-12.3is mostly a beta-sheet\; at least one HSP-12 (which may or may not beHSP-12.2) is ubiquitously expressed in L1 larvae, and later expressed inadult spermatids (and perhaps spermatocytes), and some adult vulvalcells\; hsp-12.3 is upregulated in daf-2 mutants…
WBGene00002013		hsp-12.6	F38E11.2	hsp-12.6 encodes a small heat-shock protein with very short N- and C-terminal domains flanking its central region of similarity to alpha-crystallins\; HSP-12.6 is required in vivo for normal lifespan\; HSP-12.6 is predominantly and ubiquitously expressed in L1 larvae without any obvious induction by stressors\; but, in adult hermaphrodites, at least one HSP-12 is also expressed in spermatids (and…
WBGene00002018		hsp-16.41	Y46H3A.2	hsp-16.41 encodes a 16-kD heat shock protein (HSP) that is a member of the hsp16\/hsp20\/alphaB-crystallin (HSP16) family of heat shock proteins\; an hsp-16.41 reporter fusion, expressed broadly but strongest in intestine and pharynx, is induced in response to heat shock or other environmental stresses\; expression is detectable in somatic tissues in post-gastrulation embryos, all larval stages, …
WBGene00002028		hst-1	F08B4.6	hst-1 encodes the C. elegans ortholog of N-deacetylase\/N-sulfotransferase (NDST), a bifunctional enzyme that catalyzes N-deacetylation and N-sulfation of N-acetylglucosamine residues in heparan sulfate\; loss of hst-1 activity has been reported to result in embryonic lethality at various stages of development, defects in ventral neuroblast migrations during epidermal enclosure, and cessation of …
WBGene00002029		hst-2	C34F6.4	hst-2 encodes the C. elegans ortholog of the heparan sulfate modifying enzyme 2O-sulfotransferase\; by homology, HST-2 is predicted to function in heparan sulfate biosynthesis by catalyzing the chain-modifying sulfation of the C2 hydroxyl group of hexuronic acid\; during development, hst-2 activity is required for normal body size, cell migration, and nervous system development\; an hst-2::gfp re…
WBGene00002031		hst-6	Y34B4A.3	hst-6 encodes the C. elegans ortholog of the heparan sulfate modifying enzyme heparan 6O-sulfotransferase\; by homology, HST-6 is predicted to function in heparan sulfate biosynthesis by catalyzing the chain-modifying sulfation of the C6 hydroxyl group of the glucosamine subunits\; during development, hst-6 activity is required for normal body size and nervous system development\; an hst-6::gfp t…
WBGene00002032		htp-1	F41H10.10	htp-1 encodes a HORMA domain-containing protein that, along with HTP-2 and HTP-3 is one of three HIM-3 paralogs encodes by the C. elegans genome\; during meiosis, HTP-1 functions to regulate the association of synaptonemal complex proteins with properly aligned homologous chromosomes, thus ensuring productive recombination events, chiasma formation, and meiotic chromosome segregation.
WBGene00002033		htp-2	Y73B6BL.2	htp-2 encodes, along with him-3, htp-1, and htp-3, one of four C. elegans meiosis-specific HORMA domain-containing proteins\; HTP-2 is a component of the lateral element of the synaptonemal complex, and functions to regulate synaptonemal complex assembly and meiotic chromosome segregation.
WBGene00002034		htp-3	F57C9.5	htp-3 encodes a HORMA domain-containing protein that is one of three C. elegans HIM-3 paralogs\; during meiosis, htp-3 activity is required for homologous chromosome alignment and synapsis, and for meiotic double strand break formation\; immunoprecipitation experiments indicate that HTP-3 interacts in vivo with complexes containing MRE-11 and RAD-50, and HIM-3\; HTP-3 is expressed in the germline…
WBGene00002037		hum-4	F46C3.3	hum-4 encodes a class XII myosin, an unconventional myosin\; HUM-4 binds bovine calmodulin in vitro in a calcium-dependent manner.
WBGene00002039		hum-6	T10H10.1	hum-6 is orthologous to the human gene MYOSIN VIIA (MYO7A\; OMIM:276903), which when mutated leads to Usher syndrome type IB.
WBGene00002040		hum-7	F56A6.2	hum-7 encodes a class IX unconventional myosin heavy chain that contains a myosin motor domain in the head region and zinc-finger and rhoGAP (rho GTPase activating protein) domains in the tail region\; HUM-7 is required during embryogenesis for cytokinesis and normal cytoplasmic rearrangements, and by homology, may function in organization of the actin cytoskeleton\; the precise expression and lo…
WBGene00002041		hum-8	Y66H1A.6
WBGene00002042		hus-1	H26D21.1	hus-1 encodes the C. elegans ortholog of the Schizosaccharomyces pombe Hus1 DNA damage checkpoint protein\; in C. elegans, hus-1 activity is required for DNA damage-induced cell cycle arrest and apoptosis, telomere maintenance, and hence, genome stability and development\; specifically, hus-1 is required for the CEP-1\/p53-dependent increase in germline egl-1 expression following irradiation\; a …
WBGene00002047		icp-1	Y39G10AR.13	icp-1 gene encodes a 'chromosomal passenger protein'\; inactivation of icp-1 by RNAi leads to a complete failure of chromosome segregation during the first mitotic division of embryonic development\; ICP-1 forms a protein complex with CSC-1, BIR-1, and AIR-2\; in vitro, ICP-1 stimulates AIR-2 protein kinase activity\; ICP-1 localizes to meiotic and mitotic chromosomes and to the spindle midzone.
WBGene00002051		ifa-3	F52E10.5	ifa-3 encodes an essential intermediate filament protein that is coexpressed with the essential IF protein IFB-1\; IFA-3 is required for survival past early larval stages, correct positioning of excretory canals and body muscles, attachment of cuticle to hypodermis, and locomotion\; IFA-3 forms heteropolymeric intermediate filaments in vitro with an equimolar mixture of IFB-1\; IFA-3 is expressed…
WBGene00002054		ifb-2	F10C1.7	ifb-2 encodes an intermediate filament protein\; IFB-2 is expressed exclusively in the intestine and functions as a structural component of the intestinal terminal web\; within the terminal web, IFB-2 localizes to a discrete substructure known as the endotube.
WBGene00002055		ifc-1	F37B4.2	ifc-1 encodes a nonessential intermediate filament protein\; IFC-1 is predicted to function as a structural component of the cytoskeleton\; IFC-1 has no function in RNAi assays.
WBGene00002057		ifd-1	R04E5.10	ifd-1 encodes two isoforms of a nonessential intermediate filament protein\; IFD-1 is predicted to function as a structural component of the cytoskeleton\; IFD-1 has no obvious function in RNAi assays.
WBGene00002058		ifd-2	F25E2.4	ifd-2 encodes a nonessential intermediate filament protein\; IFD-2 is predicted to function as a structural component of the cytoskeleton\; IFD-2 has no obvious function in RNAi assays.
WBGene00002062		ife-4	C05D9.5	The ife-4 gene encodes a member of the Initiation Factor 4E (eIF4E) family.
WBGene00002063		ife-5	Y57A10A.30	ife-5 encodes a member of the Initiation Factor 4E (eIF4E) family\; it is expressed in the germ line.
WBGene00002067		ifp-1	C43C3.1	ifp-1 encodes a nonessential intermediate filament protein\; IFP-1 is predicted to function as a structural component of the cytoskeleton\; IFP-1 has no obvious function in RNAi assays.
WBGene00002069		ikb-1	C04F12.3	ikb-1 encodes an ortholog of human BCL3 (OMIM:109560) that physically interacts with the checkpoint protein MRT-2\; ikb-1(nr2019) and ikb-1(nr2027) mutants display no obvious phenotype other than shortened lifespan\; mutation of BCL3 is frequently associated with recurring translocations found in the neoplastic cells of patients with chronic lymphocytic leukemia, and has been implicated in cell c…
WBGene00002084		ins-1	F13B12.5	ins-1 encodes an insulin-like peptide orthologous to human insulin (INS\; OMIM:176730, mutated in hyperproinsulinemia and diabetes mellitus type II)\; INS-1 is one of 38 insulin-like peptides in C. elegans and when overexpressed can antagonize insulin-like signaling mediated by DAF-2\/IR leading to arrest at the dauer larval stage\; loss of INS-1, however, does not result in a dauer phenotype sug…
WBGene00002086		ins-3	ZK75.3	ins-3 encodes one of several insulin-related peptides\; INS-3 is classified as a Type-beta insulin based on the predicted arrangement of disulfide bonds\; gfp gene fusions with the promoter and enhancer regions indicate that INS-3 is expressed in some amphid sensory neurons.
WBGene00002087		ins-4	ZK75.1	ins-4 encodes an insulin-like peptide.
WBGene00002089		ins-6	ZK84.6	ins-6 encodes predicted type-beta insulin-like molecule that lacks a C peptide domain\; expressed throughout development and in some neurons beginning in the two-fold elongated embryo.
WBGene00002101		ins-18	T28B8.2	ins-18 encodes one of 40 C. elegans insulin\/IGF-like peptides\; INS-18, along with INS-1, are the only two C. elegans insulins that contain a C peptide, characteristic of mammalian insulins, connecting the B and A chains\; overexpression of ins-18 induces dauer arrest at 26 degrees C and enhances the dauer arrest seen in a daf-2 mutant at 20 degrees C, suggesting that INS-18 functions to antagon…
WBGene00002102		ins-19	T10D4.13	ins-19 encodes an insulin-like peptide of the insulin superfamily of proteins (OMIM:176730, 147440)\; INS-19 is one of 38 insulin-like peptides in C. elegans, and although overexpression with INS-31 can result in low levels of larval lethality, the precise role of INS-19 in C. elegans development is not yet clear\; INS-19\/31 overexpression does not enhance dauer arrest in either a wild-type or d…
WBGene00002105		ins-22	M04D8.2	ins-22 encodes predicted type-alpha insulin-like molecule that lacks a C peptide domain and does not have an A6\/A11 disulfide bond\; expressed throughout development in some neurons beginning in the four-fold elongated embryo.
WBGene00002107		ins-24	ZC334.3	ins-24 encodes an insulin-like peptide of the insulin superfamily of proteins (OMIM:176730, 147440)\; INS-24 is one of 38 insulin-like peptides in C. elegans, but as loss of INS-24 function via RNA-mediated interference does not result in any abnormalities, the precise role of INS-24 in C. elegans development is not yet clear.
WBGene00002109		ins-26	ZC334.1	ins-26 encodes an insulin-like peptide.
WBGene00002110		ins-27	ZC334.11	ins-27 encodes an insulin-like peptide.
WBGene00002111		ins-28	ZC334.9	ins-28 encodes an insulin-like peptide.
WBGene00002114		ins-31	T10D4.4	ins-31 encodes an insulin-like peptide of the insulin superfamily of proteins (OMIM:176730, 147440)\; INS-31 is one of 38 insulin-like peptides in C. elegans, but is unique in that it contains three insulin repeats\; although overexpression with INS-19 can result in low levels of larval lethality, the precise role of INS-31 in C. elegans development is not yet clear as INS-31\/19 overexpression d…
WBGene00002124		inx-2	F08G12.10
WBGene00002125		inx-3	F22F4.2
WBGene00002128		inx-6	C36H8.2	inx-6 encodes an innexin, an integral transmembrane channel protein that is a structural component of invertebrate gap junctions\; INX-6 is required for formation of pharyngeal gap junctions and thus for the electrical coupling and synchronous muscle contractions necessary for normal feeding behavior and postembryonic development\; INX-6 may function redundantly with EAT-5, another C. elegans inn…
WBGene00002129		inx-7	K02B2.4
WBGene00002130		inx-8	ZK792.2	inx-8 encodes an innexin\; that affects fertility\; inx-8 is expressed in a variety of tissues, including the gonadal sheath cells.
WBGene00002131		inx-9	ZK792.3	inx-9 encodes an innexin, an integral transmembrane channel protein that is a structural component of invertebrate gap junctions\; although the precise role of INX-9 in C. elegans development and\/or behavior is not yet known, INX-9 may play a role in gonad or germline development, as INX-9 expression is detected solely in the sheath cells of the somatic gonad and particularly, the sheath cells i…
WBGene00002132		inx-10	T18H9.5	inx-10 encodes an innexin, an integral transmembrane channel protein that is a structural component of invertebrate gap junctions\; as loss of INX-10 function via RNA-mediated interference (RNAi) does not result in any abnormalities, the precise role of INX-10 in C. elegans development and\/or behavior is not yet known\; INX-10 is broadly expressed and detected in the developing embryonic pharynx…
WBGene00002133		inx-11	W04D2.3	inx-11 encodes a predicted member of the innexin family\; expressed in the pharynx, a few head neurons, the tail hypodermis, posterior intestine and in some vulval and uterine muscles.
WBGene00002136		inx-14	F07A5.1
WBGene00002137		inx-15	R12E2.9
WBGene00002138		inx-16	R12E2.5	inx-16 encodes a pannexin, an integral transmembrane channel protein that is a structural component of gap junctions\; inx-16 is required for the initiation and propagation of the intestinal calcium wave that is essential for proper execution of the C. elegans rhythmic defecation motor program\; in addition, inx-16 mutant animals are aldicarb-resistant, suggesting regulatory communication between…
WBGene00002140		inx-18	C18H7.2	inx-18 encodes a predicted member of the innexin family.
WBGene00002141		inx-19	T16H5.1	inx-19 encodes an innexin, proteins that form gap junction channels\; inx-19 functions in parallel with the NSY-4 claudin to specify the AWC chemosensory neuron ON fate\; in specifying the AWC on fate, inx-19 appears to function cell autonomously\; inx-19 also regulates body size and growth.
WBGene00002143		inx-21	Y47G6A.1	inx-21 encodes an innexin, an integral transmembrane channel protein that is a structural component of invertebrate gap junctions\; as loss of INX-21 activity via RNA-mediated interference (RNAi) does not result in any abnormalities, the precise role of INX-21 in C. elegans development and\/or behavior is not yet known\; the INX-21 expression pattern has not been determined.
WBGene00002144		inx-22	Y47G6A.2
WBGene00002149		irk-1	R03E9.4
WBGene00002150		irk-2	M02A10.2	irk-2 encodes an inwardly rectifying potassium channel based on sequence homology to the the human potassium channel genes KCNJ1\/KCNJ2.
WBGene00002151		irk-3	K04G11.5
WBGene00002163		ist-1	C54D1.3	ist-1 encodes a pleckstrin homology (PH) and phosphotyrosine binding (PTB) domain-containing insulin receptor substrate (IRS) homolog that negatively regulates lifespan and dauer development\; IST-1 potentiates insulin-like signaling, although it is not absolutely required for such signaling under most conditions\; in addition to acting through the AGE-1\/PI3K branch of the insulin-like signaling…
WBGene00002174		itx-1	W03D8.6	itx-1 encodes one of two Caspr orthologues found in the C. elegans genome\; Caspr proteins belong to the Neurexin superfamily and are involved in mediating cell-cell contacts and in the formation of specialized membrane-domains in polarized epithelial and nerve cells\; RNA interference of itx-1 suggests that itx-1 is involved in the correct positioning and maintenance of apical junctions and in m…
WBGene00002177		jkk-1	F35C8.3	jkk-1 encodes a member of the MAP kinase kinase superfamily that affects synaptic vesicle localization and is required in type-D motor neurons for normal locomotion\; can function in the Hog1 MAP kinase pathway I in yeast as an activator of JNK and is expressed in most neurons
WBGene00002178		jnk-1	B0478.1	jnk-1 encodes a serine\/threonine kinase that is the sole C. elegans member of the c-Jun N-terminal kinase (JNK) subgroup of mitogen-activated protein (MAP) kinases\; jnk-1 is required for normal coordinated locomotion as well as for normal adult lifespan and response to heat and oxidative stress\; JNK-1 exhibits kinase activity in vitro that is dependent upon activation by the JKK-1\/MAPKK\; in …
WBGene00002181		kal-1	K03D10.1	kal-1 encodes a cell surface protein that contains a WAP-type protease inhibitor domain and Type III fibronectin domains and is the C. elegans ortholog of human KAL-1, mutated in the X-linked form of the neurological disorder Kallmann syndrome\; in C. elegans, both kal-1 loss-of-function mutations and kal-1 overexpression result in similar phenotypes that indicate KAL-1 activity is required for e…
WBGene00002182		kap-1	F08F8.3	kap-1 encodes a kinesin-associated protein that, along with KLP-20 and KLP-11, is part of the C. elegans heterotrimeric kinesin-II motor protein\; animals homozygous for a kap-1 loss-of-function mutation have normal cilia and thus display normal dye-filling and osmotic avoidance behavior\; however, animals doubly mutant for kap-1 and osm-3, which encodes a homomeric kinesin-II motor protein, do s…
WBGene00002184		kel-1	C47D12.7	kel-1 encodes a BTB\/POZ- and Kelch motif-containing protein orthologous to Drosophila Kelch, which is essential for actin organization in ovarian ring canals\; in C. elegans, kel-1 is required for regulating feeding during larval development and more specifically, for pharyngeal isthmus peristalsis and efficient trapping of food in the pharynx\; KEL-1 is first expressed at the 1.5-fold stage of …
WBGene00002185		kel-3	T27E9.4
WBGene00002186		kel-10	T16H12.6
WBGene00002188		kgb-2	ZC416.4
WBGene00002194		kin-6	ZK20.2	kin-6 encodes a predicted tyrosine protein kinase.
WBGene00002195		kin-9	F08F1.1	kin-9 encodes a predicted protein tyrosine kinase.
WBGene00002198		kin-14	F22D6.1	kin-14 encodes a member of the tyrosine-specific subfamily of kinases that contains an SH2 domain, and has with similarity to the human proto-oncogene tyrosine-protein kinase FER.
WBGene00002199		kin-15	M176.6	kin-15 encodes a novel receptor protein tyrosine kinase\; like kin-16, with which it is cotranscribed, kin-15 encodes a protein that displays some unusual features, including a very small extracellular domain (50 amino acids) that lacks a cysteine-rich region typical of ligand-binding domains of known receptor tyrosine kinases, an unusual amino acid substitution in the subdomain VI motif, and a l…
WBGene00002200		kin-16	M176.7	kin-16 encodes a novel receptor protein tyrosine kinase\; like kin-15, with which it is cotranscribed, kin-16 encodes a protein that displays some unusual features, including a very small extracellular domain (50 amino acids) that lacks a cysteine-rich region typical of ligand-binding domains of known receptor tyrosine kinases, an unusual amino acid substitution in the subdomain VI motif, and a l…
WBGene00002204		kin-21	W08D2.8
WBGene00002205		kin-23	W04G5.6	kin-23 encodes a predicted protein tyrosine kinase\; like KIN-30, KIN-23 contains an unusual K to R substitution in kinase subdomain VII\; kin-23 mRNA is expressed strongly during the L1\/L2 larval stages, weakly in L3 and L4 stages, and at undetectable levels in adults.
WBGene00002206		kin-24	K07F5.4
WBGene00002211		kin-30	M01B2.1	kin-30 encodes a predicted tyrosine kinase\; kin-30 is expressed during larval stages, but has not been detected in adults\; the expression of kin-30 was experimentally verified by RT-PCR.
WBGene00002212		kin-31	B0523.1	kin-31 encodes a predicted tyrosine protein kinase expressed in the nucleus and cytoplasm of body-wall muscle cells\; the expression of kin-31 was experimentally verified by RT-PCR.
WBGene00002213		kin-32	C30F8.4	kin-32 encodes, by alternative splicing, two isoforms of a focal adhesion kinase, orthologous to human PTK2 (OMIM:600758) and PTK2B (OMIM:601212)\; KIN-32 is expressed in both nuclei and cytoplasms of larval and adult bodywall muscle cells\; KIN-32 is also expressed in head neurons, a head mesodermal cell, adult vulval muscle, and the reproductive system\; KIN-32 has an N-terminal FERM domain, a …
WBGene00002218		klp-6	R144.1	klp-6 encodes a predicted monomeric kinesin and member of the UNC-104 family.
WBGene00002221		klp-10	C33H5.4
WBGene00002224		klp-13	F22F4.3
WBGene00002227		klp-17	W02B12.7	klp-17 encodes a C-terminal kinesin motor protein orthologous to Drosophila NCD and Saccharomyces cerevisiae KAR3\; by homology, KLP-17 is predicted to function as a minus-end directed motor\; loss of klp-17 activity via RNAi results in embryonic lethality generally at the one- or two-cell stage with disorganized mitotic spindles and polyploid nuclei, suggesting that KLP-17 plays a role in chromo…
WBGene00002228		klp-18	C06G3.2	klp-18 encodes a kinesin motor protein whose motor domain is most similar to that of the Xenopus and human klp2 proteins\; loss of klp-18 activity via RNAi indicates that KLP-18 is required for the assembly of a disordered array of acentrosomal (female meiotic) microtubules into an organized, functional, bipolar spindle\; in addition, KLP-18 may also play a role in cortex dynamics during post-mei…
WBGene00002230		klp-20	Y50D7A.6	klp-20 encodes one of 19 C. elegans kinesin-like proteins\; KLP-20, along with KLP-11 and KAP-1, is a component of heterotrimeric kinesin-II that cooperates with OSM-3 motors to facilitate anterograde intraflagellar transport essential for formation of sensory neuron cilia.
WBGene00002233		kqt-1	C25B8.1	kqt-1 encodes one of three C. elegans KCNQ-like potassium channel subunits that, with respect to humans, is most similar to the KCNQ2-5 subfamily of channel proteins\; although loss of KQT-1 activity via large-scale RNAi screens results in no obvious abnormalities, KQT-1 likely functions to regulate cellular excitability as expression of KQT-1 in Xenopus oocytes can produce K+ channel currents th…
WBGene00002234		kqt-2	M60.5	kqt-2 encodes one of three C. elegans KCNQ-like potassium channel subunits for which mutations in humans are associated with heredity diseases that affect epithelial cells, cardiac muscle and neurons\; a KQT-2::GFP fusion protein is expressed exclusively in the intestine.
WBGene00002235		kqt-3	Y54G9A.3	kqt-3 encodes one of three C. elegans KCNQ-like potassium channel subunits and, with respect to humans, is most similar to the KCNQ1 channel protein which when mutated leads to inherited long QT syndrome (OMIM:607542)\; although loss of KQT-3 activity via large-scale RNAi screens results in no obvious abnormalities, KQT-3 likely functions to regulate cellular excitability as expression of KQT-3 i…
WBGene00002242		kvs-1	C53C9.3	kvs-1 encodes a voltage-gated, A-type potassium channel\; kvs-1 is required for the normal function of several neurons and thus for normal forward locomotion, chemotaxis to select molecules, osmotic avoidance, and nose-touch\; when expressed in tissue culture cells, KVS-1 exhibits potassium-selective channel activity that is altered by coexpression with C. elegans MPS-1, -2, -3, and -4, KCNE-like…
WBGene00002243		lad-2	Y54G2A.25	lad-2 encodes one of two C. elegans L1CAM molecules\; LAD-2 is a noncanonical member of the L1CAM branch of the immunoglobulin superfamily and is most closely related to Drosophila Neuroglian\; mutational analyses indicate that lad-2 is required for proper anterior\/posterior and dorsal\/ventral axonal pathfinding\; in regulating axon guidance, LAD-2 functions, in part, as a MAB-20\/Sema2 co-rece…
WBGene00002246		lag-2	Y73C8B.4	lag-2 encodes a transmembrane protein of the Delta\/Serrate\/Lag-2 (DSL) family that functions as a signaling ligand for the GLP-1 and LIN-12 Notch-like receptors\; LAG-2 is required for larval viability and for cell fate decisions involving the germline (meiosis vs mitosis), the somatic gonad, and the early embryo\; in addition, LAG-2 functions redundantly with the transmembrane APX-1 and secret…
WBGene00002248		lam-3	T22A3.8	lam-3 encodes one of two C. elegans a laminin A subunits and is orthologous to human laminin alpha2\; LAM-3 is a basement membrane component required for normal tissue development, including pharyngeal development\; lam-3 is expressed in the pharynx and hypodermis, and also weakly in the intestine.
WBGene00002252		lat-2	B0286.2	lat-2 encodes a predicted transmembrane protein that is homologous to vertebrate latrophilins, alpha-latrotoxin binding proteins that are members of the Class B\/secretin family of G protein-coupled receptors\; by homology, LAT-2 is predicted to function as a peptide hormone receptor that couples ligand binding to heterotrimeric G protein-mediated stimulation of secretion\; lat-2 is expressed in …
WBGene00002256		lbp-4	ZK742.5	lpb-4 encodes a homolog of the novel fatty acid binding protein, As-p18, found in the parasitic nematode Ascaris suum\; As-p18 is a member of a family of small intracellular fatty acid binding proteins (iFABPs)\; unlike most lpb family members lpb-4 lacks a secretory signal
WBGene00002272		lec-9	C16H3.2	lec-9 encodes a predicted lectin that affects embryonic viability.
WBGene00002273		lec-10	W01A11.4	lec-10 encodes a galectin, a soluble galactose-binding lectin\; recombinant lec-10 can bind to sugar in an in vitro assay.
WBGene00002282		let-4	C44H4.2	let-4 encodes an extracellular leucine-rich repeat only protein\; let-4 was originally identified in a screen for essential genes, and let-4 mutants exhibit early larval lethality\; let-4 is required for organization of the apical extracellular matrix, and is involved in excretory cell canal morphology and renal function as mutants exhibit excretory canal cysts and impaired renal function.
WBGene00002297		ect-2	T19E10.1	ect-2 encodes, by alternative splicing, two isoforms of a putative RHO guanine nucleotide exchange factor (RhoGEF) required for cytokinesis of early embryos and epidermal P cells, as well as cell polarity of early embryos and migration of epidermal P cells\; ECT-2 is thus required for normal vulval differentiation and locomotion, along with fertility and embryonic viability\; ECT-2 also activates…
WBGene00002299		let-23	ZK1067.1	let-23 encodes an EGF-receptor-family transmembrane tyrosine kinase that affects viability, inductive signaling during development of the vulva, male spicule formation, posterior development of the epidermis, ovulation and stress induced sleep\; let-23 is genetically upstream of the let-60\/RAS pathway with respect to viability and vulval development, is upstream of phosopholipase C gamma with re…
WBGene00002368		let-99	K08E7.3	let-99 encodes a protein with a DEP domain (Domain found in Dishevelled, Egl-10, and Pleckstrin)\; LET-99 has no obvious homologs in non-nematodes, but has a truncated paralog (LRG-1) in C. elegans\; LET-99 is required for the mitotic spindle to be properly oriented with respect to the axis of cellular polarity, both during anterior migration and rotation of the nuclear-centrosome complex and dur…
WBGene00002393		lpr-1	Y65B4BR.2	lpr-1 encodes one of seven C. elegans proteins related to the lipocalin family of structurally related, low molecular weight, secreted proteins that bind and transport lipophilic molecules and participate in intercellular signaling\; in C. elegans, LPR-1 activity is required for connectivity between the lumens of two unicellular tubes in the nematode excretory system formed by the excretory duct …
WBGene00002497		let-268	F52H3.1	let-268 encodes a procollagen lysyl hydroxylase that processes type IV collagen, a collagen secreted and incorporated into the basement membrane during embryogenesis (and encoded partly by emb-9)\; LET-268 activity is essential for type IV collagen processing and secretion and for the stability, but not the formation of, the basement membrane that provides mechanical support to body wall muscle o…
WBGene00002601		let-381	F26B1.7	let-381 encodes a forkhead transcription factor and was identified in a screen for essential genes\; let-381 is essential for development at different times as mutants exhibit embryonic and early larval lethality, with a few developing to sterile adults\; inactivation of let-381 using RNA interference results in adults with mesodermal cell lineage defects and a reduced number of coelomocytes\; re…
WBGene00002827		let-653	C29E6.1	let-653 encodes a mucin-like protein similar to the highly glycosylated mucins secreted by the apical surface of epithelia and believed to provide a protective barrier to exposed cellular surfaces\; LET-653 is required for viability, locomotion, and for maintaining the tubular epithelial structure of the excretory cell canals.
WBGene00002881		let-756	C05D11.4	let-756 encodes an fibroblast growth factor (FGF)-like ligand that is required for progression through early larval development\; LET-756 is expressed from late embryogenesis to adulthood, with a peak of expression in larvae\; with EGL-17, LET-756 is redundantly required to activate EGL-15\/FGFR, which in turn activates protein degradation in adult muscle cells\; homozygotes for partial loss-of-f…
WBGene00002974		lev-1	F09E8.7	lev-1 encodes a non-alpha subunit of nicotinic acetylcholine receptor (nAChR) which, when mutated, confers resistance to levamisole\; LEV-1 is required for completely normal locomotion, regulation of egg-laying behavior, and forms a cation channel when coexpressed with UNC-38 or UNC-63 and UNC-29\; LEV-1 falls into the 'UNC-29' class of nAChR subunits, which includes UNC-29, ACR-2, and ACR-3\; a …
WBGene00002975		lev-8	C35C5.5	lev-8 encodes a novel nicotinic acetylcholine receptor (nAChR) alpha subunit that is a member of the ACR-8 group of nAChR subunits\; LEV-8 activity is required for normal rates of pharyngeal pumping and for fully wild-type responses (increased egg laying and body wall muscle contraction) to the nAChR agonist and antihelmintic levamisole\; expression of a LEV-8::GFP reporter construct begins at th…
WBGene00002976		lev-9	T07H6.5
WBGene00002977		lev-10	Y105E8A.7	lev-10 encodes a CUB and LDLa domain-containing type I transmembrane protein\; LEV-10 activity is required cell autonomously in muscle cells for clustering of post-synaptic UNC-29-containing ionotropic acetylcholine receptors (AChR)\; when expressed in body wall muscles, LEV-10 localizes to cholinergic neuromuscular junctions\; the LEV-10 extracellular region is sufficient for rescue of AChR clus…
WBGene00002983		lgx-1	C54G7.3	lgx-1 encodes a polysaccharide deacetylase.
WBGene00002987		lim-4	ZC64.4	lim-4 encodes a LIM homeodomain protein homologous to murine Lhx6 and L3\/Lhx7, and to Drosophila ARROWHEAD\; LIM-4 is required for differentiation of AWB chemosensory neurons, for several but not all aspects of RID motor neuron differentiation, expression of ser-2, repulsion from chemosensory repellants, SAA neurite outgrowth, and normal locomotion and head foraging\; lim-4 is expressed in AWB, …
WBGene00002988		lim-6	K03E6.1	lim-6 encodes a LIM class homeodomain protein that contains two Zinc-finger-like LIM domains N-terminal to a predicted DNA-binding homeodomain\; LIM-6 is predicted to function as a transcription factor whose activity is required for regulating uterine morphogenesis and specific aspects of terminal neuronal differentiation, including normal axonal morphology, full expression of UNC-25\/glutamic ac…
WBGene00002991		lin-2	F17E5.1	lin-2 encodes a protein belonging to the membrane associated guanylate kinase (MAGUK) family, with several domains (L27, PDZ, SH3, and guanylate kinase) thought to assemble specific multiprotein complexes in particular regions of the cell\; in vivo, LIN-2 is required for the correct localization of LET-23 (and, presumably, other membrane proteins) to specific regions of the plasma membrane.
WBGene00002992		lin-3	F36H1.4	lin-3 encodes a member of the EGF family of peptide growth factors that affects induction of vulval development, viability, ovulation, behavioral quiescence after stress, and male spicule development\; it acts genetically upstream of its presumptive receptor let-23, and is expressed in multiple locations consistent with it acting as a localized ligand\; for example, the anchor cell of the develop…
WBGene00002997		lin-8	B0454.1	lin-8 is a class A synthetic multivulva (synMuv) gene that functions redundantly with class B synMuv genes to negatively regulate Ras-mediated signaling during vulval induction.
WBGene00003001		lin-12	R107.8	The lin-12 gene encodes a member of the Notch\/LIN-12\/glp-1 transmembrane receptor family that affects cell fate specification events during development, notably including the anchor cell, secondary vulval precursor cells, and the embryonic ABplp lineage\; its expression is dynamic, including Z1.ppp and Z4.aaa, ABplaa descendants, ABplpa descendants, and the intestinal primordium.
WBGene00003011		lin-25	F56H9.5	lin-25 encodes a divergent homolog of the TRAP100\/Med24 subunit of the Mediator complex\; during development, lin-25 functions downstream of let-60 ras to regulate fate specification and differentiation of a number of cell types such as the vulval precursor cells\; targets of LIN-25 activity include the lin-39 Hox gene, whose transcriptional upregulation during vulval cell fate specification is …
WBGene00003017		lin-31	K10G6.1	lin-31 encodes a winged helix (WH)-like transcription factor that is a member of the HNF3\/Forkhead family of DNA-binding proteins\; LIN-31 acts as a tissue-specific effector of MAP kinase-mediated signaling in the vulva\; when MAP kinase is inactive, LIN-31 forms a complex with LIN-1\/Ets that inhibits vulval cell fates\; upon MAP kinase activation (vulval induction), LIN-31 becomes phosphorylat…
WBGene00003024		lin-39	C07H6.7	lin-39 encodes a homeodomain protein homologous to the Deformed and Sex combs reduced family of homeodomain proteins\; lin-39 is required cell autonomously for specification of mid-body region cell fates, including those of the VC neurons and the vulval precursor cells (VPCs), during postembryonic development\; lin-39 activity is also required for normal migration of the QR, and to a lesser exten…
WBGene00003029		lin-44	E01A2.3	lin-44 encodes one of five C. elegans Wnt signaling ligands\; during development, LIN-44 activity is required non-cell-autonomously for polarity specification of asymmetric cell divisions of the B, U, and F cells in the male, and the T cell in males and hermaphrodites\; in addition, LIN-44 functions redundantly with MOM-2 and CWN-2 to pattern the P7.p lineage during vulval development\; lin-44 ex…
WBGene00003031		lin-46	R186.4	lin-46 encodes one of two C. elegans paralogs of bacterial MoeA proteins and mammalian gephyrins (E domain, only)\; LIN-46 is predicted to function as a scaffolding protein for a developmental timing complex, and may also play a role in molybdenum cofactor biosynthesis\; identified in screens for suppressors of precocious heterochronic mutations in lin-14 and lin-28, lin-46 is required for stage-…
WBGene00003033		lin-48	F34D10.5	lin-48 encodes a C2H2-type zinc-finger transcription factor that is orthologous to Drosophila OVO and mouse OVO1\; LIN-48 is required for development of the hindgut, the male tail, and the excretory duct cell\; in hindgut and male tail development, LIN-48 activity is essential for proper fate specification of the U, F, and K' blast cells and B blast cell descendants, and in excretory duct cell de…
WBGene00003035		lin-52	ZK632.13	lin-52 encodes a novel protein that is most closely related to the Drosophila melanogaster CG15929 protein and the human protein XP_040376\; lin-52 is a class B synthetic multivulva (synMuv) gene that appears to function with lin-35\/Rb to negatively regulate vulval development\; in addition, lin-52 is also required for germline and larval development.
WBGene00003038		lin-56	ZK673.3	lin-56 encodes a novel protein that contains a THAP zinc-finger-like domain\; lin-56, along with lin-15A, which also encodes a THAP domain-containing protein, functions as a transcriptional regulator to negatively regulate expression of LIN-3\/EGF and, in turn, Ras-mediated vulval development\; LIN-56 is expressed ubiquitously in somatic cells from embryogenesis through adulthood and localizes to…
WBGene00003041		lin-61	R06C7.7	lin-61 encodes a protein that contains four malignant brain tumor (MBT) repeats and is similar to the human and mouse lethal (3) malignant brain tumor 2 [L(3)MBT2] proteins\; LIN-61 is predicted to function in a transcriptional regulatory complex that may play a role in transcriptional repression during development\; loss of lin-61 activity via RNAi and mutation indicates that LIN-61 is required …
WBGene00003045		lir-2	F18A1.4	lir-2 encodes a LIN-26-like zinc-finger protein that shares a unique C2H2 motif together with LIR-1, LIR-3, and LIN-26\; lir-2 is the upstream gene in an operon with lir-1 which is, in turn, the upstream gene in a second, overlapping operon with lin-26\; lir-2 transcripts are ubiquitous in early embryos (2-200-cell stages).
WBGene00003046		lir-3	F37H8.1	lir-3 encodes a LIN-26-like zinc-finger protein that shares a unique C2H2 motif together with LIR-1, LIR-2 and LIN-26\; as loss of lir-3 activity via mutation or RNAi results in no obvious abnormalities, the precise role of lir-3 in C. elegans development and\/or behavior is not yet known.
WBGene00003056		lon-2	C39E6.1	lon-2 encodes a member of the glypican family of heparan sulfate proteoglycans\; during development, lon-2 activity is required in the hypodermis for negative regulation of the DBL-1\/BMP signaling pathway that regulates body length\; genetic analyses indicate that lon-2 functions upstream of dbl-1, and in vitro studies show that LON-2 can bind mammalian BMP2, suggesting that LON-2 may directly i…
WBGene00003057		lon-3	ZK836.1
WBGene00003058		lov-1	ZK945.9	lov-1 encodes a transmembrane protein orthologous to human PKD1\; lov-1 is required for two aspects of male mating behavior: response to hermaphrodite contact and vulva location and acts with PKD-2, a TRPP cation channel\; LOV-1 is expressed in three types of male-specific neurons and localizes to the cell bodies and cilia\; EGL-44 and EGL-46 regulate cell-specific expression of lov-1 and pkd-2 t…
WBGene00003067		lrg-1	F55H2.4
WBGene00003074		lars-2	ZK524.3	lars-2 encodes the ortholog of human leucyl amino-acyl tRNA synthetase (LARS)\; in C. elegans, lars-2 is required for normal mitochondrial structure and function, and acts downstream of daf-2 to control lifespan\; lars-2 mutants show swollen, disorganized and sometimes fused mitochondria, and live much longer than wild-type worms\; a lars-2 GFP translation fusion gene was ubiquitously expressed, …
WBGene00003075		lrx-1	T04H1.6	lrx-1 encodes a protein that contains four class A low-density lipoprotein receptor domains.
WBGene00003077		lsm-3	Y62E10A.12
WBGene00003078		lsm-4	F32A5.7	lsm-4 encodes a protein with similarity to the Sm-like LSM4 small nuclear ribonucleoproteins that are core components of the spliceosomal U6 small nuclear ribonucleoprotein complex\; RNAi experiments indicate that lsm-4 is an essential gene required for development, growth, locomotion, body morphogenesis, and normal lifespan\; about 5\% to 20\% of lsm-4 transcripts are RNA edited to change A to G…
WBGene00003089		ltd-1	K02C4.4	ltd-1 encodes a protein with LIM and transglutaminase domains\; LTD-1 is homologous to the mouse KY protein (MGI:96709, mutated in kyphoscoliosis), and to the HILLARIN protein of Hirudo medicinalis, found at axon hillocks\; ltd-1 is expressed in hypodermal cells from the twofold stage embryo to adulthood.
WBGene00003091		lys-2	Y22F5A.5	lys-2 is one of ten C. elegans lysozyme genes\; as such, lys-2 can be predicted to have a role in lysozymal function including immune function.
WBGene00003093		lys-4	F58B3.1
WBGene00003096		lys-7	C02A12.4	lys-7 encodes an enzyme homologous to an antimicrobial lysozyme encoded by the LYS4 gene of the protozoan parasite Entamoeba histolytica\; LYS-7 functions in the innate immune response as an antimicrobial enzyme that, by homology, hydrolyzes the 1,4-beta-linkages between N-acetyl-D-glucosamine and N-acetylmuramic acid in peptidoglycan heteropolymers of prokaryotic cell walls\; loss of lys-7 activ…
WBGene00003097		lys-8	C17G10.5	lys-8 encodes a putative lysozyme required for normal longevity,probably because it prevents killing of C. elegans by bacteria infectingits gut\; LYS-8 is expressed in intestine up to the terminal bulb of thepharynx, as well as in g1 and g2 pharyngeal gland cells\; LYS-8expression is induced by infection with Serratia marcescens, Pseudomonasaeruginosa, or (weakly) by Microbacterium nematophilum\;…
WBGene00003098		lys-9	C54C8.6
WBGene00003100		mab-3	Y53C12B.5	mab-3 encodes a DM (Doublesex and MAB-3) domain-containing protein\; during development, MAB-3 plays a role in several aspects of male development\; specifically, genetic studies indicate that MAB-3 likely augments the functions of the MAB-5 and EGL-5 homeodomain proteins by acting as a transcriptional repressor of ref-1, which encodes a basic helix-loop-helix (bHLH) protein that negatively regul…
WBGene00003104		mab-7	ZC13.4	mab-7 encodes a protein with a hydrophobic type II transmembrane region at the N-terminus, an EGF-like motif, a ShKT motif and a long C-terminus\; mab-7 is involved in morphogenesis of the male tail, specifically affecting the structural cells, neuronal processes and the hypodermal sheath of the sensory rays, as such, it affects mating in males\; a mab-7 promoter-gfp construct is expressed in hyp…
WBGene00003106		mab-9	T27A1.6	mab-9 encodes a member of the T-box family of transcriptional regulators containing a 200-amino acid T-box DNA-binding domain most similar to mouse Brachyury\; mab-9 is involved in hindgut and male tail development, specifically affecting the fate of two posterior blast cells in the hindgut, B and F\; in the male this results in a grossly abnormal tail lacking spicules, and renders them incapable…
WBGene00003136		mau-2	C09H6.3	mau-2 encodes an ortholog of budding yeast Scc4p, Drosophila CG4203, andhuman KIAA0892\; MAU-2 is required (with PQN-85 and SCC-3) for normalmitotic chromosome segregation, and for cellular (e.g., neuronal) oraxonal migration\; MAU-2 is required for migration both embryonically andpostembryonically, along both dorsoventral and longitudinal body axes\;MAU-2 guides the axonal projection of AVM (and…
WBGene00003143		max-1	C34B4.1	max-1 encodes a novel, conserved PH\/MyTH4\/FERM domain-containing protein\; max-1 activityis required cell-autonomously in motor neurons for UNC-6-mediated, dorsally directed axon guidance, proper axon extension and axon fasciculation in the nerve cords, and fully normal backward locomotion\; genetic analyses indicate that max-1 likely acts downstream of unc-6 and unc-5, and in parallel to unc-4…
WBGene00003156		mcm-4	Y39G10AR.14	mcm-4 encodes a member of the MCM2\/3\/5 family with similarity to human MCM4 minichromosome maintenance deficient 4 protein, and affects embryonic viability, nuclear morphology in early embryos, and larval viability.
WBGene00003157		mcm-5	R10E4.4
WBGene00003158		mcm-6	ZK632.1	mcm-6 encodes a protein that has similarity to human DNA replication licensing factor MCM6 and affects embryonic viability.
WBGene00003161		mdf-2	Y69A2AR.30	mdf-2 encodes the C. elegans ortholog of the Mad2p spindle assembly checkpoint protein\; mdf-2 activity is essential for regulation of the anaphase-promoting complex (APC) during oocyte meiosis I as well as for normal brood size, growth rates, and embryonic, larval, and vulval development\; in addition, mdf-2 is essential for mitotic spindle checkpoint activity in response to anoxia, in which mic…
WBGene00003165		mec-1	T07H8.4	mec-1 encodes proteins with multiple disulfide-linked EGF and Kunitz domains\; MEC-1 activity is required for normal mechanosensory behavior, and specifically for: 1) localization of the touch receptor degenerin channel complex, 2) accumulation of MEC-5\/collagen into the extracellular matrix surrounding touch receptor neurons, and 3) attachment of touch receptor processes to the body wall\; mec-…
WBGene00003166		mec-2	F14D12.4	The mec-2 gene encodes a stomatin homolog required to sense gentle mechanical stimuli (e.g. touch) along the body wall.
WBGene00003167		mec-3	F01D4.6	mec-3 encodes a founding member of the LIM (Lin-11, Isl-1, Mec-3) homeodomain family of transcriptional regulators\; during C. elegans development, MEC-3 activity is required for proper differentiation and maturation of the mechanosensory neurons\; MEC-3 is expressed in the mechanosensory neurons, where initiation of expression is dependent upon the UNC-86 homeodomain protein and maintenance of e…
WBGene00003168		mec-4	T01C8.7	mec-4 encodes an amiloride-sensitive Na+ channel protein (degenerin) required to sense gentle mechanical stimuli (e.g. touch) along the body wall\; MEC-4 is paralogous to, and coexpressed with, MEC-10, in all six touch cell neurons where they form a heteromeric mechanotransduction channel.
WBGene00003170		mec-6	W02D3.3	mec-6 is homologous to the human PARAOXONASE 1 gene (PON1, OMIM:168820), which in some allelic forms is associated with susceptibility to coronary artery disease\; MEC-6 protein interacts physically with the MEC-4 degenerin ion channel, is colocalized with it in vivo, and is required for MEC-4 punctate expression along touch-receptor neural processes.
WBGene00003173		mec-9	C50H2.3	mec-9 encodes a predicted extracellular protein containing six EGF-like repeats,five Kunitz-type protease inhibitor domains, and a glutamic acid-rich region possibly involved in protein-protein interactions\; mec-9 encodes two proteins, only one of which, MEC-9L, appears to be required for normal mechanosensory response to gentle touch and proper functioning of the touch receptor neurons\; mec-9 …
WBGene00003174		mec-10	F16F9.5	The mec-10 gene encodes an amiloride-sensitive Na+ channel protein (degenerin) required to sense gentle mechanical stimuli (e.g. touch) along the body wall\; it is paralogous to mec-4, which has similar function in vivo.
WBGene00003176		mec-14	F37C12.12	mec-14 encodes a protein with similarity to the beta-subunits of Shaker-type potassium channels, which are members of the aldo-keto reductase superfamily\; MEC-14 is required for response to gentle touch by the six touch receptor neurons, and likely functions to regulate activity of the MEC-4 and MEC-10 degenerin channels\; mec-14 expression is detected solely in the touch receptor neurons and is…
WBGene00003177		mec-15	T01E8.4	mec-15 encodes an F-box protein with WD repeats\; mec-15 is required for the proper development and function of the six touch receptor neurons, and thus for response to gentle touch\; mec-15 interacts genetically with some alleles of mec-7 and mec-12 which encode an alpha- and beta-tubulin, respectively\; MEC-15 is expressed in the touch receptor neurons during larval development.
WBGene00003179		mec-18	C52B9.9	mec-18 encodes a protein similar to firefly luciferase and plant protein 4-coumarate coA ligase\; mec-18 is involved in sensory mechanotransduction\; genetic interactions with other mec genes suggest that mec-18 may be involved in negative regulation of the degenerin channel in the touch receptor neurons\; mec-18 is expressed exclusively in the touch cells.
WBGene00003184		mei-2	F57B10.12	mei-2 encodes a novel protein that contains a region similar to the p80-targeting subunit of katanin that is required for embryonic viability, alignment of chromosomes at the metaphase plate, and establishment of the oocyte meiotic spindle together with MEI-1\; can interact with MEI-1 in HeLa cells and this complex can function to disassemble microtubules, expressed in the germ line, throughout t…
WBGene00003186		mek-2	Y54E10BL.6	mek-2 encodes a MAP kinase kinase\; MEK-2 functions as a core component of Ras-mediated signal transduction pathways that regulate several biological processes including larval development, vulval development, cell migration, meiotic cell cycle progression, olfaction, and pathogen defense.
WBGene00003219		mes-1	F54F7.5	The mes-1 gene encodes a receptor tyrosine kinase-like protein that is required for unequal cell divisions in the early embryonic germline\; during embryonic cell divisions, mes-1 is involved in positioning of the early mitotic spindle and of associated P granules.
WBGene00003222		mes-4	Y2H9A.1	mes-4 encodes a SET domain-containing protein that also contains three plant homeodomain (PHD) fingers\; MES-4 is required maternally for normal germline development, but in contrast to MES-2, -3, and -6, does not appear to be required for somatic anteroposterior patterning\; in germline development, MES-4 activity is essential for regulating active chromatin states and for excluding the MES-2\/M…
WBGene00003231		mex-6	AH6.5	mex-6 encodes a CCCH zinc-finger protein highly similar to MEX-5 that functions with MEX-5 to affect embryonic viability, establish soma germline asymmetry in embryos and establish PIE-1, MEX-1, and POS-1 asymmetry in embryos, and also affects formation of intestinal cells\; MEX-6 and MEX-5 may act downstream of the PAR proteins.
WBGene00003232		mgl-1	ZC506.4	mgl-1 encodes a Group II metabotropic glutamate receptor (OMIM:604099, loss-of-function mutations in mice are associated with defects in long-term depression)\; by homology, MGL-1 is predicted to function as a pre-synaptic G protein-coupled receptor that, in response to glutamate binding, inhibits adenylyl cyclase activity\; loss of mgl-1 activity reduces the excess fat of daf-7 mutants, indicati…
WBGene00003233		mgl-2	F45H11.4	mgl-2 encodes a Group I metabotropic glutamate receptor (OMIM:604473, 604102, loss-of-function mutations in mice are associated with defects in long-term potentiation)\; by homology, MGL-2 is predicted to function as a post-synaptic G protein-coupled receptor that, in response to glutamate binding, stimulates phospholipase C activity and increases neuronal excitation, and in mammalian tissue cult…
WBGene00003238		mig-1	Y34D9B.1	mig-1 encodes one of four C. elegans Frizzled-like receptors\; mig-1 was initially identified in screens for animals with defective cell migrations, and its activity is required for proper migration of the QL neuroblast and the HSN neurons.
WBGene00003245		mig-13	F43C9.4	mig-13 encodes a novel single-pass transmembrane protein with a N-terminal signal sequence and two motifs that have been implicated in protein-protein interactions: a CUB domain and a LDL receptor repeat\; mig-13 affects the migration and thus the positioning of the Q neuroblasts and their descendants and also the anterior migration of the BDU neuron and may be a component of a global anterior\/p…
WBGene00003246		mig-14	R06B9.6	mig-14 encodes a novel, seven-transmembrane domain protein orthologous to Drosophila and human Wntless\; mig-14 functions in many Wnt-related processes including endoderm induction and spindle orientation in the early embryo and later in vulval precursor cell fate specification\; in the early embryo, mig-14 activity is required within Wnt-signaling cells, consistent with its proposed role in regu…
WBGene00003248		mig-17	F57B7.4	mig-17 encodes a secreted metalloprotease that is a member of the ADAM (A Disintegrin And Metalloprotease) protein family\; MIG-17 activity is required for proper migration of gonadal leader cells, namely the hermaphrodite distal tip cells (DTCs) and the male linker cell (MLC)\; a MIG-17::GFP translational fusion protein is first detected in late embryos with expression continuing through adultho…
WBGene00003249		mig-18	F11F1.6
WBGene00003278		mir-50	Y71G12B.29	mir-50 encodes a microRNA, a small non-protein coding RNA and has a potential ortholog in C. briggsae\; mir-50 is expressed constitutively throughout development\; many of the known microRNAs are involved in post-transcriptional regulation of genes\; the precise function of mir-50 is not known.
WBGene00003373		mlh-1	T28A8.7
WBGene00003376		mls-1	H14A12.4	mls-1 encodes a T-box transcription factor orthologous to members of the Tbx1 subfamily of T-box transcription factors\; MLS-1 is required for fate specification of the eight nonstriated uterine muscle cells generated during postembryonic development, and ectopic expression of MLS-1 is sufficient for uterine muscle specification in other mesodermal lineages\; mls-1 reporter gene expression is det…
WBGene00003380		mnm-2	C10A4.8
WBGene00003384		moc-1	T06H11.4	moc-1 encodes an ortholog of human GEPHYRIN (GPHN\; OMIM:603930), which when mutated leads to molybdenum cofactor (MoCo) deficiency\; MOC-1 is also paralogous to LIN-46.
WBGene00003385		moc-2	W01A11.6
WBGene00003386		mod-1	K06C4.6	mod-1 encodes a serotonin-gated chloride channel\; contrary to published literature, MOD-1 activity is NOT required for the enhanced slowing response exhibited by food-deprived animals upon encountering a bacterial food source\; subsequent studies have shown that mod-1 mutants (n3034, ok103, nr2043) do not exhibit reduced enhanced slowing and that the behavioral defect of the original isolate and…
WBGene00003388		moe-3	F32A11.6	moe-3 encodes a CCCH tandem zinc finger (TZF) protein\; while loss of moe-3 activity via RNAi alone results in no obvious abnormalities, animals triply mutant for moe-3, oma-1, and oma-2 demonstrate oocyte maturation defects, indicating that these genes likely function redundantly during germline development\; in situ hybridization experiments indicate that moe-3 mRNA expression is relatively wea…
WBGene00003390		mog-2	H20J04.8	mog-2 encodes a U2 snRNP protein that functions as a component of a ubiquitous machinery used for the sperm\/oocyte switch during hermaphrodite germline development\; mog-2 is defined by a single mutation that results in masculinization of the germ line at 25 degrees C, and maternal-effect embryonic and larval lethality at 15 degrees C\; genetic epistasis tests indicate that mog-2, like other mog…
WBGene00003392		mog-4	C04H5.6	The mog-4 gene encodes a DEAH helicase orthologous to the Drosophila CG10689 and the S. cerevisiae PRP2 proteins.
WBGene00003394		mom-1	T07H6.2	mom-1 encodes a putative O-acyltransferase orthologous to Drosophila PORCUPINE and human PORCN (OMIM:300651, mutated in focal dermal hypoplasia)\; MOM-1 functions as part of a Wnt\/MAPK signaling pathway required maternally for endoderm induction in the early embryo\; by orthology, MOM-1 is predicted to be a membrane-spanning endoplasmic reticulum protein that stimulates post-translational proces…
WBGene00003395		mom-2	F38E1.7	mom-2 encodes a member of the Wnt family of secreted signaling glycoproteins that is required for induction of endodermal (gut) tissue in the 4-cell stage embryo\; MOM-2, required in the inducing blastomere (P2) at the 4-cell stage, may be the ligand for MOM-5, a Frizzled homolog, thought to act in the receiving blastomere (EMS)\; MOM-2 genetically interacts in the same pathway as KIN-19, but par…
WBGene00003397		mom-5	T23D8.1	mom-5 encodes one of four C. elegans members of the Frizzled (Fz) family of seven transmembrane receptors\; during development, MOM-5 activity is required for asymmetric cell division in the early embryo and during neuronal development, and for attachment of the pharynx to the buccal cavity\; MOM-5 is also required for distal tip cell migration in the gonad and for the engulfment of apoptotic cel…
WBGene00003402		mpk-2	C04G6.1	mpk-2 encodes a mitogen activated protein (MAP) kinase\; by homology, MPK-2 is predicted to function as a serine\/threonine kinase that acts downstream of a receptor tyrosine kinase in a cell signaling pathway\; however, as loss of mpk-2 activity via large-scale RNAi screens does not produce any obvious abnormalities, the precise role of MPK-2 in C. elegans development and\/or behavior is not yet…
WBGene00003405		mre-11	ZC302.1	mre-11 encodes a protein orthologous to S. cerevisiae MRE11 and to human MRE11A (OMIM:600814, mutated in ataxia-telangiectasia-like disorder)\; MRE-11 is required for meiotic recombination and DNA repair in C. elegans, for multigenerational persistence of the germline, and (in conjunction with CHK-2 and SPO-11) for the localization of RAD-51 to foci in late zygotene\/early pachytene nuclei.
WBGene00003409		mrp-3	E03G2.2
WBGene00003410		mrp-4	F21G4.2	mrp-4 encodes a putative member of subfamily C of the ATP-binding cassette transporters\; MRP-4 is required, redundantly with its paralog WHT-2, for sperm to normally migrate towards a PUFA-based signal exuded by oocytes\; hermaphrodites subjected to double wht-2(RNAi) mrp-4(RNAi) are infertile, both through aberrant loss of their own sperm and through failure of males to effectively inseminate t…
WBGene00003414		mrp-8	Y75B8A.26	mrp-8 encodes a predicted ATP-binding cassette (ABC) transporter that is a member of the ABCC subfamily of ABC transporters that includes the multidrug resistance-associated proteins and the cystic fibrosis transmembrane conductance regulator\; by homology, MRP-8 is predicted to function as an ATP-dependent organic anion transporter that transports molecules across the plasma membrane into the ex…
WBGene00003417		mrt-2	Y41C4A.14	mrt-2 encodes a highly conserved DNA-damage checkpoint protein homologous to the RAD1 protein found in S. pombe, Drosophila, and mammals\; mrt-2 functions in the germline to maintain chromosomal integrity, and promote cell cycle arrest in mitotic germ cells and apoptosis in meiotic germ cells in response to genotoxic agents (DNA damage)\; mrt-2 mutations result in progressive telomere loss, chrom…
WBGene00003418		msh-2	H26D21.2	The msh-2 gene encodes a DNA mismatch repair protein homolog that is orthologous to human MSH2 (OMIM:120435)\; mutation of the human MSH2 gene leads to hereditary non-polyposis colon cancer (OMIM:120436).
WBGene00003421		msh-5	F09E8.3	msh-5 encodes a germline-specific homolog of the yeast and mammalian DNA mismatch repair protein MSH5 (MutS-family) that is required for crossing over and chiasma formation during Caenorhabditis elegans meiosis\; inactivation of both rad-51 and msh-5 induces chromosome fragmentation, not seen with inactivation of either gene alone.
WBGene00003422		msh-6	Y47G6A.11	msh-6 encodes a gene orthologous to human MSH6 (homolog of MutS), which is involved in post-replicative mismatch DNA repair (MMR)\; in elegans, msh-6 defective animals show an elevated level of spontaneous mutants in both the male and female germline\; in elegans, similar to higher mammals, MMR surveillance is likely carried out by a MSH-2\/MSH-6 heterodimer.
WBGene00003424		msp-3	F26G1.7	msp-3 encodes a protein that belongs to a family of proteins called the Major Sperm Proteins (MSPs) that is conserved in nematodes\; msp-3 is similar in nucleotide sequence to the msp genes from the nematode Onchocerca volvulus\; the msp gene family consists of closely related, small, basic proteins that make up 15\% of sperm protein\; this multigene family consists of over fifty genes, including…
WBGene00003425		msp-10	K07F5.2	msp-10 encodes a protein that belongs to a family of proteins called the Major Sperm Proteins (MSPs) that is conserved in nematodes\; this family consists of closely related, small, basic proteins that make up 15\% of sperm protein\; this multigene family consists of over fifty genes, including many pseudogenes\; MSPs are involved in both extracellular signaling and cytoskeletal functions during …
WBGene00003426		msp-19	F36H12.7	msp-19 encodes a protein that belongs to a family of proteins called the Major Sperm Proteins (MSPs) that is conserved in nematodes\; msp-19 has a homolog in C. briggsae as predicted by the Wobble Aware Bulk Aligner (WABA)\; the msp gene family consists of closely related, small, basic proteins that make up 15\% of sperm protein\; this multigene family consists of over fifty genes, including many…
WBGene00003429		msp-31	R05F9.13	msp-31 encodes a member of the major sperm protein family\; msp-31 has a C. briggsae homolog as predicted by the Wobble Aware Bulk Aligner (WABA)\; expression is enriched in sperm.
WBGene00003431		msp-33	R05F9.8	msp-33 encodes a protein that belongs to a family of proteins called the Major Sperm Proteins (MSPs) that is conserved in nematodes\; msp-33 has a C. briggsae homolog as predicted by the Wobble Aware Bulk Aligner (WABA)\; the MSP family consists of closely related, small, basic proteins that make up 15\% of sperm protein\; this multigene family consists of over fifty genes, including many pseudog…
WBGene00003432		msp-36	C04G2.4	msp-36 encodes a protein that belongs to a family of proteins called the Major Sperm Proteins (MSPs) that is conserved in nematodes\; this family comprises of closely related, small, basic proteins that make up 15\% of sperm protein\; this multigene family consists of over fifty genes, including many pseudogenes\; MSP is involved in both extracellular signaling and cytoskeletal functions during r…
WBGene00003434		msp-38	K08F4.8	msp-38 encodes a member of the major sperm protein family\; msp-38 has a C. briggsae homolog as predicted by the Wobble Bulk Aware Bulk Aligner (WABA).
WBGene00003435		msp-40	C33F10.9	msp-40 encodes a protein that belongs to a family of proteins called the Major Sperm Proteins (MSPs) that is conserved in nematodes\; this family consists of closely related, small, basic proteins that make up 15\% of sperm protein\; this multigene family consists of over fifty genes, including many pseudogenes\; MSPs are involved in both extracellular signaling and cytoskeletal functions during …
WBGene00003438		msp-45	F58A6.8	msp-45 encodes a member of the major sperm protein family.
WBGene00003442		msp-49	C34F11.6	msp-49 encodes a protein that belongs to a family of proteins called the Major Sperm Proteins (MSPs) that is conserved in nematodes\; this family consists of closely related, small, basic proteins that make up 15\% of sperm protein\; this multigene family consists of over fifty genes, including many pseudogenes\; MSPs are involved in both extracellular signaling and cytoskeletal functions during …
WBGene00003443		msp-50	C34F11.4	msp-50 encodes a protein that belongs to a family of proteins called the Major Sperm Proteins (MSPs) that is conserved in nematodes\; this family consists of closely related, small, basic proteins that make up 15\% of sperm protein\; this multigene family consists of over fifty genes, including many pseudogenes\; MSPs are involved in both extracellular signaling and cytoskeletal functions during …
WBGene00003444		msp-51	ZK354.5	msp-51 encodes a protein that belongs to a family of proteins called the Major Sperm Proteins (MSPs) that is conserved in nematodes\; msp-51 has a C. briggsae homolog as predicted by the Wobble Aware Bulk Aligner (WABA)\; the MSP family consists of closely related, small, basic proteins that make up 15\% of sperm protein\; this multigene family consists of over fifty genes, including many pseudog…
WBGene00003446		msp-53	R13H9.4	msp-53 encodes a protein that belongs to a family of proteins called the Major Sperm Proteins (MSPs) that is conserved in nematodes\; msp-53 has a C. briggsae homolog as identified by the Wobble Aware Bulk Aligner (WABA)\; the MSP family consists of closely related, small, basic proteins that make up 15\% of sperm protein\; this multigene family consists of over fifty genes, including many pseudo…
WBGene00003448		msp-55	C09B9.6	msp-55 encodes a member of the major sperm protein family.
WBGene00003449		msp-56	K07F5.3	msp-56 encodes a protein that belongs to a family of proteins called the Major Sperm Proteins (MSPs) that is conserved in nematodes\; this family consists of closely related, small, basic proteins that make up 15\% of sperm protein\; this multigene family consists of over fifty genes, including many pseudogenes\; MSPs are involved in both extracellular signaling and cytoskeletal functions during …
WBGene00003450		msp-57	R13H9.2	msp-57 encodes a member of the major sperm protein family.
WBGene00003452		msp-59	ZK354.11	msp-59 encodes a member of the major sperm protein family.
WBGene00003457		msp-64	ZK1248.6	msp-64 encodes a protein that belongs to a family of proteins called the Major Sperm Proteins (MSPs) that is conserved in nematodes\; this family consists of closely related, small, basic proteins that make up 15\% of sperm protein\; this multigene family consists of over fifty genes, including many pseudogenes\; MSPs are involved in both extracellular signaling and cytoskeletal functions during …
WBGene00003458		msp-65	ZK354.1	msp-65 encodes a protein that belongs to a family of proteins called the Major Sperm Proteins (MSPs) that is conserved in nematodes\; this family consists of closely related, small, basic proteins that make up 15\% of sperm protein\; this multigene family consists of over fifty genes, including many pseudogenes\; MSPs are involved in both extracellular signaling and cytoskeletal functions during …
WBGene00003460		msp-71	F59A6.8	msp-71 encodes a protein that belongs to a family of proteins called the Major Sperm Proteins (MSPs) that is conserved in nematodes\; this family consists of closely related, small, basic proteins that make up 15\% of sperm protein\; this multigene family consists of over fifty genes, including many pseudogenes\; MSPs are involved in both extracellular signaling and cytoskeletal functions during …
WBGene00003463		msp-76	ZK1251.6	msp-76 encodes a protein that belongs to a family of proteins called the Major Sperm Proteins (MSPs) that is conserved in nematodes\; this family consists of closely related, small, basic proteins that make up 15\% of sperm protein\; this multigene family consists of over fifty genes, including many pseudogenes\; MSPs are involved in both extracellular signaling and cytoskeletal functions during …
WBGene00003464		msp-77	F32B6.6	msp-77 encodes a protein that belongs to a family of proteins called the Major Sperm Proteins (MSPs) that is conserved in nematodes\; this family consists of closely related, small, basic proteins that make up 15\% of sperm protein\; this multigene family consists of over fifty genes, including many pseudogenes\; MSPs are involved in both extracellular signaling and cytoskeletal functions during …
WBGene00003465		msp-78	T13F2.11	msp-78 encodes a protein that belongs to a family of proteins called the Major Sperm Proteins (MSPs) that is conserved in nematodes\; this family consists of closely related, small, basic proteins that make up 15\% of sperm protein\; this multigene family consists of over fifty genes, including many pseudogenes\; MSPs are involved in both extracellular signaling and cytoskeletal functions during …
WBGene00003466		msp-79	T13F2.10	msp-79 encodes a member of the major sperm protein family.
WBGene00003467		msp-81	K07F5.1	msp-81 encodes a member of the major sperm protein family.
WBGene00003468		msp-113	ZK354.4	msp-113 encodes a protein that belongs to a family of proteins called the Major Sperm Proteins (MSPs) that is conserved in nematodes\; msp-113 has a C. briggsae homolog as detected by the Wobble Aware Bulk Aligner (WABA)\; the MSP family consists of closely related, small, basic proteins that make up 15\% of sperm protein\; this multigene family consists of over fifty genes, including many pseudo…
WBGene00003469		msp-142	K05F1.2	msp-142 encodes a protein that belongs to a family of proteins called the Major Sperm Proteins (MSPs) that is conserved in nematodes\; this family consists of closely related, small, basic proteins that make up 15\% of sperm protein\; this multigene family consists of over fifty genes, including many pseudogenes\; MSPs are involved in both extracellular signaling and cytoskeletal functions during…
WBGene00003470		msp-152	ZK546.6	msp-152 encodes a protein that belongs to a family of proteins called the Major Sperm Proteins (MSPs) that is conserved in nematodes\; this family consists of closely related, small, basic proteins that make up 15\% of sperm protein\; this multigene family consists of over fifty genes, including many pseudogenes\; MSPs are involved in both extracellular signaling and cytoskeletal functions during…
WBGene00003471		mtd-1	ZK337.5	mtd-1 encodes a novel protein, with an N-terminal extracellular domain and a C-terminal transmembrane domain, that is expressed in touch receptor neurons\; loss of mtd-1 function (by either RNAi or a deletion mutation) has no obvious phenotype alone, but specifically enhances touch insensitivity of the temperature-sensitive mec-6(u247).
WBGene00003474		mtl-2	T08G5.10	mtl-2 encodes one of two C. elegans metallothioneins, small, cysteine-rich, metal-binding proteins\; MTL-2 functions in metal detoxification and homeostasis and stress adaptation\; in addition, mtl-2 plays a role in regulating growth and fertility\; mtl-2 expression is induced in larval and adult intestinal cells following exposure to cadmium or heat shock\; MTL-2 intestinal expression is depende…
WBGene00003480		klf-3	F54H5.4	klf-3 encodes a predicted transcription factor and xKLF homolog that affects cell matrix attachments that are critical for transmission of muscle contractions to the cuticle and for attachment of the uterus to the body wall, such that mutations result in paralysis of movement and prolapse of the uterus through the vulval opening, and many other secondary defects\; its putative activation domain m…
WBGene00003499		mut-2	K04F10.6	mut-2 encodes a nucleotidyltransferase that is a member of the polymerase beta nucleotidyltransferase superfamily that includes poly(A) polymerases, 2-5 oligoadenylate synthetases, C. elegans GLD-2, and S. cerevisiae Trf4p\; MUT-2 activity is required for meiotic chromosome segregation, negative regulation of DNA transposition, non-transgene-induced RNAi (i.e. RNAi via feeding is affected, wherea…
WBGene00003507		mut-14	C14C11.6	mut-14 encodes a DEAD box RNA helicase\; MUT-14 activity is required redundantly with its paralog SMUT-1, for germline RNAi and endogenous siRNA formation\; mut-14 mutant animals exhibit germline transposon activation, a deficient response to RNAi, resistance to co-suppression, and transgene desilencing.
WBGene00003517		nac-1	F31F6.6	nac-1 encodes a low-affinity sodium-coupled dicarboxylate transporter homologous to INDY in D. melanogaster and to mammalian NaDC1 and NaDC3\; nac-1 is expressed in the intestine, in larvae and adults.
WBGene00003518		nac-2	R107.1	nac-2 encodes a high affinity sodium-coupled citrate transporter that is orthologous to the mammalian citrate transporter NaCT and is one of four C. elegans proteins related to Drosophila Indy\; when expressed in a heterologous system, NAC-2 exhibits high affinity sodium\/citrate and sodium\/succinate cotransporter activity, although the transport rate for citrate is much higher than that for suc…
WBGene00003520		nas-1	F45G2.1	nas-1 encodes an astacin-like metalloprotease.
WBGene00003524		nas-5	T23H4.3	nas-5 encodes an astacin-like metalloprotease\; loss of nas-5 activity in an RNAi hypersensitive strain results in axon guidance defects, including a failure of DD\/VD motoneuron commissures to reach the dorsal cord, defasciculation of the dorsal nerve cord, and midline crossing defects in the ventral nerve cord.
WBGene00003526		nas-7	C07D10.4	nas-7 encodes an astacin-like metalloprotease\; a NAS-7::GFP reporter fusion is first expressed in embryos just prior to hatching and, in adult animals, is seen in anterior cells adjacent to the pharyngeal metacarpus and terminal bulb.
WBGene00003527		nas-8	C34D4.9	nas-8 encodes an astacin-like metalloprotease.
WBGene00003528		nas-9	C37H5.9	nas-9 encodes an astacin-like metalloprotease\; loss of nas-9 activity via RNAi results in low levels (6\%) of embryonic lethality\; a nas-9::GFP promoter fusion is expressed in embryos and in the hypodermis of larvae and adults.
WBGene00003530		nas-11	K11G12.1	nas-11 encodes an astacin-like metalloprotease\; loss of nas-11 activity via RNAi has been reported to result in slow growth\; large-scale expression studies reveal that a nas-11::GFP promoter fusion is expressed in the hypodermis and the nervous system.
WBGene00003532		nas-13	F39D8.4	nas-13 encodes an astacin-like metalloprotease.
WBGene00003533		nas-14	F09E8.6	nas-14 encodes an astacin-like metalloprotease\; large-scale expression studies reveal that a nas-14::GFP promoter fusion is expressed in the pharynx.
WBGene00003534		nas-15	T04G9.2	nas-15 encodes an astacin-like metalloprotease.
WBGene00003536		nas-17	K03B8.2	nas-17 encodes an astacin-like metalloprotease.
WBGene00003538		nas-19	K03B8.5	nas-19 encodes an astacin-like metalloprotease\; large-scale expression studies reveal that a nas-19::GFP promoter fusion is expressed in the pharynx, intestine, vulva, and reproductive system.
WBGene00003539		nas-20	T11F9.3	nas-20 encodes an astacin-like metalloprotease.
WBGene00003540		nas-21	T11F9.5	nas-21 encodes an astacin-like metalloprotease.
WBGene00003541		nas-22	T11F9.6	nas-22 encodes an astacin-like metalloprotease\; large-scale expression studies reveal that a nas-22::GFP promoter fusion is expressed in the uterus, uterine and vulval muscles, and uterine seam cell.
WBGene00003543		nas-24	F20G2.4	nas-24 encodes an astacin-like metalloprotease.
WBGene00003545		nas-27	T23F4.4	nas-27 encodes an astacin-like metalloprotease\; large-scale expression studies reveal that a nas-27::GFP promoter fusion is expressed in the reproductive system, the vulva, and the hypodermis.
WBGene00003546		nas-28	F42A10.8	nas-28 encodes an astacin family zinc metalloprotease\; nas-28 is expressed in the pharynx, intestine and coelomocytes.
WBGene00003548		nas-30	Y95B8A.1	nas-30 encodes an astacin family zinc metalloprotease with a single EGF domain and a CUB domain\; nas-30 is expressed in the intestine and hypodermis.
WBGene00003549		nas-31	F58B4.1	nas-31 encodes an astacin family zinc metalloprotease with a single SXC\/ShK toxin domain in addition to the EGF and CUB domains\; nas-31 is expressed in the anal depressor, intestinal, and vulval muscles and head neurons.
WBGene00003550		nas-32	T02B11.7	nas-32 encodes an astacin family zinc metalloprotease with a single SXC\/ShK toxin domain in addition to the EGF and CUB domains\; nas-32 is expressed in the pharynx, intestine and coelomocytes.
WBGene00003551		nas-33	K04E7.3	nas-33 encodes an astacin family zinc metalloprotease\; nas-33 is expressed in the intestine and hypodermis.
WBGene00003552		nas-36	C26C6.3	nas-36 encodes an astacin-like protease\; nas-36 activity is required for molting\; a nas-36::gfp reporter is expressed in hypodermal cells.
WBGene00003554		nas-38	F57C12.1	nas-38 encodes an astacin-like metalloprotease\; loss of nas-38 activity via RNAi in an rrf-3 mutant background results in an extended life span.
WBGene00003555		nas-39	F38E9.2	nas-39 encodes an astacin family zinc metalloprotease and the only BMP-1\/Tolloid homolog in C. elegans\; in Drosophila and vertebrates nas-39 homologues activate TGF-beta signals by cleaving chordin\/SOG, an inhibitor keeping the TGF-beta in inactive form\; however developmental processes known to be affected by TGF-beta signaling are unaffected in nas-39 mutants, suggesting that nas-39 is not r…
WBGene00003558		nca-2	C27F2.2	nca-2 encodes, along with unc-77, an alpha-1 subunit of a voltage-insensitive cation leak channel related to Drosophila narrow abdomen and the vertebrate Vgcnl1\/NALCN proteins\; nca-2 functions redundantly with unc-77 to transmit depolarization signals from neuronal cell bodies to axons, thus regulating presynaptic activation\; nca-2 and unc-77 are also required for normal locomotion and the res…
WBGene00003562		ncr-2	F09G8.4	ncr-2 encodes a homolog of human NPC1, which when mutated leads to Niemann-Pick disease, type C (OMIM:257220).
WBGene00003568		ncx-3	ZC168.1	ncx-3 encodes a putative 3Na[+]\/1Ca[2+] exchanger, orthologous to human SLC8A1-3 and paralogous to NCX-1\/-2\; NCX-3 is predicted to export free cytoplasmic Ca[2+] with low affinity but high capacity, being complemented by low-capacity\/high-affinity Ca[2+] ATPase pumps such as MCA-1\/-3\; NCX-3 has tandem Calx-alpha and Calx-beta domains predicted to carry out ion transport and regulation\; NCX…
WBGene00003569		ncx-4	F35C12.2	ncx-4 encodes a putative 4Na[+]\/1Ca[2+],1K[+] exchanger, orthologous to human SLC24A1-5 and paralogous to NCX-5\; NCX-4 is predicted to export free cytoplasmic Ca[2+] with low affinity but high capacity, being complemented by low-capacity\/high-affinity Ca[2+] ATPase pumps such as MCA-1\/-3\; NCX-4 has tandem Calx-alpha domains predicted to carry out ion transport\; NCX-4 has no obvious function…
WBGene00003570		ncx-5	Y32F6B.2	ncx-5 encodes a putative 4Na[+]\/1Ca[2+],1K[+] exchanger, orthologous tohuman SLC24A1-5 and paralogous to NCX-4\; NCX-5 is predicted to exportfree cytoplasmic Ca[2+] with low affinity but high capacity, beingcomplemented by low-capacity\/high-affinity Ca[2+] ATPase pumps such asMCA-1\/-3\; NCX-5 has tandem Calx-alpha domains predicted to carry out iontransport\; NCX-5 has no obvious function in m…
WBGene00003572		ncx-7	C07A9.11	ncx-7 encodes a putative Na[+]\/Ca[2+] exchanger of uncertain stoichiometry and affinity, orthologous to human SLC24A6 and paralogous to NCX-6 and NCX-8\/-10\; NCX-7 may function intracellularly\; NCX-7 has tandem Calx-alpha domains predicted to carry out ion transport\; NCX-7 has no obvious function in mass RNAi assays.
WBGene00003573		ncx-8	C13D9.7	ncx-8 encodes a putative Na[+]\/Ca[2+] exchanger of uncertainstoichiometry and affinity, orthologous to human SLC24A6 and paralogousto NCX-6\/-7 and NCX-9\/-10\; NCX-8 may function intracellularly\; NCX-8 has tandem Calx-alpha domains predicted to carry out ion transport\; NCX-8 is required for normally high levels of body fat.
WBGene00003574		ncx-9	C13D9.8	ncx-9 encodes a putative Na[+]\/Ca[2+] exchanger of uncertainstoichiometry and affinity, orthologous to human SLC24A6 and paralogousto NCX-6\/-8 and NCX-10\; NCX-9 may function intracellularly\; NCX-9 has tandem Calx-alpha domains predicted to carry out ion transport\; NCX-9has no obvious function in mass RNAi assays.
WBGene00003575		ncx-10	Y97E10B.7	ncx-10 encodes a putative Na[+]\/Ca[2+] exchanger of uncertain stoichiometry and affinity, orthologous to human SLC24A6 and paralogous to NCX-6\/-9\; NCX-10 may function intracellularly\; NCX-10 has tandem Calx-alpha domains predicted to carry out ion transport\; NCX-10 has no obvious function in mass RNAi assays.
WBGene00003577		ndg-4	F56F3.2
WBGene00003579		ndx-2	W02G9.1	ndx-2 encodes a NUDIX hydrolase\; by sequence comparison, NDX-2 is predicted to be orthologous to human NUDT5 which, in vitro, possesses ADP-sugar diphosphatase activity\; in C. elegans, loss of ndx-2 activity via RNA-mediated interference (RNAi) does not result in any obvious abnormalities, consistent with the proposed nonessential roles for Nudix proteins in eliminating potentially toxic nucleo…
WBGene00003583		ndx-6	EEED8.8	The ndx-6 gene encodes a NUDIX hydrolase.
WBGene00003585		ndx-8	Y87G2A.14	The ndx-8 gene encodes a peroxisomal CoA diphosphatase with catalytic activity towards CoA and its derivatives, that is functionally homologous to the S. cerevisiae PCD1 enzyme\; more generally, NDX-8 protein belongs to the family of NUDIX hydrolases.
WBGene00003591		nex-4	C37H5.1	nex-4 encodes a predicted annexin.
WBGene00003593		nfm-1	F42A10.2	nfm-1 encodes a homolog of human merlin\/schwannomin (NF2), which when mutated leads to neurofibromatosis, type 2 (OMIM:101000)\; at the same time, it is also homologous to the ERM family of cytoskeletal linkers with approximately equal similarity to ezrin, radixin and moesin.
WBGene00003597		nhl-1	F54G8.4	The nhl-1 gene encodes an RBCC protein, orthologous to the mammalian protein BERP\; its C. elegans paralogs include ncl-1 and lin-41.
WBGene00003601		nhr-2	C32F10.6	nhr-2 encodes a member of the nuclear hormone receptor family that is required for embryonic viability and morphogenesis\; expressed during embryogenesis.
WBGene00003603		nhr-4	F32B6.1	nhr-4 is predicted to encode a nuclear hormone receptor (NHR)\; expression may peak during the late larval stages, based on mRNA expression analysis.
WBGene00003604		nhr-5	Y73F8A.21	nhr-5 encodes one of over 200 C. elegans nuclear receptors\; nhr-5 appears to belong to a class of nematode-specific nuclear receptors\; a deletion allele of nhr-5, tm1864, is reportedly viable.
WBGene00003605		nhr-6	C48D5.1	nhr-6 encodes a nuclear receptor of the NR4A subfamily that is orthologous to the mammalian NGFI-B receptors and the Drosophila HR38 nuclear receptor (DHR38) that has been implicated in molting and metamorphosis\; nhr-6 activity is required for spermatheca development and thus, for regulation of ovulation and fertilization\; a GST-NHR-6 fusion protein can bind the canonical vertebrate NR4A bindin…
WBGene00003606		nhr-7	F54D1.4	nhr-7 encodes one of over 200 C. elegans nuclear receptors\; nhr-7 appears to belong to a class of nematode-specific nuclear receptors.
WBGene00003607		nhr-8	F33D4.1	The nhr-8 gene encodes a nuclear hormone receptor homolog\; nhr-8(ok186) mutants have abnormally low resistance to the toxins colchicine and chloroquine.
WBGene00003611		nhr-12	R04B5.4	nhr-12 encodes a member of the nuclear hormone receptor family of transcriptional regulators.
WBGene00003612		nhr-13	Y5H2B.2	nhr-13 encodes a member of the nuclear hormone receptor family.
WBGene00003614		nhr-15	F33E11.1	nhr-15 is predicted to encode a member of the nuclear hormone receptor family.
WBGene00003617		nhr-18	F44C8.3	The nhr-18 gene encodes a member of the superfamily of nuclear receptors, which is one of the most abundant class of transcriptional regulators\; nuclear receptors have a well conserved DNA binding domain and a less conserved C-terminal ligand binding domain\; the human homolog of nhr-18, CYP21, when mutated leads to congenital adrenal hyperplasia (OMIM:201910).
WBGene00003621		nhr-22	K06A1.4
WBGene00003622		nhr-23	C01H6.5	The nhr-23 gene encodes a nuclear hormone receptor homolog that is required in all larval molts\; NHR-23 is highly similar to Drosophila DHR3, an ecdysone-inducible gene product involved in metamorphosis\; NHR-23 is required for hypodermal expression of acn-1 and, probably, of dpy-7.
WBGene00003623		nhr-25	F11C1.6	nhr-25 encodes a nuclear hormone receptor orthologous to Drosophila Ftz-F1\; NHR-25 is required for embryogenesis, molting, vulval and gonadal development, and hypodermal expression of acn-1\; nhr-25 is expressed in gonads and loaded into embryos as a maternal transcript\; nhr-25 is zygotically expressed in progeny of the E cell, and then in hypodermis and gut\; the role of NHR-25 in molting may …
WBGene00003626		nhr-32	K08H2.8
WBGene00003632		nhr-42	C33G8.6
WBGene00003633		nhr-43	C29E6.5	nhr-43 is predicted to encode a nuclear hormone receptor (NHR)\; the primary sequence of nhr-43 reveals that it has a leucine instead of a methionine that is conserved within the NHR superfamily at the carboxyl boundary of the DNA-binding domain.
WBGene00003634		nhr-44	T19A5.4
WBGene00003637		nhr-47	C24G6.4	nhr-47 is predicted to encode a nuclear hormone receptor (NHR)\; gene expression of nhr-47 appears to be induced upon exposure of worm cultures to estradiol.
WBGene00003643		nhr-53	K06B4.11
WBGene00003644		nhr-54	F36D3.2
WBGene00003645		nhr-55	T01G6.7	nhr-55 encodes a member of the superfamily of nuclear receptors, which is one of the most abundant class of transcriptional regulators\; nuclear receptors have a well conserved DNA binding domain and a less conserved C-terminal ligand binding domain.
WBGene00003646		nhr-56	F44C8.6	nhr-56 encodes a member of the superfamily of nuclear receptors, which is one of the most abundant class of transcriptional regulators\; nuclear receptors have a well conserved DNA binding domain and a less conserved C-terminal ligand binding domain.
WBGene00003647		nhr-57	T05B4.2
WBGene00003648		nhr-58	R11G11.2
WBGene00003649		nhr-59	T27B7.1
WBGene00003650		nhr-60	F57A10.5	nhr-60 encodes a nuclear hormone receptor required for seam cell development, and for embryonic and early larval viability\; NHR-60 has no obvious non-nematode orthologs, and is thus classified as 'supplementary'\; NHR-60 is expressed throughout development in most cells from one-cell embryos to adults, and is noticeably enriched in seam cells and germline\; NHR-60's germline enrichment suggests …
WBGene00003653		nhr-63	C06C6.4
WBGene00003654		nhr-64	C45E1.1	nhr-64 encodes a conserved nuclear receptor that is a member of the NR2 subfamily of nuclear receptors that contains Drosophila and human HNF4 (OMIM:600281, mutations in human HNF4A are associated with Type I MODY (maturity-onset diabetes of the young))\; by homology, NHR-64 is predicted to function as a transcription factor that may activate or repress transcription in response to a hormonal sig…
WBGene00003655		nhr-65	Y17D7A.3	nhr-65 encodes a protein with similarity to members of the nuclear hormone receptor superfamily\; although nhr-65 is not predicted to encode a complete DNA-binding domain, it is expressed, based on mRNA analysis cgc3416.
WBGene00003657		nhr-67	C08F8.8	nhr-67 encodes a nuclear receptor that is orthologous to Drosophila and vertebrate tailless hormone receptors\; during development, nhr-67 plays an essential role in larval development and also functions as part of a complex regulatory network that regulates vulval patterning and differentiation and thus, egg laying\; specifically, nhr-67 functions to positively regulate gene expression in the vu…
WBGene00003658		nhr-68	H12C20.3
WBGene00003659		nhr-69	T23H4.2	nhr-69 encodes a conserved nuclear receptor that is a member of the NR2 subfamily of nuclear receptors that contains Drosophila and human HNF4 (OMIM:600281, mutations in human HNF4A are associated with Type I MODY (maturity-onset diabetes of the young))\; by homology, NHR-69 is predicted to function as a transcription factor that may activate or repress transcription in response to a hormonal sig…
WBGene00003664		nhr-74	C27C7.3
WBGene00003668		nhr-78	F36A4.14
WBGene00003669		nhr-79	T26H2.9
WBGene00003670		nhr-80	H10E21.3	nhr-80 encodes a nuclear hormone receptor, expressed in the intestine,that regulates expression of the delta-9 desaturases FAT-5\/-6\/-7, andthus regulates fatty acid metabolism\; NHR-80 is fully required for anyexpression of FAT-7, full expression of FAT-5\/-6, viability in theabsence of FAT-6, and transcriptional hyperactivation of fat-7 in theabsence of FAT-6, and for a fully normal adult life…
WBGene00003671		nhr-81	C47F8.8
WBGene00003672		nhr-82	F41D3.1
WBGene00003673		nhr-83	F48G7.3
WBGene00003674		nhr-84	T06C12.7
WBGene00003675		nhr-85	W05B5.3	nhr-85 encodes a nuclear receptor of the NR1 subfamily that is orthologous to the insect E75 nuclear receptors that regulate molting and metamorphosis, and human NR1D1, which is involved in mammalian circadian rhythms\; by homology, NHR-85 likely functions as a transcription factor that,based upon RNAi experiments, is required for development of the egg-laying system and formation of SDS-resistan…
WBGene00003677		nhr-87	Y41D4B.7
WBGene00003682		nhr-92	Y41D4B.8
WBGene00003683		nhr-93	T24A6.9
WBGene00003684		nhr-94	C12D5.8
WBGene00003685		nhr-95	Y39B6A.17	nhr-95 encodes a member of the superfamily of nuclear receptors, which is one of the most abundant class of transcriptional regulators\; nuclear receptors have a well conserved DNA binding domain and a less conserved C-terminal ligand binding domain.
WBGene00003686		nhr-96	F44C8.11	nhr-96 encodes a member of the superfamily of nuclear receptors, which is one of the most abundant class of transcriptional regulators\; nuclear receptors have a well conserved DNA binding domain and a less conserved C-terminal ligand binding domain.
WBGene00003688		nhr-98	M02H5.6	nhr-98 encodes a member of the superfamily of nuclear receptors, which is one of the most abundant class of transcriptional regulators\; nuclear receptors have a well conserved DNA binding domain and a less conserved C-terminal ligand binding domain.
WBGene00003689		nhr-99	M02H5.1	nhr-99 encodes a member of the superfamily of nuclear receptors, which is one of the most abundant class of transcriptional regulators\; nuclear receptors have a well conserved DNA binding domain and a less conserved C-terminal ligand binding domain.
WBGene00003690		nhr-100	C28D4.1	nhr-100 encodes a member of the superfamily of nuclear receptors, which is one of the most abundant class of transcriptional regulators\; nuclear receptors have a well conserved DNA binding domain and a less conserved C-terminal ligand binding domain.
WBGene00003691		nhr-101	H12C20.6	nhr-101 encodes a member of the nuclear hormone receptor family.
WBGene00003692		nhr-102	T06C12.6	nhr-102 encodes a nuclear receptor that is most highly conserved amongst nematode species.
WBGene00003693		nhr-103	F44C8.4	nhr-103 encodes a member of the superfamily of nuclear receptors, which is one of the most abundant class of transcriptional regulators\; nuclear receptors have a well conserved DNA binding domain and a less conserved C-terminal ligand binding domain.
WBGene00003696		nhr-106	T01G6.4	nhr-106 encodes a nuclear receptor that is most highly conserved amongst nematode species.
WBGene00003697		nhr-107	C33G8.11	nhr-107 encodes a member of the nuclear hormone receptor family.
WBGene00003699		nhr-109	T12C9.5	nhr-109 encodes a nuclear receptor that is most highly conserved amongst nematode species.
WBGene00003701		nhr-111	F44G3.9	nhr-111 encodes a member of the nuclear receptor superfamily\; by homology, NHR-111 is predicted to function as a ligand-dependent transcriptional regulator, but as loss of nhr-111 activity via large-scale RNAi screens does not result in any abnormalities, the precise role of NHR-111 in C. elegans development and\/or behavior is not yet known\; an nhr-111 reporter construct is expressed in embryo…
WBGene00003702		nhr-112	Y70C5C.6	nhr-112 encodes a nuclear receptor that is most highly conserved amongst nematode species\; loss of nhr-112 activity via RNAi results in increased susceptibility to Pseudomonas aeruginosa strain PA14.
WBGene00003703		nhr-113	ZK1025.9	nhr-113 encodes a nuclear receptor that is most highly conserved amongst nematode species.
WBGene00003705		nhr-115	T27B7.4	nhr-115 encodes a nuclear receptor that is most highly conserved amongst nematode species.
WBGene00003706		nhr-116	F09C6.9
WBGene00003707		nhr-117	F16B4.12
WBGene00003708		nhr-118	F13A2.8
WBGene00003710		nhr-120	C25B8.6
WBGene00003712		nhr-122	Y41D4B.9
WBGene00003714		nhr-124	C17E7.8
WBGene00003716		nhr-126	F44C8.10	nhr-126 encodes a member of the nuclear hormone receptor family.
WBGene00003717		nhr-127	T13F3.3	nhr-127 encodes a member of the nuclear hormone receptor family\; expressed in hypodermal seam cells from the embryonic 1.5-fold stage until the L1 larval stage.
WBGene00003718		nhr-128	F44C8.5
WBGene00003720		nhr-130	T01G6.8
WBGene00003721		nhr-131	T01G6.2
WBGene00003722		nhr-132	R11G11.1
WBGene00003723		nhr-133	F44C8.8
WBGene00003724		nhr-134	F44C8.2
WBGene00003726		nhr-136	C13C4.3
WBGene00003727		nhr-137	C56E10.4
WBGene00003729		nhx-1	B0395.1	nhx-1 encodes a sodium\/proton exchanger expressed intracellularly within hypodermal and muscle cells\; NHX-1 is required for embryonic viability, and is thought to prevent intracellular acidification by catalysing the electroneutral exchange of vesicular sodium for an intracellular proton.
WBGene00003731		nhx-3	C54F6.13	nhx-3 encodes a sodium\/proton exchanger expressed intracellularly (in elliptical, randomly distributed dots that might be multivesicular or Ward bodies) within hypodermal cells of the main body syncytium, socket cells, and the excretory pore cell, as well as (in adults) within uterine cells (probably ut1) in the region closest to the vulva, in spermathecal junction cells\; nhx-3 has no obvious p…
WBGene00003732		nhx-4	F14B8.1	nhx-4 encodes two isoforms of a sodium\/proton exchanger expressed in the plasma membrane of nearly all cells and cell types\; in polarized epithelial cells, NHX-4::GFP appears specifically located in the basolateral membrane, like human SLC9A1 ('NHE1'\; OMIM:107310)\; nhx-4 has no reported mutant or RNAi phenotype, but, given its ubiquitous expression, may represent a housekeeping exchanger gene…
WBGene00003734		nhx-6	F58E1.6	nhx-6 encodes a sodium\/proton exchanger expressed mainly in the basolateral plasma membranes of the most posterior and anterior cells of the intestine, but mainly in the apical surface of medial intestinal cells\; nhx-6 has no obvious phenotype in mass RNAi screens\; NHX-6 is thought to prevent intracellular acidification by catalysing the electroneutral exchange of extracellular sodium for an i…
WBGene00003735		nhx-8	Y18D10A.6	nhx-8 encodes two isoforms of a sodium\/proton exchanger expressed intracellularly within hypodermal seam cells, pharyngeal muscles, pharyngeal-intestinal and intestinal-rectal valve cells, and vulval cells\; nhx-8 has no obvious phenotype in mass RNAi screens\; NHX-8 is thought to prevent intracellular acidification by catalysing the electroneutral exchange of vesicular sodium for an intracellul…
WBGene00003736		nhx-9	ZK822.3
WBGene00003740		nlp-2	T24D8.5
WBGene00003743		nlp-5	F35C11.1
WBGene00003755		nlp-17	Y45F10A.5
WBGene00003758		nlp-20	F45E4.8	nlp-20 encodes a predicted neuropeptide of the FAFA family\; expressed in pharyngeal neurons.
WBGene00003763		nlp-25	Y43F8C.1
WBGene00003764		nlp-26	Y43F8C.2	nlp-26 encodes a predicted neuropeptide not found in multigene families within C. elegans and is not clearly related to other well-characterized neuropeptides.
WBGene00003765		nlp-27	B0213.2	nlp-27 encodes a predicted neuropeptide with homology to C. elegans nlp-28 through nlp-31.
WBGene00003767		nlp-29	B0213.4	nlp-29 encodes an antimicrobial, neuropeptide-like protein\; nlp-29 appears to play a role in innate immunity, as its expression in the epidermis is strongly induced following fungal infection\; nlp-29 expression is also induced following physical injury and osmotic stress\; nlp-29 expression following fungal infection or physical wounding is regulated by a TIR-1, (Toll-interleukin 1 receptor (TI…
WBGene00003768		nlp-30	B0213.5	nlp-30 encodes five predicted neuropeptide-like proteins\; in C. elegans, nlp-30 is part of the YGGWamide neuropeptide family that also contains nlp-24, nlp-25, and nlp-27-32\; nlp-30 is expressed in the hypodermis, suggesting that the peptides it encodes may have a non-neuronal function\; as loss of nlp-30 activity via large-scale RNAi screens does not result in any obvious abnormalities, the pr…
WBGene00003769		nlp-31	B0213.6	nlp-31 encodes five predicted neuropeptide-like proteins\; in C. elegans, nlp-31 is part of the YGGWamide neuropeptide family that also contains nlp-24, nlp-25, and nlp-27-32\; nlp-31 is expressed in the hypodermis, and its expression is also detected in precomma-stage embryos\; nlp-31 expression is upregulated in response to fungal infection and, when synthesized in vitro, demonstrates antifunga…
WBGene00003771		nlp-33	T19C4.7
WBGene00003772		nlr-1	F20B10.1
WBGene00003773		nlt-1	ZK892.2	nlt-1 encodes a member of the SCP-2 sterol transfer family.
WBGene00003774		nmr-1	F07F6.6	nmr-1 encodes an NMDA-type ionotropic glutamate receptor subunit that affects the duration of forward movement which is important during foraging behavior, and also affects osmotic avoidance\; the slow kinetics typical of NMDA-dependent currents are likely important for its effect on forward movement.
WBGene00003775		nmr-2	T01C3.10	nmr-2 encodes an ionotropic glutamate receptor (iGluR) subunit that is most similar to members of the NR2A subfamily of the NMDA class of iGluRs\; genetic analysis indicates that nmr-2 is required for full memory retention of a learned avoidance behavior, namely avoidance of NaCl after starvation conditioning\; in addition, NMR-2 activity is required for NMDA-gated currents in the AVA interneuron…
WBGene00003778		nnt-1	C15H9.1	nnt-1 encodes a proton-pumping nicotinamide nucleotide transhydrogenase predicted to be mitochondrial.
WBGene00003779		nob-1	Y75B8A.2	The nob-1 gene encodes one of three C. elegans posterior group homeodomain transcription factors orthologous to Drosophila Abd-B and the vertebrate Hox9-13 proteins\; NOB-1, along with an additional posterior Hox ortholog, PHP-3, is required during embryogenesis for proper fate specification and morphogenesis of cells in the posterior region.
WBGene00003783		nos-1	R03D7.7	nos-1 encodes an putative RNA-binding protein that contains a zinc-binding motif homologous to that of Drosophila Nanos, a posterior-group protein required for embryonic patterning and primordial germ cell development\; in C. elegans, NOS-1 is required redundantly with NOS-2, a second Nanos homolog, for maintenance of germ cell viability during postembryonic development and for preventing primord…
WBGene00003784		nos-2	ZK1127.1	nos-2 encodes one of three genes in C. elegans that contains a putative zinc-binding domain similar to the one found in Drosophila nanos\; nos-2 affects incorporation of primordial germ cells into the somatic gonad, is required redundantly with nos-1 to prevent primordial germ cells from dividing in starved animals and to maintain germ cell viability during larval development in hermaphrodites an…
WBGene00003786		npa-1	VC5.3	npa-1 encodes a large polyprotein precursor that is posttranslationally cleaved to multiple units of ~14.5kDa, each of which is a strong binding protein for fatty acids and retinol (Vitamin A)\; the lipid binding sites of NPA-1-derived peptides are unusually apolar\; NPA-1-derived peptides probably are carrier proteins that enable distribution of these lipids within nematodes\; NPA-1-derived pept…
WBGene00003807		npr-1	C39E6.6	npr-1 encodes a predicted G protein-coupled neuropeptide receptor that is homologous to the mammalian neuropeptide Y (NPY) receptor (OMIM:162641) required for regulating anxiety, food consumption, and pain sensation\; in C. elegans, NPR-1 is involved in ethological variations of social behavior such as social versus solitary feeding\; in regulating social behavior, NPR-1 functions as a receptor f…
WBGene00003808		npr-2	T05A1.1
WBGene00003812		nrf-5	F55B12.5	nrf-5 encodes a lipid-binding protein that is related to mammalian cholesterol-ester-binding proteins\; nrf-5 was identified in screens for genes that confer resistance to the action of fluoxetine, and appears to play a role in transporting hydrophobic molecules from the intestine to other tissues\; NRF-5 also functions with CED-7 and TTR-52 to mediate phosphatidylserine transfer from apoptotic c…
WBGene00003813		nrf-6	C08B11.4	nrf-6 encodes a protein with 12 predicted transmembrane domains that is highly similar to NDG-4 and affects embryonic viability, yolk transport, locomotion, body morphology, and affects sensitivity to fluoxetine with respect to nose-contraction response in a common pathway with ndg-4 and nrf-5\; expressed in the most anterior cells of the hypodermis and in the intestine and is required in the int…
WBGene00003816		asns-1	F25G6.6	asns-1 encodes a predicted asparagine synthase (glutamine-hydrolysing)\; ASNA-1 is predicted to catalyze the synthesis of L-asparagine from L-aspartate.
WBGene00003828		nuc-1	C07B5.5	The nuc-1 gene encodes a DNase II homolog similar to mammalian and Drosophila DNaseII enzymes and is required for DNA degradation during apoptosis as well as for degradation of dietary DNA during normal feeding\; during apoptosis, NUC-1 functions in apoptotic cells at an intermediate stage of DNA degradation, after the killing step, but prior to cell-corpse engulfment.
WBGene00003835		nxf-2	C15H11.6	nxf-2 encodes a predicted homolog of human TAP protein, a member of the NXF family of shuttling transport receptors for nuclear export of mRNA, and it affects embryonic viability.
WBGene00003837		oat-1	T01B11.7	oat-1 encodes a transmembrane organic anion transporter\; although loss of oat-1 activity via large-scale RNAi screens results in no obvious abnormalities, when expressed in mammalian cells OAT-1 can transport a variety of structurally diverse organic anions via an anion exchange mechanism that is functionally coupled to a sodium-coupled dicarboxylate transporter\; by homology with mammalian OAT1…
WBGene00003838		ocr-1	F28H7.10	ocr-1 encodes a transient receptor potential (TRP) channel\; an OCR-1::GFP reporter fusion is expressed in the amphid sensory neurons AWA and ADL.
WBGene00003839		ocr-2	T09A12.3	ocr-2 encodes a TRPV (transient receptor potential channel, vanilloid subfamily) ion channel\; OCR-2 activity is required for several types of sensory transduction including olfaction, osmosensation, mechanosensation, and chemosensation\; an OCR-2 fusion protein is expressed in sensory cilia and requires the OSM-9 TRPV channel protein for proper localization\; likewise, OSM-9 requires OCR-2 for i…
WBGene00003840		ocr-3	T10B10.7	ocr-3 encodes a predicted TRPV channel (transient receptor potential cation channel, subfamily V) containing six membrane-spanning regions, cytoplasmic ankyrin repeats, and a long, unconserved cytoplasmic tail that is related to the mammalian TRPV1 cation channel (OMIM:602076) activated by capsaicin and other noxious stimuli\; although the precise role of OCR-3 in C. elegans development and\/or b…
WBGene00003841		ocr-4	Y40C5A.2	ocr-4 encodes a transient receptor potential (TRP) channel\; an ocr-4::gfp reporter fusion is expressed in the four mechanosensory OLQ neurons.
WBGene00003842		2019-10-01	F52F12.1	oct-1 encodes a organic cation transporter predicted to contain twelve transmembrane domains\; OCT-1 induces the transport of the prototypical organic cation tetraethylammonium when expressed in mammalian cells, and has broad substrate specificity\; OCT-1 is orthologous to human OCTN2 (OMIM:603377, mutated in primary carnitine deficiency).
WBGene00003843		2019-10-02	ZK455.8
WBGene00003844		odc-1	K11C4.4	odc-1 encodes ornithine decarboxylase, the first enzyme of polyamine biosynthesis that catalyzes the conversion of ornithine to putrescine\; ODC-1 is required for development when animals are deprived of exogenous polyamines, which are required for oogenesis and completion of embryogenesis\; in addition,ODC-1 may contribute to male fertility\; ODC-1 activity is detectable at all developmental sta…
WBGene00003847		blmp-1	F25D7.3	blmp-1 encodes a zinc finger and SET domain-containing protein that is the C. elegans BLIMP1 (B lymphocyte-induced maturation protein 1) ortholog\; loss of blmp-1 activity via deletion mutation has been reported to result in small, dumpy animals with abnormal fat content, while loss of blmp-1 activity via RNAi reportedly results in animals that are small, dumpy, have an amorphous pharynx, and are…
WBGene00003848		odr-1	R01E6.1	odr-1 encodes a putative guanylyl cyclase\; odr-1 activity is required for normal responses to all AWC-sensed odorants\; ODR-1 is expressed in chemosensory neurons including AWC, where it localizes to the flattened ciliated endings.
WBGene00003849		odr-2	T01C4.2	odr-2 encodes three isoforms of a predicted membrane-associated protein related to the Ly-6 (leukocyte antigen-6) family of GPI (glycosylated phosphatidylinositol)-linked signaling proteins\; ODR-2 activity is required for proper functioning of the AWC olfactory neurons and thus for chemotaxis in response to AWC-sensed odorants\; ODR-2 is expressed at high levels in sensory neurons, motor neurons…
WBGene00003850		odr-3	C34D1.3	odr-3 encodes a G protein alpha subunit\; odr-3 activity is required for normal chemotaxis, odorant avoidance, and nociceptive function as well as cilium morphogenesis in chemosensory neurons\; an ODR-3::GFP is expressed in five pairs of sensory neurons AWA, AWB, AWC, ASH, and ADF\; the AWC neurons consistently express GFP most strongly, while the AWB neurons express at lower levels and the AWA, …
WBGene00003854		odr-7	T18D3.2	odr-7 encodes an olfactory-specific member of the nuclear receptor superfamily that affects chemotaxis to some volatile odorants and the cell fate of the AWA olfactory neurons\; ODR-7 is expressed in the AWA neurons\; in specifying the identity of the AWA neurons, ODR-7 appears to lie upstream of odr-10, which encodes a seven transmembrane domain olfactory receptor that is required for the respon…
WBGene00003856		odr-10	C53B7.5	odr-10 encodes a seven transmembrane G protein-coupled olfactory receptor\; ODR-10 activity is required, in the AWA neurons, for the attractive response to low concentrations of diacetyl\; ODR-10 is strongly expressed in the cilia of the AWA olfactory neurons and, at low levels, in the CEP neurons\; expression of odr-10 mRNA and of an odr-10::GFP fusion gene is greatly reduced in odr-7 mutant ani…
WBGene00003859		oig-1	C09E7.3
WBGene00003863		old-2	ZK938.5	old-2 encodes a transmembrane protein tyrosine kinase (also known as 'kin-28') that affects mean and maximum life span with multiple paralogs in C. elegans\; the expression of old-2 was experimentally verified by RT-PCR.
WBGene00003864		oma-1	C09G9.6	oma-1 encodes a zinc finger protein of the TIS11 finger type that is paralogous to OMA-2\; while either oma-1 or oma-2 individually have no obvious mutant phenotype, oma-1 and oma-2 doubly mutant animals show defects in oocyte maturation, indicating that the two genes function redundantly in this process\; whereas normal oocytes are released from meiotic prophase I arrest during oocyte maturation…
WBGene00003868		ooc-3	B0334.11	ooc-3 encodes a nematode-specific protein with a predicted signal sequence, four predicted transmembrane domains, and two putative PEST sequences\; OOC-3 localizes to the endoplasmic reticulum (ER), and is maternally required for correct localization of PAR-2 and PAR-3 in the P1 blastomere of the two-cell stage embryo\; specifically, OOC-3 is required for restricting PAR-3 to the anterior cortex …
WBGene00003877		pept-1	K04E7.2	pept-1 encodes a low affinity\/high capacity oligopeptide transporter\; pept-1 is required for uptake of intact peptides from the intestine and thus for normal development, growth, and reproduction\; genetic studies indicate that pept-1 interacts with both the daf-2\/insulin- and let-363\/TOR-signaling pathways to regulate lifespan and with the daf-2 pathway to influence stress response\; PEPT-1 …
WBGene00003878		pept-3	F56F4.5	pept-3 encodes a H+-coupled oligopeptide transporter\; when expressed in Xenopus oocytes and mammalian cells, PEPT-3 can function in H+-coupled dipeptide transport, but in Xenopus oocytes, PEPT-3 appears to function predominantly as a H+ channel\; a pept-3::gfp promoter fusion is reportedly expressed in neurons and in the pharynx.
WBGene00003883		osm-1	T27B1.1	osm-1 encodes a WD- and WAA-repeat containing protein that is the C. elegans ortholog of intraflagellar transport (IFT) complex B component IFT172\; OSM-1 is a presumptive cargo molecule for kinesin-II, and OSM-1 is required, along with OSM-6, for the proper assembly of the middle segments of sensory cilia\; osm-1 may act in a pathway with avr-14 to affect resistance to ivermectin-induced cessati…
WBGene00003884		osm-3	M02B7.3	osm-3 encodes a kinesin-2 family member that forms a homodimeric kinesin motor protein\; OSM-3, in conjunction with the heterotrimeric kinesin-II composed of KLP-20, KLP-11, and KAP-1, is required for intraflagellar transport (IFT) along the middle segment of the cilia and on its own, is required for IFT along the distal segment\; OSM-3 is thus also required for formation of the distal segment of…
WBGene00003885		osm-5	Y41G9A.1	osm-5 encodes the ortholog of the murine polycystic kidney disease gene Tg737 (which encodes the protein Polaris) and human IFT88\; osm-5 is required for the proper morphology of the cilia of chemosensory neurons and is involved in intraflagellar transport\; the abnormalities in cilia structure in osm-5 mutants lead to defects in several processes like osmotic avoidance, chemotaxis, dauer formati…
WBGene00003886		osm-6	R31.3	osm-6 encodes a novel protein that is orthologous to the IFT52 component of the intraflagellar transport particle\; osm-6 activity is required cell autonomously for proper sensory cilium structure and thus for normal ciliated sensory neuron function\; OSM-6 is a component of the intraflagellar transport particle subcomplex B, and OSM-6::GFP reporter fusions are expressed exclusively in ciliated s…
WBGene00003887		osm-7	T05D4.4	osm-7 encodes a protein required for normal osmosensation, osmotic resistance, and defecation rhythm, and for fully normal growth rate\; OSM-7 has no clear orthologs outside of nematodes, but is paralogous to DOS-1, OSM-11, and K02F3.7\; OSM-7 is expressed in the hypodermis, has a predicted signal sequence with 12 conserved cysteine residues, and may be secreted\; osm-7 mutants have abnormally hi…
WBGene00003889		osm-9	B0212.5	osm-9 encodes a TRPV channel homologous to capsaicin receptors\; osm-9 is involved in sensory responses to a subset of chemical stimuli and to ASH neuron-mediated osmotic and mechanical stimuli\; OSM-9 is also involved in adaptation to volatile odorants and salts\; OSM-9 is expressed in a variety of sensory neurons and shows neuron-specific localization to either the cell body or the cilium.
WBGene00003890		osm-10	T20H4.1	osm-10 encodes a novel protein conserved amongst several Caenorhabditis species\; osm-10 activity is required for normal osmosensory signaling in the ASH sensory neuron\; in regulating ASH-mediated osmosensation, osm-10 interacts genetically with eos-1 and eos-2\; OSM-10 is expressed in the ASH, ASI, PHA, and PHB sensory neurons beginning just prior to hatching and continuing through larval and a…
WBGene00003892		osm-12	Y75B8A.12	osm-12 encodes a protein that is an ortholog to human BBS7\; osm-12 along with bbs-8 is required for cilia biogenesis and function, accordingly, osm-12 mutant animals display odorant chemotaxis defects\; oms-12 and bbs-8 are required for intraflagellar transport (IFT) and the motility and function of IFT proteins like OSM-5, CHE-11 and CHE-2\; in addition to the sensory defects exhibited by bbs m…
WBGene00003906		paf-1	W03G9.6	paf-1 encodes one of two C. elegans homologs of mammalian Type II platelet-activating factor-acetylhydrolase (PAF-AH).
WBGene00003912		pal-1	C38D4.6	pal-1 encodes a homeodomain protein that is the C. elegans Caudal ortholog\; PAL-1 is required maternally and embryonically for specification of the C and D posterior blastomere fates and thus, for proper bodywall muscle and hypodermal development during embryogenesis\; PAL-1 is also required postembryonically for fate specification of the posterior V6 neuroectoblast during male tail development\…
WBGene00003939		pax-3	F27E5.2	pax-3 encodes a divergent paired-like homeodomain protein that does not belong to the Q50, K50, or S50 classes\; PAX-3 is required for locomotion and vulval development\; pax-3(RNAi) animals have consistent Pvl and Unc phenotypes (as well as less consistent Bmd, Rup, and Stp phenotypes).
WBGene00003943		pbo-4	K09C8.1	pbo-4 encodes a Na+\/H+ ion exchanger (NHE) most closely related to mammalian NHE1 that promotes extracellular acidification (and intracellular alkalinization) by catalyzing the electroneutral exchange of one extracellular Na+ ion for one intracellular H+ ion\; in C. elegans, PBO-4 functions cell autonomously in the intestine to regulate normal posterior body wall muscle contractions (pBoc) durin…
WBGene00003954		pcm-1	C10F3.5	pcm-1 encodes, by alternative splicing, two isoforms of an L-isoaspartate O-methyltransferase (EC 2.1.1.77) required for longevity of starved L1 and dauer larvae, and perhaps for autophagy\; PCM-1 is orthologous to human PCMT1 (OMIM:176851) and is predicted to repair age-damaged proteins\; PCM-1 is biochemically active in vitro, but lacks the D-aspartyl-methylase activity of human PCMT1\; PCM-1 l…
WBGene00003956		pcp-1	ZK112.1	pcp-1 encodes a predicted prolylcarboxypeptidase (PRCP)\; by homology, PCP-1 is predicted to function as a lysosomal serine-type peptidase that hydrolyzes proteins containing a penultimate proline residue.
WBGene00003957		pcp-2	F23B2.12	pcp-2 encodes a prolyl carboxypeptidase.
WBGene00003958		pcp-3	F23B2.11
WBGene00003959		pcp-4	Y116F11B.3
WBGene00003960		pcs-1	F54D5.1	pcs-1 encodes a phytochelatin synthase\; PCS-1 exhibits cadmium-activated synthesis of phytochelatins, peptides with the general structure (gamma-Glu-Cys)n-Xaa that sequester heavy metals, and is required in animals for the response to, and detoxification of cadmium\; when expressed in yeast, PCS-1 also mediates the detoxification of mercury and arsenic.
WBGene00003968		peb-1	T14F9.4	peb-1 encodes a novel DNA-binding protein\; during development, peb-1 activity is required for proper morphogenesis of the pharynx, vulva, and hindgut and for normal molting, feeding, and body morphology\; in vitro, PEB-1 exhibits sequence-specific DNA binding to a regulatory sequence known as subelement C, which directs pharynx-specific myo-2 expression and in yeast, PEB-1 exhibits modest transc…
WBGene00003969		pef-1	F23H11.8	pef-1 encodes an ortholog of the rhodopsin-specific serine\/threonine phosphatase RdgC in D. melanogaster and of RdgC-related proteins in humans (PPEF1 and PPEF2\; OMIM:300109 and OMIM:602256)\; PEF-1 has a EF-hand calcium-binding domain, and is peripherally bound to the plasma membrane by myristoylation and palmitoylation\; pef-1 has no known mutant phenotype, but is expressed in several anterio…
WBGene00003979		pes-5	T27D12.4	This gene was determined to be of Transposon in origin so has been suppressed from the C. elegans protein set\; detailed information about the origin of this gene can be found in the corresponding Transposon object associated with this gene.
WBGene00003981		pes-8	F18G5.2	pes-8 encodes a novel protein that contains a proline-rich region and a predicted transmembrane domain, but no otherwise recognizably conserved domains\; pes-8 was identified in promoter trapping screens and based on large-scale RNA-mediated interference (RNAi) screens, appears to be required for egg laying, germline development, locomotion, and regulation of adult lifespan\; a pes-8 reporter is …
WBGene00003983		pes-10	Y46G5A.27	This gene encodes a protein containing an F-box, a motif predicted to mediate protein-protein interactions either with homologs of yeast Skp-1p or with other proteins.
WBGene00003987		pes-23	F14B8.3
WBGene00003991		pfn-3	K03E6.6
WBGene00003993		pgl-2	B0523.3	pgl-2 encodes a novel protein of 532 amino acids that, in C. elegans, is one of three PGL protein family members\; PGL-2 associates with P granules during postembryonic development\; PGL-2 interacts with PGL-1, an additional P granule component, in yeast two-hybrid assays, but neither protein is required for proper localization of the other.
WBGene00003994		pgl-3	C18G1.4	pgl-3 encodes a novel protein that is a member of the PGL (P Granule Abnormality) family of C. elegans proteins that are associated with germline P granules\; pgl-3 functions redundantly with pgl-1 in hermaphrodite germline development by controlling the extent of germline proliferation as well as gametogenesis and embryonic development\; PGL-3 and PGL-1 interact in vitro and in vivo, suggesting …
WBGene00003995		pgp-1	K08E7.9	pgp-1 encodes a transmembrane protein that is a member of the P-glycoprotein subclass of the ATP-binding cassette (ABC) transporter superfamily\; along with PGP-3, PGP-1 is required for defense against the pathogenic Pseudomonas aeruginosa strain PA14, and may facilitate ATP-dependent efflux of the toxic phenazine compounds produced by the bacteria\; PGP-1 is expressed in the apical membrane of i…
WBGene00003997		pgp-3	ZK455.7	pgp-3 encodes a transmembrane protein that is a member of the P-glycoprotein subclass of the ATP-binding cassette (ABC) transporter superfamily\; with PGP-1, PGP-3 is required for defense against the pathogenic Pseudomonas aeruginosa strain PA14, and may facilitate ATP-dependent efflux of the toxic phenazine compounds produced by the bacteria\; PGP-3 is also required for resistance to colchicine …
WBGene00003998		pgp-4	F42E11.1	pgp-4 encodes an ATP-binding protein that is a member of the P-glycoprotein subclass of the ATP-binding cassette (ABC) transporter superfamily\; PGP-4 is predicted to function as a transmembrane protein that couples energy to transport of various molecules across membranes\; RNAi experiments demonstrate that pgp-4 is required for efficient RNAi in the germline\; pgp-4 promoter-gfp fusion proteins…
WBGene00003999		pgp-5	C05A9.1	pgp-5 encodes a transmembrane protein that is a member of the P-glycoprotein subclass of the ATP-binding cassette (ABC) transporter superfamily\; by homology, PGP-5 is predicted to function as an ATP-dependent efflux pump that protects C. elegans by exporting exogenous toxins\; pgp-5 activity is required for defense response to both Gram-negative and Gram-positive bacteria as well as for the resp…
WBGene00004001		pgp-7	T21E8.2	pgp-7 encodes an ATP-binding protein that is a member of the P-glycoprotein subclass of the ATP-binding cassette (ABC) transporter superfamily\; PGP-7 is predicted to function as a transmembrane protein that couples energy to transport of various molecules across membranes, but as loss of pgp-7 activity via RNAi results in no obvious defects, the precise role of PGP-7 in C. elegans development an…
WBGene00004002		pgp-8	T21E8.3	pgp-8 encodes an ATP-binding protein that is a member of the P-glycoprotein subclass of the ATP-binding cassette (ABC) transporter superfamily\; PGP-8 is predicted to function as a transmembrane protein that couples energy to transport of various molecules across membranes, but as loss of pgp-8 activity via RNAi results in no obvious defects, the precise role of PGP-8 in C. elegans development an…
WBGene00004003		pgp-9	C47A10.1	pgp-9 encodes an ATP-binding protein that is a member of the P-glycoprotein subclass of the ATP-binding cassette (ABC) transporter superfamily\; PGP-9 is predicted to function as a transmembrane protein that couples energy to transport of various molecules across membranes, and loss of pgp-9 activity via RNAi can result in embryonic lethality\; pgp-9 promoter-gfp fusion proteins are expressed in …
WBGene00004004		pgp-10	C54D1.1	pgp-10 encodes an ATP-binding protein that is a member of the P-glycoprotein subclass of the ATP-binding cassette (ABC) transporter superfamily\; PGP-10 is predicted to function as a transmembrane protein that couples energy to transport of various molecules across membranes, but as loss of pgp-10 activity via RNAi results in no obvious defects, the exact role of pgp-10 in C. elegans development …
WBGene00004005		pgp-11	DH11.3	pgp-11 encodes an ATP-binding protein that is a member of the P-glycoprotein subclass of the ATP-binding cassette (ABC) transporter superfamily\; pgp-11 is predicted to function as a transmembrane protein that couples energy to transport of various molecules across membranes\; RNAi experiments indicate that pgp-11 is required for efficient RNA interference in the germline\; pgp-11 promoter-gfp fu…
WBGene00004006		pgp-12	F22E10.1	pgp-12 encodes a transmembrane protein that is a member of the P-glycoprotein subclass of ATP-binding cassette (ABC) transporters\; pgp-12 promoter fusion constructs reveal expression in the excretory cell, consistent with a role for pgp-12 in metabolite transporter activity\; pgp-12 expression is regulated by the DCP-66 transcription factor which binds the pgp-12 Ex-1 promoter element in yeast o…
WBGene00004007		pgp-13	F22E10.2	pgp-13 encodes a member of the ABC transporter family with high similarity to the vertebrate MDR (multidrug resistance) family\; PGP-13 is predicted to function as a transmembrane protein that couples energy to transport of various molecules across membranes, but as loss of pgp-13 activity via large-scale RNAi screens does not result in any obvious defects, the precise role of pgp-13 in C. elegan…
WBGene00004008		pgp-14	F22E10.3	pgp-14 encodes a member of the ABC transporter family with high similarity to the vertebrate MDR (multidrug resistance) family\; PGP-14 is predicted to function as a transmembrane protein that couples energy to transport of various molecules across membranes, but as loss of pgp-14 activity via large-scale RNAi screens does not result in any obvious defects, the precise role of pgp-14 in C. elegan…
WBGene00004009		pgp-15	F22E10.4	pgp-15 encodes an ATP-binding protein that is a member of the P-glycoprotein subclass of the ATP-binding cassette (ABC) transporter superfamily\; PGP-15 is predicted to function as a transmembrane protein that couples energy to transport of various molecules across membranes, but as loss of pgp-15 activity via large-scale RNAi screens does not result in any obvious defects, the precise role of pg…
WBGene00004010		pha-1	Y48A6C.5	pha-1 encodes a novel protein that contains a DUF1114 domain of unknown function found in a number of other nematode proteins\; during embryonic development, pha-1 functions redundantly with class B SynMuv genes such as lin-35\/Rb and efl-1 to effect pharyngeal morphogenesis\; in regulating pharyngeal development, PHA-1 also appears to act with the UBC-18 ubiquitin conjugating enzyme\; a PHA-1::G…
WBGene00004011		pha-2	M6.3	pha-2 encodes a homeodomain protein that is orthologous to vertebrate Hex proteins required for the development of B lymphocytes and organs derived from foregut endoderm\; in C. elegans, pha-2 is essential for proper development and morphogenesis of the pm5 pharyngeal muscles cells during late stages of embryogenesis\; in regulating pm5 fate specification, PHA-2 appears to act downstream of the o…
WBGene00004017		phg-1	F27E5.4
WBGene00004020		pho-1	EGAP2.3	pho-1 encodes the major C. elegans intestinal acid phosphatase\; PHO-1 may function redundantly with other acid phosphatases\; PHO-1 intestinal expression appears to be positively regulated by CKI-1, a cyclin-dependent kinase inhibitor, and negatively regulated by POP-1, a TCF\/LEF transcription factor\; PHO-1 is expressed along the intestinal brush border in all gut cells except the most anterio…
WBGene00004023		pho-4	T16D1.2
WBGene00004024		php-3	Y75B8A.1
WBGene00004026		phy-3	T20B3.7	phy-3 encodes a catalytic alpha subunit of collagen prolyl 4-hydroxylase (P4H) orthologous to human P4H alpha (III) isoform (OMIM: 608987). phy-3 belongs to a family of genes coding for catalytic subunits of the collagen modifying enzyme prolyl 4-hydroxylase\; PHY-3 is involved in the synthesis of collagens in early embryos\; PHY-3 have no obvious phenotypic abnormalities, but the 4-hydroxyprolin…
WBGene00004028		pif-1	Y18H1A.6	pif-1 encodes a DNA-dependent ATPase and 5'-3' DNA helicase orthologous to Saccharomyces Pif1p and vertebrate PIF1\; by homology, PIF-1 is predicted to function in maintenance of both mitochondrial and nuclear genome integrity\; PIF-1 is also predicted to function as a negative regulator of telomerase activity that acts by displacing telomerase from the ends of DNA\; loss of pif-1 activity via RN…
WBGene00004029		pik-1	K09B11.1	The pik-1 gene encodes a pelle\/IRAK kinase homolog that may be involved in apoptosis.
WBGene00004035		pkd-2	Y73F8A.1	pkd-2 encodes a TRPP cation channel orthologous to human PKD2\; pkd-2 is required for two aspects of male mating behavior: response to hermaphrodite contact and vulva location and acts with lov-1\; PKD-2 is expressed in the cilia of three types of male-specific sensory neurons\; EGL-44 and EGL-46 regulate cell-specific expression of lov-1 and pkd-2 to specify the behavioral function of the HOB ne…
WBGene00004037		plc-2	Y75B12B.6	plc-2 encodes one of five C. elegans phospholipase C (PLC) isozymes\; the amino acid sequence of PLC-2 is most closely related to members of the PLC-beta group, but is divergent and does not include an extended C terminus typical of other PLC-betas.
WBGene00004043		plk-2	Y71F9B.7	plk-2 encodes one of three C. elegans polo-like kinases\; in the developing germ line, PLK-2 activity is required for regulation of chromosome dynamics that result in recruitment and attachment of meiotic chromosomes to the nuclear envelope and cytoskeleton\; in the early embryo, PLK-2 activity is required for regulating the function of MEX-5\/6, zinc-finger proteins essential for embryonic polar…
WBGene00004044		plk-3	F55G1.8	plk-3 encodes one of three C. elegans polo-like kinases\; microarray analyses indicate that plk-3 transcripts are expressed maternally and downregulated in gonadal tissue mutant for deps-1, which encodes a novel, P granule-associated protein that promotes P granule assembly and germline RNA interference.
WBGene00004045		pll-1	K10F12.3
WBGene00004057		pmk-3	F42G8.4	pmk-3 encodes a homolog of p38, a mitogen-activated protein kinase (MAPK), activated in vitro by MEK6, indicating that it does respond like p38 to physiological stress\; PMK-3 is expressed in nuclei throughout the intestine\; PMK-3 is activated by osmotic stresses when heterologously expressed in mammalian cells\; null mutants do not exhibit observable growth defects or hypersensitivity to severa…
WBGene00004058		pmp-1	C44B7.8	pmp-1 encodes an ATP-binding cassette (ABC) transporter most closely related to the peroxisomal membrane proteins\; pmp-1 activity is required for efficient RNA interference (RNAi) of a germline-expressed target, pop-1.
WBGene00004059		pmp-2	C44B7.9
WBGene00004061		pmp-4	T02D1.5	The pmp-4 gene encodes a homolog of human ALD, which when mutated leads to X-linked adrenoleukodystrophy (OMIM:300100).
WBGene00004062		pmp-5	T10H9.5
WBGene00004064		pms-2	H12C20.2
WBGene00004084		pph-2	C29E6.3
WBGene00004090		eif-2Bgamma	C15F1.4
WBGene00004093		ppw-1	C18E3.7	ppw-1 encodes a PAZ (PIWI\/Argonaute\/Zwille)\/PIWI domain-containing protein that is a member of the Argonaute family of proteins\; ppw-1 activity is required for efficient germline RNAi.
WBGene00004096		pqm-1	F40F8.7	pqm-1 encodes a C2H2-type zinc finger and leucine zipper-containing protein that is upregulated in response to oxidative stress induced by paraquat treatment\; PQM-1 may function as a stress-responsive transcription factor.
WBGene00004098		pqn-2	AC3.4	The protein product of this gene is predicted to contain a glutamine\/asparagine (Q\/N)-rich ('prion') domain, by the algorithm of Michelitsch and Weissman (as of the WS77 release of WormBase, i.e., in wormpep77).
WBGene00004099		abu-15	C03A7.4	The protein product of this gene is predicted to contain a glutamine\/asparagine (Q\/N)-rich ('prion') domain, by the algorithm of Michelitsch and Weissman (as of the WS77 release of WormBase, i.e., in wormpep77).
WBGene00004100		pqn-8	C05B5.3	The protein product of this gene is predicted to contain a glutamine\/asparagine (Q\/N)-rich ('prion') domain, by the algorithm of Michelitsch and Weissman (as of the WS77 release of WormBase, i.e., in wormpep77).
WBGene00004103		pqn-11	C09G1.1	PQN-11 encodes an unfamiliar protein with a glutamine\/asparagine-rich domain that is dispensable for viability and gross morphology.
WBGene00004104		pqn-13	C14C11.8	The protein product of this gene is predicted to contain a glutamine\/asparagine (Q\/N)-rich ('prion') domain, by the algorithm of Michelitsch and Weissman (as of the WS77 release of WormBase, i.e., in wormpep77).
WBGene00004106		pqn-15	C24A8.3	The protein product of this gene is predicted to contain a glutamine\/asparagine (Q\/N)-rich ('prion') domain, by the algorithm of Michelitsch and Weissman (as of the WS77 release of WormBase, i.e., in wormpep77).
WBGene00004114		pqn-25	D1044.3	The protein product of this gene is predicted to contain a glutamine\/asparagine (Q\/N)-rich ('prion') domain, by the algorithm of Michelitsch and Weissman (as of the WS77 release of WormBase, i.e., in wormpep77).
WBGene00004115		pqn-26	DY3.5	The protein product of this gene is predicted to contain a glutamine\/asparagine (Q\/N)-rich ('prion') domain, by the algorithm of Michelitsch and Weissman (as of the WS77 release of WormBase, i.e., in wormpep77).
WBGene00004118		pqn-29	F10F2.9	The protein product of this gene is predicted to contain a glutamine\/asparagine (Q\/N)-rich ('prion') domain, by the algorithm of Michelitsch and Weissman (as of the WS77 release of WormBase, i.e., in wormpep77).
WBGene00004119		pqn-31	F21C10.8	The protein product of this gene is predicted to contain a glutamine\/asparagine (Q\/N)-rich ('prion') domain, by the algorithm of Michelitsch and Weissman (as of the WS77 release of WormBase, i.e., in wormpep77).
WBGene00004120		pqn-32	F29C12.1	The protein product of this gene is predicted to contain a glutamine\/asparagine (Q\/N)-rich ('prion') domain, by the algorithm of Michelitsch and Weissman (as of the WS77 release of WormBase, i.e., in wormpep77).
WBGene00004123		pqn-36	F39D8.1	The protein product of this gene is predicted to contain a glutamine\/asparagine (Q\/N)-rich ('prion') domain, by the algorithm of Michelitsch and Weissman (as of the WS77 release of WormBase, i.e., in wormpep77).
WBGene00004124		pqn-37	F40F4.8	The protein product of this gene is predicted to contain a glutamine\/asparagine (Q\/N)-rich ('prion') domain, by the algorithm of Michelitsch and Weissman (as of the WS77 release of WormBase, i.e., in wormpep77).
WBGene00004127		abu-12	F52D1.3	The protein product of this gene is predicted to contain a glutamine\/asparagine (Q\/N)-rich ('prion') domain, by the algorithm of Michelitsch and Weissman (as of the WS77 release of WormBase, i.e., in wormpep77).
WBGene00004129		pqn-42	F53G2.4	The protein product of this gene is predicted to contain a glutamine\/asparagine (Q\/N)-rich ('prion') domain, by the algorithm of Michelitsch and Weissman (as of the WS77 release of WormBase, i.e., in wormpep77).
WBGene00004133		abu-13	F57B9.9	The protein product of this gene is predicted to contain a glutamine\/asparagine (Q\/N)-rich ('prion') domain, by the algorithm of Michelitsch and Weissman (as of the WS77 release of WormBase, i.e., in wormpep77).
WBGene00004139		pqn-54	R09B5.5	The protein product of this gene is predicted to contain a glutamine\/asparagine (Q\/N)-rich ('prion') domain, by the algorithm of Michelitsch and Weissman (as of the WS77 release of WormBase, i.e., in wormpep77).
WBGene00004145		pqn-62	T03G11.1	The protein product of this gene is predicted to contain a glutamine\/asparagine (Q\/N)-rich ('prion') domain, by the algorithm of Michelitsch and Weissman (as of the WS77 release of WormBase, i.e., in wormpep77).
WBGene00004146		pqn-63	T06E4.11	The protein product of this gene is predicted to contain a glutamine\/asparagine (Q\/N)-rich ('prion') domain, by the algorithm of Michelitsch and Weissman (as of the WS77 release of WormBase, i.e., in wormpep77).
WBGene00004150		pqn-67	T16G1.1	The protein product of this gene is predicted to contain a glutamine\/asparagine (Q\/N)-rich ('prion') domain, by the algorithm of Michelitsch and Weissman (as of the WS77 release of WormBase, i.e., in wormpep77).
WBGene00004151		pqn-68	T16G1.10	The protein product of this gene was predicted to contain a glutamine\/asparagine (Q\/N)-rich ('prion') domain, by the algorithm of Michelitsch and Weissman (as of the WS72 release of WormBase, i.e., in wormpep77).
WBGene00004153		pqn-71	T23F1.6	The protein product of this gene is predicted to contain a glutamine\/asparagine (Q\/N)-rich ('prion') domain, by the algorithm of Michelitsch and Weissman (as of the WS77 release of WormBase, i.e., in wormpep77).
WBGene00004154		pqn-72	W01B11.5	The protein product of this gene is predicted to contain a glutamine\/asparagine (Q\/N)-rich ('prion') domain, by the algorithm of Michelitsch and Weissman (as of the WS77 release of WormBase, i.e., in wormpep77).
WBGene00004155		pqn-73	W01C9.3	The protein product of this gene is predicted to contain a glutamine\/asparagine (Q\/N)-rich ('prion') domain, by the algorithm of Michelitsch and Weissman (as of the WS77 release of WormBase, i.e., in wormpep77).
WBGene00004157		pqn-75	W03D2.1	The protein product of this gene is predicted to contain a glutamine\/asparagine (Q\/N)-rich ('prion') domain, by the algorithm of Michelitsch and Weissman (as of the WS77 release of WormBase, i.e., in wormpep77).
WBGene00004163		pqn-82	Y39A3CR.7	The protein product of this gene is predicted to contain a glutamine\/asparagine (Q\/N)-rich ('prion') domain, by the algorithm of Michelitsch and Weissman (as of the WS77 release of WormBase, i.e., in wormpep77).
WBGene00004168		pqn-88	Y71G12B.21	The protein product of this gene is predicted to contain a glutamine\/asparagine (Q\/N)-rich ('prion') domain, by the algorithm of Michelitsch and Weissman (as of the WS77 release of WormBase, i.e., in wormpep77).
WBGene00004169		pqn-89	Y73B6BR.1	The protein product of this gene is predicted to contain a glutamine\/asparagine (Q\/N)-rich ('prion') domain, by the algorithm of Michelitsch and Weissman (as of the WS77 release of WormBase, i.e., in wormpep77).
WBGene00004174		abu-14	ZK1067.7	The protein product of abu-14 is predicted to contain a glutamine\/asparagine (Q\/N)-rich ('prion') domain\; abu-14 is transcriptionally up-regulated during times of cuticle synthesis, such as in late embryogenesis and in the molts\; it is localized to the pharyngeal cuticle and is required for the function of the pharyngeal grinder.
WBGene00004179		prg-2	C01G5.2	prg-2 encodes a novel, basic protein that is one of two C. elegans members of the Piwi subfamily of highly conserved Argonaut\/Piwi proteins.
WBGene00004180		pri-1	F58A4.4	pri-1 encodes a homolog of the DNA polymerase alpha-primase subunit D that is required in embryos for the normal timing of embryonic cell divisions, much as DIV-1 is.
WBGene00004181		pri-2	W02D9.1	pri-2 encodes a homolog of the DNA polymerase alpha-primase subunit C that is required in embryos for the normal timing of embryonic cell divisions (much as DIV-1 is) and for normal mitosis in the germline.
WBGene00004183		prk-2	F45H7.4
WBGene00004184		T19D2.2	T19D2.2
WBGene00004185		pro-1	R166.4	pro-1 encodes a WD-repeat-containing protein that is orthologous to Saccharomyces cerevisiae IPI3\; pro-1 activity is required for ribosome biogenesis and specifically, for efficient processing of intervening sequence 2 (ITS2) from rRNA intermediates during 26S rRNA maturation\; during development, pro-1 is essential for larval growth, fertility, and normal cell division patterns\; in addition, p…
WBGene00004191		prx-1	C11H1.4	prx-1 encodes a predicted peroxin, a subfamily 2 member of the AAA (ATPases Associated with diverse cellular Activities) family that affects growth in one large-scale RNAi screen\; expressed in intestinal cells throughout development.
WBGene00004193		prx-3	C15H9.8	prx-3 is orthologous to the human gene PEROXISOMAL BIOGENESIS FACTOR 3 (PEX3\; OMIM:603164), which when mutated leads to Zellweger syndrome of complementation group G.
WBGene00004194		prx-5	C34C6.6	prx-5 encodes an ortholog of the human receptor for type I peroxisomal targeting signal protein, PXR1 (or PEX5\; OMIM:600414), which when mutated leads to neonatal adrenoleukodystrophy or Zellweger syndrome\; PXR1 protein is a component of the peroxisomal import machinery known to exist in organisms like yeast, plants and mammals.
WBGene00004195		prx-6	F39G3.7
WBGene00004196		prx-11	C47B2.8	prx-11 encodes the C. elegans ortholog of vertebrate peroxisomal membrane protein 11C\; by homology, PRX-11 is predicted to be an integral peroxisomal membrane protein that functions in peroxisome organization\; loss of prx-11 activity results in an extended lifespan and increased sensitivity to the Pseudomonas aeruginosa pathogen.
WBGene00004197		prx-12	F08B12.2
WBGene00004198		prx-13	F32A5.6	prx-13 is orthologous to the human gene PEX13 (OMIM:601789), which when mutated leads to Zellweger syndrome or neonatal adrenoleukodystrophy.
WBGene00004209		ptc-2	F21H12.4	ptc-2 encodes an ortholog of Drosophila PATCHED (PTC) and human PTCH(OMIM:601309, mutated in basal cell nevus syndrome), which defines oneof seven paralogous families of sterol sensing domain (SSD) proteins\;PTC-2 is required for normal fat storage\; PTC-2 is also required fornormal egg osmotic integrity, locomotion, egg laying, and viability inmass RNAi assays.
WBGene00004210		ptc-3	Y110A2AL.8	ptc-3 encodes an ortholog of Drosophila PATCHED (PTC) and human PTCH(OMIM:601309, mutated in basal cell nevus syndrome), which defines oneof seven paralogous families of sterol sensing domain (SSD) proteins\;PTC-3 is strongly required for normal molting from L1 to L3 larvalstages\; PTC-3 is also required for normal growth to full size and forviability.
WBGene00004211		ptd-2	F07C3.1
WBGene00004216		ptr-1	C24B5.3	ptr-1 encodes an ortholog of Drosophila and human PTCHD3, which definesone of seven paralogous families of sterol sensing domain (SSD)proteins\; individually, PTR-1 is weakly required for normal molting fromL4 to adult stages\; however, PTR-1, in conjunction with either PTR-16alone or with PTR-6 and PTR-10, is strongly required for both moltingand viability, with double ptr-1\/-16 or triple ptr-1…
WBGene00004217		ptr-2	C32E8.8	ptr-2 encodes an ortholog of Drosophila and human PTCHD3, which definesone of seven paralogous families of sterol sensing domain (SSD)proteins\; PTR-2 is required for cytokinesis in somatic cells, but not inthe germline (the converse of PTC-1's function)\; PTR-2 is partiallyrequired for normal molting from L4 to adult stages\; PTR-2 is alsorequired for normal male tail development, growth to full…
WBGene00004218		ptr-3	C41D7.2	ptr-3 encodes a nematode-specific member of the sterol sensing domain(SSD) proteins, distantly paralogous to Drosophila PATCHED (PTC) andhuman PTCH (OMIM:601309, mutated in basal cell nevus syndrome)\; PTR-3 isweakly required for normal molting from L4 to adult stages\; PTR-3 isalso required for normal adult alae formation, growth to full size, andvulval morphogenesis.
WBGene00004219		ptr-4	C45B2.7	ptr-4 encodes a nematode-specific member of the sterol sensing domain(SSD) proteins, distantly paralogous to Drosophila PATCHED (PTC) andhuman PTCH (OMIM:601309, mutated in basal cell nevus syndrome)\; PTR-4 isstrongly required for normal molting from L4 to adult stages male taildevelopment (a role conserved in C. briggsae)\; PTR-4 is also requiredfor normal endocytosis of yolk by oocytes, adult …
WBGene00004221		ptr-6	C54A12.1	ptr-6 encodes an ortholog of Drosophila and human PTCHD3, which definesone of seven paralogous families of sterol sensing domain (SSD)proteins\; PTR-6 is weakly required for normal molting from L4 to adultstages\; however, PTR-6 in conjunction with PTR-1 and PTR-10 is stronglyrequired for both molting and viability, with triple ptr-1\/-6\/-10 RNAianimals showing pronounced molting defects and let…
WBGene00004222		ptr-8	F44F4.4	ptr-8 encodes a nematode-specific member of the sterol sensing domain(SSD) proteins, distantly paralogous to Drosophila PATCHED (PTC) andhuman PTCH (OMIM:601309, mutated in basal cell nevus syndrome)\; PTR-8 isweakly required for normal molting from L4 to adult stages\; PTR-8 isalso required for normal growth to full size and locomotion\; PTR-8 isexpressed in hypodermis.
WBGene00004225		ptr-11	F56C11.2	ptr-11 encodes a nematode-specific member of the sterol sensing domain(SSD) proteins, distantly paralogous to Drosophila PATCHED (PTC) andhuman PTCH (OMIM:601309, mutated in basal cell nevus syndrome)\; PTR-11is required for normal growth to full size, locomotion, and vulvalmorphogenesis.
WBGene00004226		ptr-12	K07A3.2	ptr-12 encodes a nematode-specific member of the sterol sensing domain(SSD) proteins, distantly paralogous to Drosophila PATCHED (PTC) andhuman PTCH (OMIM:601309, mutated in basal cell nevus syndrome)\; PTR-12is weakly required for normal molting from L4 to adult stages growth tofull size\; PTR-12 is also required for normal locomotion.
WBGene00004227		ptr-13	K07C10.1	ptr-13 encodes a nematode-specific member of the sterol sensing domain(SSD) proteins, distantly paralogous to Drosophila PATCHED (PTC) andhuman PTCH (OMIM:601309, mutated in basal cell nevus syndrome)\; PTR-13is weakly required for normal molting from L4 to adult stages\; PTR-13 isalso required for normal growth to full size and locomotion.
WBGene00004228		ptr-14	R09H10.4	ptr-14 encodes a nematode-specific member of the sterol sensing domain(SSD) proteins, distantly paralogous to Drosophila PATCHED (PTC) andhuman PTCH (OMIM:601309, mutated in basal cell nevus syndrome)\; PTR-14is weakly required for normal molting from L4 to adult stages\; PTR-14 isalso required for normal growth to full size and locomotion.
WBGene00004230		ptr-16	T21H3.2	ptr-16 encodes a nematode-specific member of the sterol sensing domain(SSD) proteins, distantly paralogous to Drosophila PATCHED (PTC) andhuman PTCH (OMIM:601309, mutated in basal cell nevus syndrome)\; PTR-16is partially required for normal molting from L2 to L3 larval stages\;however, PTR-16 and PTR-1 together are strongly required for bothmolting and viability, with double ptr-1\/-16 RNAi anim…
WBGene00004231		ptr-17	Y18D10A.7	ptr-17 encodes a divergent ortholog of Drosophila and human PTCHD3,which defines one of seven paralogous families of sterol sensing domain(SSD) proteins\; PTR-17 is required for normal adult alae formation.
WBGene00004232		ptr-18	Y38F1A.3	ptr-18 encodes a nematode-specific member of the sterol sensing domain(SSD) proteins, distantly paralogous to Drosophila PATCHED (PTC) andhuman PTCH (OMIM:601309, mutated in basal cell nevus syndrome)\; PTR-18is strongly required for normal molting from L3 to adult stage (a roleconserved in C. briggsae)\; PTR-18 is also required for male taildevelopment and vulval morphogenesis, and (partly) for …
WBGene00004233		ptr-19	Y39A1B.2	ptr-19 encodes an ortholog of Drosophila and human PTCHD3, which definesone of seven paralogous families of sterol sensing domain (SSD)proteins\; PTR-19 is required for normal development in mass RNAi assays\;PTR-19 is expressed in pharynx, hypodermis, nervous system (includinghead neurons), and other cells.
WBGene00004234		ptr-20	Y53F4B.28	ptr-20 encodes a nematode-specific member of the sterol sensing domain(SSD) proteins, distantly paralogous to Drosophila PATCHED (PTC) andhuman PTCH (OMIM:601309, mutated in basal cell nevus syndrome)\; PTR-20is weakly required for normal molting from L3 to adult stages male taildevelopment\; PTR-20 is also required for normal adult alae formation,growth to full size, and locomotion.
WBGene00004236		ptr-22	Y80D3A.7	ptr-22 encodes a nematode-specific member of the sterol sensing domain(SSD) proteins, distantly paralogous to Drosophila PATCHED (PTC) andhuman PTCH (OMIM:601309, mutated in basal cell nevus syndrome)\; PTR-22is weakly required for normal molting from L4 to adult stages\; PTR-22 isalso required for normal growth to full size and locomotion.
WBGene00004237		ptr-23	ZK270.1	ptr-23 encodes a nematode-specific member of the sterol sensing domain (SSD) proteins, distantly paralogous to Drosophila PATCHED (PTC) and human PTCH (OMIM:601309, mutated in basal cell nevus syndrome)\; PTR-23 is strongly required for normal molting from L4 to adult stages (a role conserved in C. briggsae)\; PTR_23 also functions in a pathway with the mucin-like protein OSM-8 to regulate the os…
WBGene00004238		ptr-24	F46G10.5	ptr-24 encodes a nematode-specific member of the sterol sensing domain(SSD) proteins, distantly paralogous to Drosophila PATCHED (PTC) andhuman PTCH (OMIM:601309, mutated in basal cell nevus syndrome)\; PTR-24has no known function in vivo.
WBGene00004242		puf-6	F18A11.1	The puf-6 gene encodes a predicted RNA binding protein that is a member of the conserved PUF (Pumilio and FBF) family of RNA binding proteins\; PUF-6 appears to function redundantly with other PUF family members during primordial germ cell development, and interacts with GEX-3, a predicted transmembrane protein that is essential for embryonic tissue morphogenesis.
WBGene00004243		puf-7	B0273.2	puf-7 encodes a protein 97\% identical to PUF-6 and functions redundantly with the other PUF genes, fbf-1, fbf-2, puf-6, and puf-8, during primordial germ cell development, based on combinatorial RNAi\; interacts with NOS-2 in yeast two-hybrid screens.
WBGene00004244		puf-8	C30G12.7	puf-8 encodes a member of the PUF family of RNA binding proteins.
WBGene00004246		puf-10	Y48G1BL.3
WBGene00004249		pvf-1	Y39A3CL.6	pvf-1 encodes a protein related to the VEGF family of growth factors\; in C. elegans, PVF-1 functions in the male tail to regulate the position of the ray 1 sensillum via inhibition of UNC-40\/DCC netrin signaling through the CED-10 GTPase\; PVF-1 can bind the human VEGF receptors VEGFR1 (FLT) and VEGFR2 (KDR) and when expressed in chick embryos and human umbilical vein endothelial cells induces …
WBGene00004255		epac-1	T20G5.5
WBGene00004257		pxn-2	K09C8.5	pxn-2 encodes a member of the peroxidasin family of extracellular peroxidases containing several LLRs, two of four Ig domains and a heme peroxidase catalytic domain, PXN-2 is closely related to human PXDN and PXDNL (OMIM: 605158)\; PXN-2 function becomes critical soon after the twofold stage of epidermal elongation in embryos\; pxn-2 mutants display defects in late stages of epidermal elongation,…
WBGene00004264		qua-1	T05C12.10	qua-1 encodes a hedgehog-like protein, with (from N- to C-terminus) asignal sequence, a Qua domain, a 5W repeat, an extended region oflow-complexity sequence, and a Hint\/Hog domain\; QUA-1 is conserved amongnematodes from Caenorhabditis to Brugia\; QUA-1 is expressed prior tomolting in hyp1 to hyp11 hypodermal cells, but not in seam cells, andceases to be expressed after each molting cycle or in…
WBGene00004265		qui-1	Y45F10B.10	qui-1 encodes a WD40 domain-containing protein\; qui-1 activity is required in C. elegans for quinine and SDS avoidance\; QUI-1 is expressed in the ASH, ADL, and RMD neurons.
WBGene00004278		rab-19	Y62E10A.9	rab-19 encodes a small GTPase homologous to the Rab GTPases that function in endocytosis, membrane fusion, and vesicular trafficking events\; the precise biological role and expression pattern of rab-19 are not yet known.
WBGene00004281		rab-28	Y11D7A.4	rab-28 encodes a small GTPase homologous to the Rab GTPases that function in endocytosis, membrane fusion, and vesicular trafficking events.
WBGene00004285		rab-37	W01H2.3	rab-37 encodes a member of the Rab subfamily of Ras small GTP-binding proteins that is related to human Rab37 and Rab26\; a rab-37 reporter fusion is reportedly expressed in head and tail neurons.
WBGene00004297		rad-51	Y43C5A.6	rad-51 encodes two isoforms of a protein orthologous to S. cerevisiae Rad51p and Dmc1p, and to E. coli RecA, and paralogous to C30A5.2\; RAD-51 proteins are probably required for meiotic recombination\; while dispensable for viability and meiotic synapsis, RAD-51A\/B are required for normal chromosomal morphology, univalent formation, dissociation of chiasmata, hyperresistance of meiotic pachyten…
WBGene00004298		rad-54	W06D4.6	rad-54 encodes a protein that belongs to the DEAD-like helicase superfamily, and shares similarity with Saccharomyces cerevisiae Rad54, and human RAD54L, proteins known to be involved in the homologous recombination (HR) and repair of DNA\; in elegans, rad-54 acts in a HR pathway, downstream of a nucleotide excision repair (NER) pathway, to promote ultraviolet induced apoptosis of damaged cells.
WBGene00004301		ram-5	T24C2.1	ram-5 encodes a novel transmembrane protein\; during male tail development, ram-5 activity is required in ray structural cells for proper sensory ray morphogenesis\; a RAM-5::GFP fusion protein is expressed in all of the ray structural cells of the male tail, as well as additional sensory support cells in both hermaphrodites and males, including those of the inner labial sensilla as well as the A…
WBGene00004328		rdy-2	F53F4.6
WBGene00004333		rec-8	W02A2.6	rec-8 encodes a meiosis-specific cohesin complex subunit orthologous to Saccharomyces cerevisiae and Schizosaccharomyces pombe Rec8p\; REC-8 is essential for pairing of homologoues and sister chromatids during meiosis and thus for proper chromosome disjunction\; in the germline, REC-8 associates with chromatin of transition zone nuclei, and co-localizes with SMC-1 along the longitudinal axes of s…
WBGene00004334		ref-1	T01E8.2	ref-1 encodes a protein with two basic helix-loop-helix (bHLH) domains that is distantly related to the hairy\/Enhancer of split subfamily of bHLH transcription factors\; REF-1 is required in hermaphrodites during early larval development for regulating the pattern of posterior Pn.p hypodermal cell fusions, primarily through regulation of MAB-5 homeodomain protein activity\; REF-1 is also require…
WBGene00004335		ref-2	C47C12.3	ref-2 encodes a zinc-finger transcription factor of the Opa\/Zic family and is similar to the human proteins ZIC1 and ZIC2 (zinc finger protein of cerebellum 1\/2)\; ref-2 in elegans is required for both the generation of the Pn.p ventral epideraml cells, and to maintain them in an unfused state, in both hermaphrodites and males, so that sex-specifc structures can be formed\; ref-2 is also requir…
WBGene00004339		rfc-3	C39E9.13
WBGene00004340		rfc-4	F31E3.3
WBGene00004342		rfs-1	C30A5.2	rfs-1 encodes a RAD51-like protein, orthologous to mammalian RAD-51C, that is related to bacterial recA, a multifunctional enzyme involved in DNA repair, homologous recombination, and induction of the SOS response\; RFS-1 interacts with RAD-51, a C. elegans RAD51 homolog involved in meiosis and DNA repair, suggesting that RFS-1 may also play a role in these processes.
WBGene00004344		rgs-1	C05B5.7	rgs-1 encodes a regulator of G protein signaling\; by homology, RGS-1 is predicted to function as a GTPase-activating protein for heterotrimeric G-protein alpha-subunits, and in vitro RGS-1 can stimulate the GTPase activity of purified GOA-1\; in vivo, rgs-1 appears to function redundantly with rgs-2 to regulate egg-laying behavior when animals are refed following starvation\; rgs-1 is expressed …
WBGene00004346		rgs-3	C29H12.3	rgs-3 encodes three proteins containing two RGS (regulator of G protein signaling) domains, the more C-terminal of which is most similar to those of the mammalian brain-specific RGS, RGS8\; rgs-3 activity is required for normal G protein-mediated response to a number of sensory stimuli, including odorants, high osmolarity, and nose touch off food\; genetic analyses indicate that RGS-3 functions t…
WBGene00004348		rgs-5	B0336.4	rgs-5 encodes a regulator of G protein signaling\; by homology, RGS-5 is predicted to function as a GTPase-activating protein that binds G protein alpha subunits and negatively regulates heterotrimeric G protein signaling\; loss of rgs-5 activity via RNAi or a deletion mutation results in no obvious defects, and likewise, rgs-5 overexpression has no measurable effect on egg-laying behavior, locom…
WBGene00004352		rgs-9	ZC53.7
WBGene00004354		rgs-11	F45B8.1
WBGene00004359		rhr-2	B0240.1	rhr-2 encodes a predicted transmembrane protein with similarity to human Rh blood group antigens proposed to function in inorganic ion transport and metabolism\; the role of RHR-2 in C. elegans development or behavior remains unclear, as loss of RHR-2 function via RNA-mediated interference does not result in any abnormalities.
WBGene00004360		rib-1	F12F6.3	The rib-1 gene encodes an ortholog of human EXT1\; the family of EXT genes have GlcNAc transferase activities and are involved in the synthesis of heparin sulfate proteoglycans\; the RIB-1 protein interacts with RIB-2 and coexpression of RIB-1 and RIB-2 proteins in vitro results in glycosyltransferase and heparin sulphate polymerase activities\; rib-1 is also required for proper embryonic develop…
WBGene00004361		rib-2	K01G5.6	The rib-2 gene encodes an ortholog of human EXT2\; the family of EXT genes have GlcNAc transferase activities and are involved in the synthesis of heparin sulfate proteoglycans\; rib-2 encodes an alpha 1,4-N-acetylglucosaminyltransferase involved in the biosynthetic initiation and elongation of heparan sulfate\; the RIB-2 protein interacts with RIB-1 and coexpression of RIB-2 and RIB-1 proteins i…
WBGene00004363		ric-3	T14A8.1	ric-3 encodes a novel, highly charged protein with two transmembrane domains and extensive coiled-coil domains\; RIC-3 is necessary for the maturation and function of at least four nicotinic acetylcholine receptors\; specifically, it is needed for assembly or trafficking of the DEG-3 nicotinic acetylcholine receptor\; RIC-3 levels and hence, activity, are regulated by BATH-42, a BTB and MATH doma…
WBGene00004368		ric-19	C32E8.7
WBGene00004372		rig-5	C36F7.4
WBGene00004380		rnf-1	C06A5.9
WBGene00004383		rnh-2	T13H5.7	rnh-2 encodes the C. elegans ortholog of the large subunit of ribonuclease H2 (RNase H2).
WBGene00004393		rnt-1	B0414.2	rnt-1 encodes a transcription factor that is the sole C. elegans member of the Runx family of transcriptional regulators\; rnt-1 activity is required for several developmental processes, including regulation of hypodermal seam cell proliferation and proper development of the male tail\; rnt-1 mutant animals also exhibit a slight reduction in body size which is enhanced by starvation\; RNT-1 can p…
WBGene00004394		rol-1	Y57A10A.11	rol-1 encodes a nematode cuticular collagen required for normal body morphology at the adult stage of development\; rol-1 expression is under the control of the heterochronic pathway, as heterochronic mutants that synthesize adult cuticle early produce animals that roll as larvae, while heterochronic mutants that fail to execute normal adult development never display the roller phenotype.
WBGene00004395		rol-3	C16D9.2	rol-3 was identified in screens for recessive mutations that affect body morphology\; strong loss-of-function mutations in rol-3 result in early-to-mid larval lethality, while weaker mutations result in animals that are left-handed rollers at the adult stage only\; lethal rol-3 mutations are suppressed by mutations in srl-1 and srl-2.
WBGene00004397		rol-6	T01B7.7	The rol-6 gene encodes a cuticle collagen related to human collagen alpha 1 (III) chain precursor (OMIM:120180), and is required for normal cuticular morphology\; ROL-6 interacts with SQT-1, a closely related cuticle collagen, and is expressed at all stages from L2 to adult with transcripts detected at each of the molts preceding these stages.
WBGene00004398		rol-8	ZK1290.3	rol-8 encodes a collagen that is enriched in dauer larvae\; mutations cause adults to become left-handed rollers.
WBGene00004400		rom-1	F26F4.3
WBGene00004401		rom-2	C48B4.2
WBGene00004402		rom-3	Y116A8C.14
WBGene00004404		rom-5	Y54E10A.14
WBGene00004457		rpm-1	C01B7.6	rpm-1 encodes an E3 ubiquitin ligase that contains an N-terminal RCC1 (regulator of chromosome condensation)-like guanine nucleotide exchange factor (GEF) domain and that is orthologous to Drosophila highwire and murine Phr1\; RPM-1 functions autonomously within several different types of neurons to regulate presynaptic differentiation\; in regulating axon termination, RPM-1 acts through the GLO-…
WBGene00004509		rrf-2	M01G12.12	rrf-2 encodes an RNA-directed RNA polymerase (RdRP) homolog of unknown function\; RRF-2 is not obviously required for either somatic or germline RNAi, or for transitive RNAi.
WBGene00004512		rrn-1.1	F31C3.7	rrn-1.1 (F31C3.7) encodes a 18s ribosomal RNA (rRNA), a small structural non-coding RNA component of the small ribosomal subunit\; This is cleaved from a 45S precursor transcribed by RNA polymerase I\; As this forms a major component of the ribosome, it is essential for all protein synthesis in the cell.
WBGene00004513		rrn-1.2	F31C3.8	rrn-1.2 (F31C3.8) encodes a 18s ribosomal RNA (rRNA), a small structural non-coding RNA component of the small ribosomal subunit\; This is cleaved from a 45S precursor transcribed by RNA polymerase I\; As this forms a major component of the ribosome, it is essential for all protein synthesis in the cell.
WBGene00004567		rrn-2.1	F31C3.11	rrn-2.1 (F31C3.11) encodes a 5.8s ribosomal RNA (rRNA), a non-coding component of the large ribosomal subunit. This is cleaved from a 45S precursor transcribed by RNA polymerase I\; As this forms a major component of the ribosome, it is essential for all protein synthesis in the cell.
WBGene00004622		rrn-3.1	F31C3.9	rrn-3.1 (F31C3.9) encodes a 26s\/28s ribosomal RNA (rRNA), a non-coding RNA component of the large ribosomal subunit and synthesised by RNA polymerase I\; This is cleaved from a 45S precursor transcribed by RNA polymerase I\; As this forms a major component of the ribosome, it is essential for all protein synthesis in the cell.
WBGene00004677		rrn-3.56	F31C3.10	rrn-3.56 (F31C3.10) encodes a 26s\/28s ribosomal RNA (rRNA) fragment\; This is a partial\/pseudogenic copy of a non-coding RNA component of the large ribosomal subunit.
WBGene00004721		san-1	ZC328.4	san-1 encodes the C. elegans ortholog of the Saccharomyces cerevisiae spindle checkpoint protein Mad3p\; san-1 is essential for the mitotic spindle checkpoint activity in response to stimuli such as microtubule depolymerization or anoxia, in which microscopically visible movement ceases and cell cycle progression reversibly arrests\; san-1 has also been reported to be essential for normal embryon…
WBGene00004735		sbp-1	Y47D3B.7	sbp-1 encodes a basic helix-loop-helix (bHLH) transcription factor homologous to the mammalian Sterol Regulatory Element Binding Proteins (SREBPs, OMIM:184756, overexpression of nuclear form of SREBP-1c is associated with insulin resistance and features of congenital generalized lipodystrophy)\; in C. elegans, SBP-1 activity is required for normal lipid metabolism and wild-type levels of lipogeni…
WBGene00004737		scc-1	F10G7.4	scc-1 encodes a member of the Rad21\/Rec8-like family of cohesion proteins that affects embryonic viability, fertility, the rate of embryonic cell divisions and the incidence of male progeny\; interacts with ATL-1, F56D12.5, and F11E6.1 based on yeast two-hybrid assays, and is expressed in nondividing embryonic and germline nuclei.
WBGene00004740		scd-2	T10H9.2	scd-2 encodes the homolog of the anaplastic lymphoma kinase (ALK) receptor tyrosine kinase (RTK) (OMIM:105590, involved in the development of non-Hodgkin's lymphoma in humans)\; the ALK family of receptor tyrosine kinases belong to the insulin receptor superfamily\; scd-2 was initially identified in a naturally occuring desert oasis strain of C. elegans that fails to respond to the dauer pheromon…
WBGene00004745		sdc-1	F52E10.1	sdc-1 encodes a zinc-finger protein of the C2H2-type that affects egg laying and vulval development, and hermaphrodite sex determination\; expressed at highest levels in embryos and in adults.
WBGene00004746		sdc-2	C35C5.1	The sdc-2 gene encodes a protein that represses transcription of X chromosomes to achieve dosage compensation, and that also represses the male sex-determination gene her-1 to elicit hermaphrodite differentiation.
WBGene00004750		sea-1	F19B10.9	sea-1 encodes a T-box transcription factor\; during development, sea-1 functions, zygotically and in a dose-dependent manner, as an autosomal element of the X:A (X chromosome:autosome) ratio that determines C. elegans sex\; in opposition to the X signal elements, SEA-1 positively regulates transcription of xol-1, the master sex-determination switch gene that is essential for male development and …
WBGene00004764		sel-7	K04G11.2	sel-7 encodes a novel protein with two predicted PEST sequences that is conserved in the related nematode C. briggsae and several parasitic nematodes, but has no known homologs in other organisms\; sel-7 was identified in screens for suppressors of dominant lin-12 mutations that result in vulvaless and egg-laying defective animals\; although loss of SEL-7 function via mutation or RNAi results in …
WBGene00004769		sel-12	F35H12.3	sel-12 encodes a transmembrane domain protein orthologous to presenilins\; during gonadal, germline, and vulval development, sel-12 functions, within receiving cells, to positively regulate lin-12 and glp-1 Notch-like signaling pathways\; sel-12 presenilin activity and\/or levels are likely regulated by the SET\/NAP protein sub-family member encoded by spr-2, as mutations in sel-12 are suppressed…
WBGene00004771		sem-2	C32E12.5	sem-2 encodes an HMG-box transcription factor that affects the migration, division, and cell-fate of the 2 sex myoblasts, and also affects embryonic viability, elongation of embryos, egg laying, anterior body-wall muscle development, and organization of the anterior hypodermis.
WBGene00004776		ser-1	F59C12.2	ser-1 encodes a putative ortholog of mammalian 5-HT2 metabotropicserotonin receptors\; SER-1 is required in both vulval muscle and neuronsfor the stimulation of egg-laying by serotonin (5-HT), but is completelydispensable for stimulation by the uptake inhibitor fluoxetine, andmostly dispensable for stimulation by the tricyclic antidepressantimipramine\; SER-1 and SER-7 are redundantly required fo…
WBGene00004777		ser-2	C02D4.2	ser-2 encodes at least four tyramine 7-transmembrane domain receptors (GPCRs), by alternative splicing from three different promoters, that have distinct but partially overlapping expression patterns\; ser-2 has at least three alternative promoters that drive SER-2 expression in a set of sensory, inter- and motor neurons (e.g., AIY, AIZ, and RIA) adding up to ~10\% of all neurons in the nervous s…
WBGene00004779		ser-4	Y22D7AR.13	ser-4 encodes an ortholog of mammalian 5-HT1 metabotropic serotoninreceptors\; SER-4 is required for normal inhibition of movement by 5-HT,with ser-4 mutants being hyperactive\; SER-4 is partly required for maletail curling, with ser-4 mutants showing reduced curling in exogenous5-HT\; SER-4 is dispensable for the stimulation of egg-laying by 5-HT andby the uptake inhibitor fluoxetine\; SER-4 may…
WBGene00004780		ser-7	C09B7.1	ser-7 encodes an ortholog of mammalian 5-HT7 metabotropic serotoninreceptors\; SER-7 is required for stimulation of egg-laying or pharyngealpumping by serotonin (5-HT), for regular pumping in response tobacteria, and probably also for 5-HT to activate MC neurons\; SER-7 andSER-1 are redundantly required for normal egg-laying\; SER-7 is expressedin head and tail neurons, pharyngeal neurons (M4, MC…
WBGene00004789		sgk-1	W10G6.2	sgk-1 encodes a serine\/threonine protein kinase that is orthologous to the mammalian serum- and glucocorticoid-inducible kinases (SGKs)\; in C. elegans, sgk-1 activity is required for normal egg laying, generation time, stress response, and adult life span\; SGK-1 forms a complex with the AKT kinases with which it functions in parallel to mediate certain aspects of DAF-2\/insulin-signaling\; SGK…
WBGene00004790		sgn-1	F07H5.2
WBGene00004793		shw-3	R186.5
WBGene00004796		sid-2	ZK520.2	sid-2 encodes a novel, single-pass transmembrane protein\; SID-2 is required for environmental-mediated (i.e. ingestion or soaking) RNA interference (RNAi)\; SID-2::GFP is expressed strongly in the intestine where it localizes to the apical (lumenal) membrane\; SID-2::GFP is also expressed at much lower levels in the excretory duct cells\; when expressed in Caenorhabditis briggsae, a related nema…
WBGene00004801		sir-2.2	F46G10.7	sir-2.2 encodes one of four C. elegans proteins with similarity to the Saccharomyces cerevisiae Sir2p NAD-dependent histone deacetylase\; SIR-2.2 may play a role in genomic stability and protecting the genome against mutations, as loss of SIR-2.2 function via RNA-mediated interference (RNAi) results in an increased level of spontaneous mutagenesis.
WBGene00004802		sir-2.3	F46G10.3	sir-2.3 encodes one of four C. elegans proteins with similarity to the Saccharomyces cerevisiae Sir2p NAD-dependent histone deacetylase.
WBGene00004803		sir-2.4	C06A5.11
WBGene00004810		skr-4	Y60A3A.18	The skr-4 gene encodes a homolog of Skp1 in S. cerevisiae that has no known function in vivo, since skr-4(RNAi) animals are at least superficially normal.
WBGene00004813		skr-7	Y47D7A.1	The skr-7 gene encodes a homolog of Skp1 in S. cerevisiae that is required for posterior body morphogenesis, embryonic and larval development, and cell proliferation.
WBGene00004817		skr-11	F13A7.9	The skr-11 gene encodes a homolog of Skp1 in S. cerevisiae that has no known function in vivo, since skr-11(RNAi) animals are at least superficially normal.
WBGene00004820		skr-14	Y47D7A.8	The skr-14 gene encodes a homolog of Skp1 in S. cerevisiae that has no known function in vivo, since skr-14(RNAi) animals are at least superficially normal.
WBGene00004821		skr-15	F54D10.1	The skr-15 gene encodes a homolog of Skp1 in S. cerevisiae that has no known function in vivo, since skr-15(RNAi) animals are at least superficially normal.
WBGene00004823		skr-17	C06A8.4	skr-17 encodes a homolog of Skp1 in S. cerevisiae, a core component of the SCF (Skp1p, Cullin, F-box) ubiquitin-ligase complex that facilitates ubiquitin-mediated protein degradation\; SKR-17 has no known function in vivo, since skr-17(RNAi) animals are at least superficially normal, and SKR-17 does not appear to interact in vitro with any of the C. elegans cullin homologs.
WBGene00004824		F56B3.4	F56B3.4
WBGene00004827		skr-21	K08H2.1	The skr-21 gene encodes a homolog of Skp1 in S. cerevisiae that has no known function in vivo, since skr-21(RNAi) animals are at least superficially normal.
WBGene00004830		slo-1	Y51A2D.19	slo-1 encodes a voltage- and calcium-activated potassium (BK) channel\; SLO-1 activity is required for muscle inactivation: mutants have wild-type levels of motor activity, but have less smooth movement and tend to stop and reverse direction\; SLO-1 is expressed in neurons and in body wall and vulval muscle\; SLO-1 localization in proximity to the EGL-19 L-type calcium channel in muscle membrane …
WBGene00004831		slo-2	F08B12.3	slo-2 encodes a high conductance, sodium-activated potassium channel\; when expressed in Xenopus oocytes, SLO-2 exhibits a synergistic dependence on both chloride and calcium ions for activation\; expression of a dominant negative SLO-2 mutant can interfere with activity of SLO-1, a second high conductance potassium channel, suggesting that the two channels can form functional heteromultimers\; a…
WBGene00004854		slt-1	F40E10.4	slt-1 encodes the sole C. elegans homolog of Drosophila Split, a secreted extracellular protein containing leucine-rich and EGF-like repeats that functions as a ligand for the Robo receptor\; during C. elegans larval development, slt-1 acts via the SAX-3\/Robo receptor, and in parallel with UNC-6\/Netrin, to direct ventral axon guidance and guidance at the midline\; during embryonic development, …
WBGene00004856		sma-2	ZK370.2	sma-2 encodes, along with sma-3 and sma-4, one of three C. elegans Smad proteins, with SMA-2 and SMA-3 most closely related to receptor-regulated Smads (R-Smads) and SMA-4 more closely related to co-mediator Smads (CoSmads)\; during development, SMA-2 functions in a TGF-beta signaling pathway to regulate body size and specification of sensory structures in the male tail\; sma-2, through this path…
WBGene00004857		sma-3	R13F6.9	sma-3 encodes a Smad protein\; during development, SMA-3 functions as part of a DBL-1\/SMA-6 TGF-beta-related signaling pathway that controls body size and male tail sensory ray and spicule formation\; sma-3, through this pathway, also regulates reproductive aging\; studies have shown that a reduction of TGF-beta pathway genes extends reproductive span by maintaining oocyte and germline quality\;…
WBGene00004860		sma-6	C32D5.2	sma-6 encodes a serine\/threonine protein kinase that is orthologous to type I TGF-beta receptors\; sma-6 activity is required for regulating body length and for proper development of the male tail\; sma-6, along with other genes in the TGF-beta Sma\/Mab pathway, also regulates reproductive aging\; a reduction of TGF-beta pathway genes extends reproductive span by maintaining oocyte and germline …
WBGene00004876		smf-1	K11G12.4	smf-1 encodes one of three C. elegans divalent-metal ion transporters (DMTs) orthologous to the mammalian DMT1 transporters and Saccharomyces cerevisiae Smf proteins\; in C. elegans, SMF-1 plays a minor role in manganese uptake, although mutations in smf-1 do display an increased tolerance to manganese exposure\; SMF-1 is broadly expressed fromlate embryogenesis through adulthood, with strongest …
WBGene00004883		smg-5	W02D3.8	smg-5 encodes a novel protein that contains two N-terminal tetratricopeptide (TPR) repeats and a C-terminal PINc domain found in nucleotide-binding proteins\; SMG-5 is a component of the nonsense-mediated mRNA decay (NMD) pathway and likely functions in regulation of dephosphorylation of SMG-2, the C. elegans UPF1 ortholog, an ATPase and RNA helicase required for NMD in worms, yeast, and mammals\…
WBGene00004885		smg-7	Y73B6A.4
WBGene00004893		sms-2	F53H8.4
WBGene00004894		sms-3	Y22D7AL.8
WBGene00004895		smu-1	CC4.3	smu-1 encodes a highly conserved WD40 repeat-containing protein that is orthologous to the vertebrate and plant SMU proteins and S. cerevisiae Pfs2p\; SMU-1 activity is required, along with that of SMU-2, for regulation of splice site choice in the pre-mRNAs of unc-52 and other genes\; SMU-1 physically interacts with SMU-2 both in vitro and in vivo, and is stabilized by SMU-2\; SMU-1 is ubiquitou…
WBGene00004899		snb-5	C30A5.5	snb-5 encodes a predicted synaptobrevin.
WBGene00004901		snf-2	F55H12.1
WBGene00004903		snf-4	Y46G5A.25
WBGene00004904		snf-5	Y46G5A.30
WBGene00004906		snf-7	ZK1010.9
WBGene00004907		snf-8	ZK829.10
WBGene00004908		snf-9	C49C3.1
WBGene00004909		snf-10	Y32F6A.2	snf-10 encodes a solute carrier 6 (SLC6) transporter protein that is a member of the sodium:neurotransmitter symporter family\; SNF-10 activity is required for protease-mediated activation of sperm motility\; SNF-10 is expressed in the sperm plasma membrane, but subsequent to sperm activation, its localization becomes polarized to the cell body region in a manner dependent on FER-1-mediated membr…
WBGene00004910		snf-11	T03F7.1	snf-11 encodes an electrogenic, Na[+]\/Cl[-]-coupled, high-affinity GABA transporter that is required in vivo for GABA uptake, and for normal aldicarb sensitivity\; SNF-11 is orthologous to human SLC6A1 (OMIM:137165)\; SNF-11 is selective for GABA with a Kt of ~15 microM, has an EC50 value of 168 microM, is blocked by GAT1 inhibitor SKF89976A, and has a 2:1:1 stoichiometry of Na[+]:Cl[-]:GABA\; S…
WBGene00004911		snf-12	T25B6.7	snf-12 encodes a transmembrane protein that is member of a highly conserved sodium-dependent neurotransmitter symporter family orthologous to mammalian sodium and chloride-dependent neurotransmitter transporters, or solute carrier 6 family (SLC6) members (OMIM: 610300)\; snf-12 is essential for a neuroendocrine TGF-beta and p38\/MAPK immune signaling pathways\; snf-12 is required cell autonomousl…
WBGene00004913		snn-1	Y38C1BA.2	snn-1 encodes the C. elegans synapsin ortholog\; snn-1 is required for proper synaptic function, as loss of snn-1 results in a decrease in acetylcholine release\; SNN-1::GFP reporters are expressed in neurons and exhibit patterns consistent with localization to vesicles in presynaptic regions.
WBGene00004922		snt-2	F42G9.7
WBGene00004925		snt-5	R12A1.2
WBGene00004926		snt-6	C08G5.4
WBGene00004944		sol-1	C15A11.3	sol-1 encodes a CUB domain-containing type I transmembrane protein\; SOL-1 functions as an auxiliary protein for the AMPA-subtype ionotropic glutamate receptor GLR-1\; specifically, SOL-1 regulates GLR-1's rate of desensitization as well as rate of recovery from desensitization\; a secreted form of SOL-1 is sufficient to rescue behavioral and synaptic signaling defects of sol-1 mutant animals.
WBGene00004950		sox-3	F40E10.2	sox-3 encodes a putative HMG-box transcription factor orthologous to human SOX1 (OMIM:602148), SOX2 (OMIM:184429, mutated in syndromic anophthalmia), and SOX3 (OMIM:313430, mutated in hypopituitarism), and paralogous to SOX-2\; SOX-3 is expressed in larval and adult pharynx, intestine, renal gland cells, and neurons.
WBGene00004952		spd-1	Y34D9A.4	spd-1 encodes a homolog of human PRC1, tobacco MAP-65, and S. cerevisiae Ase1p that is required for embryonic viability due to its requirement for mitotic spindle stability during the late stages of cytokinesis\; SPD-1 is also required for fertility, gonad development, locomotion, and vulval development.
WBGene00004954		spd-3	H34C03.1	spd-3 encodes a novel protein\; spd-3 affects mitotic spindle formation and spindle positioning and thereby affects the first embryonic cell division\; spd-3 also affects growth rate, fertility, vulval development, and polar body extrusion\; spd-3 mutant animals also exhibit elevated ATP levels an SPD-3::GFP reporter fusion localized to mitochondria.
WBGene00004959		spe-5	Y110A7A.12	spe-5 encodes an ortholog of subunit B of the cytoplasmic (V1) domain of vacuolar proton-translocating ATPase (V-ATPase)\; spe-5 was identified in screens for mutations that result in defective spermatogenesis\; defined by six cold-sensitive alleles, spe-5 is required for morphogenesis of the Golgi-derived fibrous body-membranous organelle (FB-MO) complex that is essential for the second, asymmet…
WBGene00004960		spe-6	Y66D12A.20	spe-6 encodes a predicted protein-serine threonine kinase in the casein kinase 1 family that is required for spermatid activation, and for progression through late prophase of meiosis I, and is specifically required for the assembly of MSP (major sperm protein) in the fibrous bodies of spermatocytes\; bypasses the requirement for spe-27, spe-8, spe-12, and spe-29 with respect to spermatid activat…
WBGene00004962		spe-8	F53G12.6	spe-8 is predicted to encode a non-receptor tyrosine kinase with a SH2 domain\; spe-8 is required for hermaphrodite spermatogenesis or sperm activation but not for male-derived sperm activation (sperm activation is the morphogenesis of a round non-motile spermatid to an amoeboid crawling sperm)\; however, mutant hermaphrodite spe-8 spermatids can transactivate and form functional sperm during mat…
WBGene00004963		spe-9	C17D12.6	spe-9 encodes an EGF repeat-containing protein with a short intracellular domain\; SPE-9 is required autonomously in sperm for fertilization, and by homology, likely mediates an adhesive or signaling event necessary for proper oocyte fertilization\; spe-9 mRNA is detected solely in animals that are engaged in spermatogenesis\; in spermatids, SPE-9 is found at or near the cell surface\; following …
WBGene00004965		spe-11	F48C1.7	spe-11 encodes a novel protein that is required for early embryonic development and for regulating the dynamic morphology of sperm pseudopods\; SPE-11 is one of the few paternally provided proteins known to be essential for embryogenesis\; SPE-11 is first detected in the nuclei of primary spermatocytes and then remains tightly associated with sperm chromatin until fertilization at which point it …
WBGene00004969		spe-15	F47G6.4	spe-15 encodes an unconventional myosin, and is homologous to Drosophila and mouse myosin VI as well as the human gene MYOSIN VI (MYO6\; OMIM:600970), which when mutated leads to a disease that affects hearing\; spe-15 is required during spermiogenesis or sperm activation for the asymmetric partitioning of organelles like the mitochondria and specialized structures called the fibrous-body membran…
WBGene00004972		spe-26	R10H10.2	spe-26 encodes a Kelch motif-containing protein similar to the Drosophila proteins kelch and diablo and the Limulus (horseshoe crab) actin-bundling protein scruin\; SPE-26 activity is required for several processes including embryogenesis, spermatogenesis, thermotolerance, and regulation of lifespan\; SPE-26 mRNA is detected in spermatogonial cells and spermatocytes, but not in spermatids.
WBGene00004976		spe-41	K01A11.4	spe-41 encodes one of three C. elegans calcium-permeable cation channels that are members of the TRPC (transient receptor potential canonical) subfamily of TRP channels\; spe-41 activity is required in sperm for productive sperm-oocyte interactions during fertilization, after the point of gamete contact\; SPE-41 is expressed solely in sperm and upon sperm activation, translocalizes from the membr…
WBGene00004979		sph-1	F42G8.11	sph-1 encodes a member of the synaptophysin\/synaptoporin family that contains a MARVEL domain, a membrane-associating domain found in lipid-associating proteins, and contains a transmembrane domain.
WBGene00004985		spo-11	T05E11.4	spo-11 encodes an ortholog of Spo11p in S. cerevisiae that is required for meiotic DNA recombination, and (in conjunction with CHK-2 and MRE-11) for the localization of RAD-51 to foci in late zygotene\/early pachytene nuclei\; like its yeast ortholog, SPO-11 is related to a subunit of archaebacterial topoisomerase VI, and probably causes double-stranded DNA breaks through a topoisomerase-like tra…
WBGene00004986		spp-1	T07C4.4	spp-1 encodes a caenopore, a saposin (B) domain-containing protein that is a member of the saposin-like protein (SAPLIP) superfamily containing mammalian NK-lysin and granulysin and the protozoan amoebapore-like proteins\; SPP-1 exhibits antibacterial activity in vitro and its expression in vivo is regulated by the DAF-2\/insulin receptor signaling pathway and by the presence of bacterial pathoge…
WBGene00004987		spp-2	T08A9.12	spp-2 encodes an antimicrobial peptide that belongs to the SPP-protein family, called caenopores, with structural similarity to saposin-like proteins (SAPLIPs), the amoebapores and the mammalian NK-lysin and granulysin\; caenopores are part of the worm's innate immune system and interact with and eliminate bacteria via membrane pore-forming activity\; C. elegans has at least 33 putative SPP prote…
WBGene00004989		spp-4	T08A9.8	spp-4 encodes an antimicrobial peptide that belongs to the SPP-protein family, called caenopores, with structural similarity to saposin-like proteins (SAPLIPs), the amoebapores and the mammalian NK-lysin and granulysin\; caenopores are part of the worm's innate immune system and interact with and eliminate bacteria via membrane pore-forming activity\; C. elegans has at least 33 putative SPP prote…
WBGene00004990		spp-5	T08A9.9	spp-5 encodes a caenopore, a saposin (B) domain-containing protein that is a member of the saposin-like protein (SAPLIP) superfamily containing mammalian NK-lysin and granulysin and the protozoan amoebapore-like proteins\; SPP-5 exhibits pore-forming activity and functions as an effector of innate immunity, demonstrating antimicrobial activity against both Gram-positive and Gram-negative bacteria…
WBGene00004993		spp-8	C28C12.5
WBGene00004998		spp-13	F08F1.6
WBGene00004999		spp-14	K09F5.3
WBGene00005001		spp-16	F32D8.9
WBGene00005008		spr-3	C07A12.5
WBGene00005011		F26F4.8	F26F4.8
WBGene00005013		jmjd-1.1	F43G6.6	jmjd-1.1 encodes a PHD and JmjC domain-containing protein that is a member of a family of proteins containing members, such as jmjd-1.2 and human PHF8, with histone demethylase activity.
WBGene00005016		sqt-1	B0491.2	sqt-1 encodes a cuticle collagen\; during larval and adult development, sqt-1 activity is required, likely redundantly, for normal cuticle, and hence organismal, morphology\; sqt-1 mRNA abundance oscillates during larval development, peaking at one point during each larval stage and peaking again in adults\; sqt-1 transcripts are also detected in animals at the L1-L2d molt\; in the temporally dis…
WBGene00005017		sqt-2	C01B12.1
WBGene00005020		sqv-2	Y110A2AL.14	sqv-2 encodes a glycosaminoglycan galactosyltransferase II, biochemically active in vitro, that is required for cytokinesis of one-cell embryos and for vulval morphogenesis\; the common requirement for SQV-2 in both cytokinesis and morphogenesis may be to promote filling an extracellular space with hygroscopic proteoglycans (either in the eggshell, or underneath the L4 cuticle), which in turn may…
WBGene00005021		sqv-3	R10E11.4	sqv-3 encodes a beta(1,4)-galactosyltransferase, biochemically active in vitro, that is required for cytokinesis of one-cell embryos, vulval morphogenesis, and chondroitin synthesis\; SQV-3 is orthologous to human human galactosyltransferase I (B4GALT7\; OMIM:604327, mutated in the progeroid form of Ehlers-Danlos syndrome)\; sqv-3 transgenically rescues hamster cells lacking galactosyl transferas…
WBGene00005040		sra-14	F35C5.2
WBGene00005063		sra-37	T21H8.2
WBGene00005067		srb-2	C27D6.9
WBGene00005078		src-2	F49B2.5	src-2 encodes a non-receptor protein tyrosine kinase that, along with src-1, is one of two C. elegans Src family kinase members\; although src-2(RNAi) alone results in no overt phenotype, src-2(RNAi) performed in the background of retinoblastoma pathway mutants results in embryonic and larval lethality, as well as sterility\; a src-2::GFP reporter fusion is expressed in pharyngeal muscles, the vu…
WBGene00005100		srd-22	F26G5.3
WBGene00005110		srd-32	T19H12.5
WBGene00005127		srd-49	R04B5.8
WBGene00005153		srf-3	M02B1.1	srf-3 encodes a nucleotide sugar transporter (NST) most similar to the subfamily of UDP-galactose and UDP-N-acetylgalactosamine transporters\; SRF-3 can function as a nucleotide sugar transporter in heterologous in vitro and in vivo systems using UDP-galactose and UDP-N-acetylglucosamine as substrates\; mutations in srf-3 alter the surface antigenicity of the cuticle in C. elegans\; srf-3 mutatio…
WBGene00005161		srg-3	C18F10.6
WBGene00005221		srg-64	ZK678.6
WBGene00005228		srh-2	C05E4.14
WBGene00005264		srh-41	Y54G11A.12
WBGene00005274		srh-51	C10G11.3
WBGene00005292		srh-71	T10D4.5
WBGene00005293		srh-72	ZC204.5
WBGene00005295		srh-74	C45B11.4
WBGene00005318		srh-99	C46E10.7
WBGene00005323		srh-104	F21H7.7
WBGene00005331		srh-112	T19C9.2
WBGene00005341		srh-123	F08E10.3
WBGene00005348		srh-131	Y102A5C.31
WBGene00005349		srh-132	T27C5.5
WBGene00005365		srh-149	K08G2.13
WBGene00005374		srh-158	F20E11.13
WBGene00005394		srh-179	ZK228.7
WBGene00005400		srh-185	C50H11.7
WBGene00005407		srh-194	F47D2.10
WBGene00005409		srh-198	ZK262.13
WBGene00005417		srh-207	ZK262.1
WBGene00005420		srh-210	D1065.4
WBGene00005425		srh-215	T20B3.3
WBGene00005482		srh-277	K05D4.6
WBGene00005512		srh-105	T27A1.7
WBGene00005517		sri-5	F28D9.2
WBGene00005523		sri-11	T22H2.3
WBGene00005542		sri-30	B0454.10
WBGene00005552		sri-40	Y27F2A.3
WBGene00005553		sri-41	F22E5.10
WBGene00005557		sri-45	K07E8.9
WBGene00005558		sri-46	K07E8.11
WBGene00005572		sri-60	Y47G7B.3
WBGene00005592		srj-4	C27A7.7
WBGene00005600		srj-12	R11G11.4
WBGene00005602		srj-14	C03G6.3
WBGene00005607		srj-19	Y45G12C.14
WBGene00005613		srj-25	C05E4.10
WBGene00005641		sro-1	D1022.6
WBGene00005642		srp-1	C05E4.3	srp-1 encodes an ovalbumin-like serpin (ov-serpin) member of the serine protease inhibitor superfamily\; by homology, SRP-1 is predicted to function as a suicide substrate that inhibits the proteolytic activity of serine proteases.
WBGene00005643		srp-2	C05E4.1	srp-2 encodes an ovalbumin-like serpin (ov-serpin), that is a member of the serine protease inhibitor superfamily\; SRP-2 is predicted to function as a suicide substrate that inhibits the proteolytic activity of serine proteases, and in vitro, recombinant SRP-2 is able to inhibit granzyme B activity\; srp-2 expression is detected in hypodermal cells, particularly in the lateral seam cells.
WBGene00005644		srp-3	Y32G9A.4	srp-3 encodes a functional serpin (serine protease inhibitor)
WBGene00005650		srp-9	F09C6.5
WBGene00005655		srr-4	K11D12.3
WBGene00005675		sru-12	Y45F10B.5
WBGene00005690		sru-27	C38C3.2
WBGene00005712		srv-1	R13F6.3
WBGene00005714		srv-3	Y43F8C.19
WBGene00005726		srv-15	Y105C5B.6
WBGene00005743		srv-32	T13A10.12
WBGene00005749		srw-2	T03D3.3
WBGene00005757		srw-10	ZC482.6
WBGene00005760		srw-13	C41G6.15
WBGene00005771		srw-24	C41G6.7
WBGene00005773		srw-26	T05G11.3
WBGene00005827		srw-80	T04H1.10
WBGene00005832		srw-85	C25F9.1
WBGene00005876		srw-129	C44C3.2
WBGene00005934		srx-43	T10C6.3
WBGene00005936		srx-45	K01B6.2
WBGene00005942		srx-51	T10H4.9
WBGene00005961		srx-70	K07C6.15
WBGene00005985		srx-94	F59B1.5
WBGene00006021		srx-130	F09F3.1
WBGene00006027		srx-136	F09F3.12
WBGene00006039		ssp-10	K07F5.9
WBGene00006044		ssp-16	T27A3.3
WBGene00006048		ssp-31	ZK1225.6
WBGene00006050		ssq-1	K07F5.11	ssq-1 encodes a member of the sperm-specific, class Q family of proteins\; about 5\% of ssq-1 transcripts are RNA edited to change A to G resulting in a change to residue 127 from an Gto a G.
WBGene00006051		ssq-2	T28H11.5
WBGene00006052		ssq-3	ZC477.1
WBGene00006053		ssq-4	T28H11.1
WBGene00006055		ssr-2	C14A11.7
WBGene00006056		sss-1	F32B6.5
WBGene00006057		sss-2	F47B8.11
WBGene00006058		sst-20	F54C1.9
WBGene00006060		sth-1	ZC513.12
WBGene00006061		stl-1	F30A10.5
WBGene00006064		sto-2	F32A6.5
WBGene00006067		sto-5	F41G4.3
WBGene00006068		sto-6	Y71H9A.2
WBGene00006077		str-9	F57A10.1
WBGene00006098		str-32	T19H12.7
WBGene00006148		str-89	F59A1.4
WBGene00006172		str-121	R02C2.5
WBGene00006210		str-165	F55B12.6
WBGene00006220		str-176	T01B11.5
WBGene00006235		str-199	Y68A4A.3
WBGene00006287		str-261	W09D6.2
WBGene00006308		sul-1	K09C4.8	sul-1 encodes the sole C. elegans 6-O-endosulfatase\; by homology, SUL-1 is predicted to function in enzymatic removal of the 6-O-sulfate group of heparan sulfate\; accordingly, loss-of-function mutations in sul-1 result in increased heparan sulfate 6-O-sulfation.
WBGene00006309		sul-2	D1014.1	sul-2 is orthologous to the human gene ARYLSULFATASE A (ARSA\; OMIM:250100), which when mutated leads to metachromatic leukodystrophy.
WBGene00006310		sul-3	C54D2.4	sul-3 is orthologous to the human gene ARYLSULFATASE B (ARSB\; OMIM:253200), which when mutated leads to mucopolysaccharidosis type VI.
WBGene00006311		sun-1	F57B1.2	sun-1 encodes a protein member of the SUN-domain family, also called Matefin and is paralogous to UNC-84, whose general domain organization (one or more central transmembrane and coiled-coil domains, followed by a C-terminal SUN domain) is shared by Sad1p from Schizosaccharomyces pombe and UNC-84 from C. elegans\; SUN-domain proteins bind lamins and the KASH domain proteins of the outer nuclear m…
WBGene00006315		sup-6	F58G1.10	sup-6 encodes a U1 snRNA required for development to adulthood\;sup-6(st19) mutants arrest as late larvae\; the sup-6(st19) mutation is adominant, allele-specific suppressor of unc-13(e309), an intronic+1G-to-A transition in unc-13\; sup-6(st19) is otherwise recessive, withno obvious phenotype in heterozygotes.
WBGene00006318		sup-9	F34D6.3	sup-9 encodes one of 44 C. elegans TWK (two-P domain K+) potassium channel subunits that contain two pore-forming domains and four transmembrane domains\; sup-9 was originally defined by gain-of-function mutations that result in defects in pharyngeal, body-wall, egg-laying, and enteric muscle activation\; loss of sup-9 function via reversion or RNA-mediated interference (RNAi) does not result in …
WBGene00006319		sup-10	R09G11.1
WBGene00006324		sup-17	DY3.7	sup-17 encodes an ADAM protein, an integral membrane disintegrin and zinc-activated metalloproteinase, orthologous to Drosophila and mouse KUZBANIAN and the vertebrate ADAM10 proteins\; SUP-17 is required maternally for embryonic development and plays a role in LIN-12\/Notch-mediated cell signaling required for several cell fate decisions during vulval development\; SUP-17 is also required for no…
WBGene00006344		sup-39	C15F1.9
WBGene00006349		sur-2	F39B2.4	sur-2 encodes a novel protein that is orthologous to the Drosophila and human MED23 mediator subunits\; sur-2 is a downstream component of the let-60-ras-mediated signaling pathway and likely functions by regulating transcription of genes essential for a number of developmental processes, including vulval development, larval development, and formation of the gonad and male tail\; sur-2 is express…
WBGene00006363		syd-1	F35D2.5	syd-1 encodes a protein that contains a Rho-GTPase-like activating domain as well as PDZ and C2 domains\; during neuronal development, SYD-1 is required cell autonomously to positively regulate synaptogenesis\; in regulating synapse development, SYD-1 functions as a positive regulator of SYD-2\/liprin through direct interaction with ELKS-1, a pre-synaptic protein also required for synapse develop…
WBGene00006365		syg-1	K02E10.8	syg-1 encodes a novel transmembrane protein that is a member of the immunoglobulin superfamily of proteins\; during larval development, SYG-1 activity is required cell autonomously within the HSNL neuron to specify proper synaptic specificity with its targets, such as vulval muscles and the VC neuron\; in regulating synapse formation, SYG-1 acts as a receptor for a second immunoglobulin superfami…
WBGene00006366		sym-1	C44H4.3	sym-1 encodes a protein containing 15 contiguous leucine-rich repeats (LRRs) that functionally overlaps with sym-5 and interacts with mec-8 with respect to embryonic viability and attachment of body muscle to the extracellular cuticle\; expression begins at the time of embryonic elongation and SYM-1 is secreted from the apical hypodermal surface of the embryo\; microarray analyses indicate that s…
WBGene00006374		syx-4	T01B11.3	syx-4 encodes a syntaxin-related t-SNARE\; t-SNARES function as receptor for intracellular transport vesicles during membrane fusion reactions and in C. elegans, SYX-4 activity is essential for three aspects of early embryogenesis: polar body extrusion, cytokinesis, and nuclear envelope reassembly following mitosis\; in addition, SYX-4 plays a role in formation of the vitelline membrane and\/or e…
WBGene00006375		syp-1	F26D2.2	syp-1 encodes a coiled-coil protein\; syp-1 activity is required for stabilizing homologous associations between paired meiotic prophase chromosomes and for promoting crossover recombination\; SYP-1 is a synaptonemal complex component that localizes to the central element that forms between paired homologous pachytene chromosomes.
WBGene00006376		syp-2	C24G6.1	syp-2 encodes a coiled-coil protein\; during meiosis, syp-2 activity is required for the normal progression of chromosome organization in the nucleus, for maintaining stable pairing between homologous chromosomes subsequent to initial pairing, and for productive crossover events and chiasmata formation\; SYP-2 localizes to the region between paired homologous chromosomes during pachytene and disa…
WBGene00006377		syp-3	F39H2.4	syp-3 encodes a coiled-coil protein\; SYP-3 activity is required during meiosis for chromosome synapsis and chiasma formation, specifically for proper assembly of the central region of the synaptonemal complex\; thus, SYP-3 is essential activity is essential for normal embryonic development\; immunolocalization studies indicate that SYP-3 is likely a structural component of the central element of…
WBGene00006379		sys-1	T23D8.9	sys-1 encodes a novel protein that contains three divergent armadillo repeats\; during gonadogenesis, SYS-1 functions in a Wnt\/MAPK signaling pathway as a dosage-dependent beta-catenin-like transcriptional coactivator required for specification of distal cell fates\; consistent with its role as a beta-catenin, SYS-1 interacts, in yeast two-hybrid and coimmunoprecipitation assays, with the POP-1\…
WBGene00006383		taf-2	Y37E11B.4	taf-2 encodes a member of the peptidase M1 family, a predicted aminopeptidase with similarity to human TBP-associated factor 2.
WBGene00006386		taf-5	F30F8.8
WBGene00006388		taf-7.1	F54F7.1	The taf-7.1 gene encodes an ortholog of mammalian TATA-binding protein associated factor TAF7L (TAFIIQ, OMIM:300314) that in mice exhibits testis-specific expression\; TAF-7 function in C. elegans is not yet known, as taf-7 inactivation by RNA interference does not result in any obvious developmental defects.
WBGene00006389		taf-7.2	Y111B2A.16
WBGene00006393		taf-11.1	F48D6.1
WBGene00006394		taf-11.2	K10D3.3
WBGene00006395		taf-11.3	F43D9.5	The taf-11.3 gene encodes an ortholog of human TATA-binding protein associated factor TAF11 (TAFII28, OMIM:600772) that is a component of the TFIID general transcription factor that recognizes the transcription start site\; TAF-11.3 is required for proper post-embryonic development.
WBGene00006404		tag-10	C31C9.1	tag-10 encodes, by alternative splicing, two nearly identical proteins\; TAG-10 proteins are putatively secreted, with an N-terminal signal sequence and four C-terminal WD40 repeats\; TAG-10 proteins are orthologous to the GA1 apical gut membrane polyprotein of Haemonchus contortus, and more distantly similar to the periplasmic TolB colicin receptor subunit of E. coli.
WBGene00006409		hdl-2	C09G9.4	tag-19 superficially resembles aromatic-L-amino-acid\/L-histidine decarboxylases\; however, it is distantly related, being no closer to them than to glutamine decarboxylase\/sphingosinge lyase (e.g., tag-38, spl-1)\; tag-19 thus might be termed a Pyridoxal-phosphate (PLP) dependent decarboxylase-like protei, but is missing the absolutely conserved Lys residue of all PLP-DCs (hence the -like would…
WBGene00006411		octr-1	F14D12.6	octr-1 encodes a predicted G-protein-coupled seven-transmembrane domain biogenic amine receptor\; OCTR-1, along with SER-3, plays a role in antagonistically modulating aversive behavior mediated by ASH neuronal signalling, with OCTR-1 signalling mediated by GOA-1 (G (o)\; OCTR-1 also plays a role in regulating the innate immune response and the unfolded protein response\; an OCTR-1::GFP fusion pr…
WBGene00006412		nlg-1	C40C9.5	nlg-1 encodes the sole C. elegans neuroligin homolog\; nlg-1 activity is required for a subset of sensory behaviors and sensory processing, and for normal sensitivity to oxidative stress and mercury compounds\; NLG-1 is expressed in a variety of neurons, including sensory, motor, and interneurons, and localizes to synaptic regions.
WBGene00006416		sams-5	T13A10.11
WBGene00006418		spl-2	B0222.4
WBGene00006419		oac-39	R02C2.3
WBGene00006424		ctbp-1	F49E10.5	tag-45 encodes a D-isomer specific 2-hydroxyacid dehydrogenase.
WBGene00006430		tag-51	K02F3.1
WBGene00006431		tag-52	C02F12.4
WBGene00006440		tag-63	Y47G6A.28
WBGene00006441		cpna-4	Y73F8A.19
WBGene00006447		tag-72	C25A1.3
WBGene00006449		alg-4	ZK757.3	alg-4 encodes an Argonaute (AGO) protein that is a member of the AGO clade of Argonaute small RNA-binding proteins\; together with its paralog, alg-3, alg-4 is required for normal brood sizes at elevated temperatures, specifically for the process of spermiogenesis in which spermatids are converted to mobile ameboid sperm\; alg-3\/4 is also required for accumulation of male germline-specific 26G-R…
WBGene00006454		aex-4	T14G12.2
WBGene00006456		F46F11.3	N.A.
WBGene00006461		tag-96	M01D7.4	tag-96 encodes a galactokinase that is a member of the GHMP family of kinases and closely related to the vertebrate galactokinase 2 (GALK2) carbohydrate kinases.
WBGene00006464		bath-47	T07H3.1
WBGene00006466		tag-115	JC8.13
WBGene00006468		rhgf-1	F13E6.6	rhgf-1 encodes an RGS RhoGEF (Regulator of G-protein Signaling Rho Guanine Nucleotide Exchange Factor)\; RHGF-1 functions within cholingergic motor neurons in one of four G-protein-mediated signaling pathways that control locomotion via regulation of acetylcholine (ACh) release at neuromuscular junctions\; in regulating ACh release, RHGF-1 functions downstream of the C. elegans Galpha12 ortholog,…
WBGene00006470		tag-120	F40F9.2	tag-120 encodes a predicted transmembrane protein\; as loss of tag-120 activity via RNAi does not result in any abnormalities, the precise role of TAG-120 in C. elegans development and\/or behavior is not yet known\; however, TAG-120 is homologous to a Drosophila NMDA receptor-associated protein and mammalian transmembrane proteins that function in Fas-mediated cell death, so TAG-120 may play a r…
WBGene00006473		tag-124	E02H1.3	E02H1.3 encodes a putative tRNA pseudouridine synthase orthologous tohuman PUS3 and S. cerevisiae DEG1\; E02H1.3 is coexpressed with pme-2 inan operon, and thus, like PME-2, may function in DNA repair.
WBGene00006475		tyra-3	M03F4.3	tyra-3 encodes a homolog of octopamine or tyramine receptors that isexpressed in head neurons (anterior deirid and cephalic sensilla), tailneurons, and vulva\; TYRA-3 is required for normal inhibition ofmovement by 5-HT, with tyra-3(RNAi) animals being hyperactive\;heterologously expressed TYRA-3 has no effect on adenylate cyclaseactivity.
WBGene00006477		chup-1	ZK721.1	chup-1 encodes a transmembrane protein related to mammalian proteins SIDt1 and SIDt2\; CHUP-1 activity is required for cholesterol import and thus for a number of biological processes including oogenesis, embryonic, larval, and dauer development, growth, stress resistance, and locomotion\; chup-1 expression is seen at all developmental stages\; a chup-1 reporter fusion is strongly expressed in th…
WBGene00006486		zipt-16	T11F9.2
WBGene00006491		acl-3	ZK809.2	acl-3 encodes a glycerol-3-phosphate acyltransferase that is orthologous to human tafazzin (TAZ\; OMIM:300394, mutated in Barth syndrome)\; by homology, ACL-3 is predicted to be a mitochondrial protein that plays a role in triacylglycerol metabolism\; acl-3 expression shows some degree of dauer-specific induction.
WBGene00006499		tag-153	F44A2.1
WBGene00006505		lagr-1	Y6B3B.10	lagr-1 encodes an ortholog of human LASS1 (OMIM:606919) and of budding yeast Lag1p and Lac1p\; LAGR-1 is required for normally high fat content in adults, and can suppress alpha-synuclein inclusion in older adults\; LAGR-1 is expressed in larval and adult pharyngeal muscle\; LAGR-1 is paralogous to human LASS2-6, and to C. elegans HYL-1 and HYL-2.
WBGene00006509		tag-164	Y76A2A.1
WBGene00006520		tag-175	D2013.10	tag-175 encodes an ortholog of human TMEM41B, whose protein family is ancient (conserved in both animals and plants) but functionally uncharacterized\; TAG-175 is broadly expressed (in hypodermis, muscle, neurons, intestine, spermetheca, and vulva)\; TAG-175 has no known function in vivo, since neither tag-175(RNAi) nor tag-175(gk278) has obvious phenotypes.
WBGene00006526		tax-4	ZC84.2	tax-4 encodes a a cyclic nucleotide-gated channel subunit orthologous to the human gene ROD PHOTORECEPTOR CGMP-GATED CHANNEL (CNGA1\; OMIM:123825)\; tax-4 is required for chemosensation and thermosensation\; a TAX-4::GFP fusion protein is expressed in sensory neurons where it localizes to the cilia.
WBGene00006531		tba-5	F16D3.1	tba-5 encodes one of nine C. elegans alpha tubulins\; by homology, TBA-5 is predicted to be a component of microtubules\; as loss of tba-5 function via RNA-mediated interference (RNAi) does not result in any obvious abnormalities, TBA-5 likely functions redundantly with other alpha tubulins as a basic component of cellular architecture that may play additional roles in processes such as cell divi…
WBGene00006532		tba-6	F32H2.9	tba-6 encodes an alpha-tubulin\; tba-6 transcripts are enriched in ciliated neurons, suggesting that TBA-6 is a likely structural component of cilia.
WBGene00006533		tba-7	T28D6.2
WBGene00006534		tba-8	ZK899.4	tba-8 encodes a member of the alpha tubulin family with high similarity to the human tubulin alpha-6 chain\; expressed in some neurons with occasional expression in the hypodermis.
WBGene00006535		tba-9	F40F4.5	tba-9 encodes one of nine C. elegans alpha tubulins\; by homology, TBA-9 is predicted to be a component of microtubules\; as loss of tba-9 function via RNA-mediated interference (RNAi) does not result in any obvious abnormalities, TBA-9 likely functions redundantly with other alpha tubulins as a basic component of cellular architecture that may play additional roles in processes such as cell divi…
WBGene00006538		tbb-4	B0272.1
WBGene00006540		tbg-1	F58A4.8	tbg-1 encodes gamma-tubulin\; in C. elegans, tbg-1 activity is essential and is required fornormal bipolar spindle assembly and function, as well as the fast phase of female pronuclearmigration following fertilization\; while tbg-1 is required for proper organization and function of kinetochore and interpolar microtubules, it does not appear to be absolutely required for microtubule nucleation an…
WBGene00006545		tbx-8	T07C4.2
WBGene00006546		tbx-9	T07C4.6
WBGene00006552		tbx-33	Y66A7A.8
WBGene00006555		tbx-36	ZK829.5
WBGene00006561		tcl-2	Y38C1AA.4
WBGene00006566		tgt-1	ZK829.6	tgt-1 encodes a tRNA-guanine transglycosylase predicted to be mitochondrial.
WBGene00006568		thk-1	Y43C5A.5
WBGene00006571		tim-1	Y75B8A.22	tim-1 encodes the C. elegans ortholog of mammalian timeless and Drosophila timeout proteins\; in C. elegans, TIM-1 activity is essential for regulation of chromatid cohesion and thus, for proper meiotic and mitotic chromosome behavior and normal embryonic development\; in addition, TIM-1 appears to also play a role in regulation of developmental timing, controlling the temporal identity of hypode…
WBGene00006572		tin-9.1	C06G3.11	tin-9.1 encodes one of two C. elegans members of the Tin9 family of mitochondrial import proteins\; TIN-9.1 activity is required for protein import into the mitochondrial inner membrane\; TIN-9.1 is also required for normal fertility, embryonic development, body size, and time of reproductive onset.
WBGene00006580		tlp-1	T23G4.1	The tlp-1 gene encodes a C2H2-type zinc finger of the Sp-1-like protein family, which is required for normal asymmetry in the divisions of the T.p and T.ap cells\; such asymmetry, in turn, is required for normal, rounded tail morphology in adult males.
WBGene00006591		toh-1	T24A11.3	toh-1 encodes an astacin-like metalloprotease\; TOH-1 is predicted to function as a secreted protease\; experiments that specifically assessed toh-1's role in molting indicate that toh-1(RNAi) causes no abnormal phenotypes.
WBGene00006592		dpy-31	R151.5	dpy-31 encodes an astacin zinc-metalloprotease of the BMP-1 (bone morphogenetic protein-1)\/TOLLOID family\; dpy-31 activity is required for proper cuticle formation and thus for normal body morphology\; in addition, dpy-31 is essential for embryonic and larval development at 25 degrees C\; genetic and immunofluorescence studies suggest that DPY-31 functions as an endopeptidase that is required f…
WBGene00006596		top-3	Y56A3A.27	top-3 encodes DNA topoisomerase IIIalpha.
WBGene00006600		tph-1	ZK1290.2	tph-1 encodes tryptophan hydroxylase, the enzyme that catalyzes the rate-limiting first step in serotonin biosynthesis\; in vivo, tph-1 activity is required for serotonin biosynthesis, and well-fed animals mutant for tph-1 exhibit changes in behavioral and metabolic processes similar to those caused by starvation: slower rates of egg laying and pharyngeal pumping, dauer larval arrest, increased f…
WBGene00006606		tra-3	LLC1.1	tra-3 encodes an atypical calpain regulatory protease that lacks calcium-binding EF hand domains\; during development, TRA-3 likely promotes female development in XX hermaphrodites by cleaving the membrane-associated TRA-2A protein to generate a TRA-2 peptide likely to have feminizing activity\; in addition, TRA-3 is one of several proteases that mediate necrotic cell death during neurodegenerati…
WBGene00006609		tre-3	W05E10.4	tre-3 encodes one of four putative trehalases in C. elegans\; tre-3 is expressed throughout development.
WBGene00006610		tre-4	F15A2.2
WBGene00006611		tre-5	C23H3.7
WBGene00006612		trf-1	F45G2.6	trf-1 encodes the sole C. elegans ortholog of the Tumor Necrosis Factor (TNF) receptor-associated factor adaptor protein\; from N- to C-terminus, TRF-1 has five domains: a RING finger domain, three cysteine-rich (CART) domains and a meprin-associated Traf homology (MATH) domain\; trf-1(nr2014) mutant animals display a shortened lifespan and a diminished immune response to Salmonella enterica infe…
WBGene00006614		trp-1	ZC21.2	trp-1 encodes a transient receptor potential (TRP) channel that, along with TRP-2 and SPE-41, constitutes the three C. elegans members of the TRPC subfamily\; trp-1, along with trp-2, control nicotine-dependent behavior\; a TRP-1::GFP reporter fusion is expressed in motor neurons, interneurons, vulval and intestinal muscles, and the BAG sensory neuron.
WBGene00006615		trp-2	R06B10.4	trp-2 encodes a transient receptor potential (TRP) channel that, along with trp-1 and spe-41, constitutes one of three C. elegans TRPC family members\; trp-2, along with trp-1, controls nicotine-dependent behavior.
WBGene00006616		trp-4	Y71A12B.4	trp-4 encodes the pore-forming subunit of a mechanosensitive TRPN (NOMPC) channel\; TRP-4 is required for a mechanosensitive conductance in a ciliated mechanosensory neuron and, specifically, for stretch-receptor-mediated proprioception\; TRP-4 is expressed in dopamine and interneurons and localizes to cilia.
WBGene00006618		trt-1	DY3.4	trt-1 encodes C. elegans telomerase reverse transcriptase that affects fertility, maintenance of telomere length, and chromosome nondisjunction.
WBGene00006619		try-1	ZK546.15
WBGene00006620		svh-1	C07G1.1	svh-1 encodes a homolog of human TRYP1 and ELA2\; mutation of human TRYP1 or ELA2 leads, respectively, to hereditary pancreatitis (OMIM:276000) or cyclic haematopoiesis (OMIM:162800).
WBGene00006623		try-5	K07B1.1
WBGene00006624		try-6	F48A9.3
WBGene00006625		try-7	ZC581.6
WBGene00006632		tsp-6	C14A11.1
WBGene00006633		tsp-7	T23D8.2
WBGene00006634		tsp-8	F33C8.3	tsp-8 is orthologous to the human gene KANGAI 1 (SUPPRESSION OF TUMORIGENICITY 6, PROSTATE\; CD82 ANTIGEN (R2 LEUKOCYTE ANTIGEN, ANTIGEN DETECTED BY MONOCLONAL AND ANTIBODY IA4)) (KAI1\; OMIM:600623), which when mutated leads to disease.
WBGene00006635		tsp-9	C25G6.2
WBGene00006637		tsp-11	B0563.2
WBGene00006639		tsp-13	Y39B6A.6
WBGene00006641		tsp-15	F53B6.1
WBGene00006650		tts-1	F09E10.11
WBGene00006651		tts-2	R05H5.8
WBGene00006654		ttx-3	C40H5.5	ttx-3 encodes a LIM homeodomain protein required for functions of the interneuron AIY, including thermosensory behavior and olfactory learning.
WBGene00006655		tub-1	F10B5.4	tub-1 encodes a TUBBY homolog that affects fat storage across species including C. elegans\; tub-1 functions with kat-1, a 3-ketoacyl-coA thiolase, to affect lipid accumulation\; tub-1 is also required for normal life span as tub-1 mutants show extended life span which is dependent on daf-16\/FOXO3a\; tub-1 interacts with a novel RabGTPase-activating protein RBG-3 and upregulates the activity of …
WBGene00006656		twk-1	F21C3.1
WBGene00006657		twk-2	T12C9.3	twk-2 encodes one of 44 C. elegans TWK (two-P domain K+) potassium channel subunits that contain two pore-forming domains and four transmembrane domains\; the precise role of TWK-2 in C. elegans development and\/or behavior is not yet known, but TWK-2 may function redundantly with other TWK channels\; TWK-2 is expressed in a subset of neurons.
WBGene00006658		twk-3	M110.2
WBGene00006663		twk-8	ZC410.4	twk-8 encodes one of more than 40 TWK (two-P domain K+) potassium channels in C. elegans that contain two pore regions and four transmembrane domains\; expressed in body-wall muscle.
WBGene00006664		twk-9	ZK1251.8
WBGene00006665		twk-10	K04A8.4
WBGene00006666		twk-11	F20A1.7	twk-11 encodes one of more than 40 TWK (two-P domain K+) potassium channels in C. elegans that contain two pore regions and four transmembrane domains\; orthologous to C. briggsae CBG19123 with some similarity to Drosophila CG6004.
WBGene00006667		twk-12	F29F11.4	twk-12 encodes one of 44 C. elegans TWK (two-P domain K+) potassium channel subunits that contain two pore-forming domains and four transmembrane domains\; as loss of TWK-12 function via RNA-mediated interference (RNAi) does not result in any abnormalities, the precise role of TWK-12 in C. elegans development and\/or behavior is not yet known\; TWK-12 may, however, function redundantly with other…
WBGene00006669		twk-14	K01D12.4
WBGene00006670		twk-16	F52E4.4
WBGene00006671		twk-17	C44E12.3
WBGene00006675		twk-22	T01B4.2
WBGene00006676		twk-23	F19D8.1	twk-23 encodes one of 44 C. elegans TWK (two-P domain K+) potassium channel subunits that contain two pore-forming domains and four transmembrane domains\; the precise role of TWK-23 in C. elegans development and\/or behavior is not yet known, however TWK-23 may function redundantly with other TWK channels\; TWK-23 is expressed in neurons, muscle, the posterior intestine, and diffusely in many ot…
WBGene00006677		twk-24	F55C5.3
WBGene00006678		twk-25	M04B2.5
WBGene00006679		twk-26	C33D12.3
WBGene00006681		twk-29	F46A9.3
WBGene00006682		twk-30	F36A2.4
WBGene00006683		twk-31	Y47D3B.5	twk-31 encodes a member of the two pore-domain potassium channel family\; loss of twk-31 activity via RNAi in an rrf-3-sensitized strain results in embryonic lethality, uncoordinated locomotion, and abnormal body morphology.
WBGene00006685		twk-33	W06D12.5
WBGene00006686		twk-34	K06B4.12
WBGene00006687		twk-35	F31D4.7
WBGene00006688		twk-36	R12G8.2
WBGene00006690		twk-39	C24H11.8
WBGene00006691		twk-40	T28A8.1
WBGene00006692		twk-42	W06D12.2
WBGene00006693		twk-43	F32H5.7
WBGene00006694		twk-44	Y71H9A.1
WBGene00006695		twk-45	Y71H2AM.22
WBGene00006696		twk-46	Y39B6A.19
WBGene00006700		uba-2	W02A11.4	uba-2 encodes the C. elegans ortholog of Saccharomyces cerevisiae Uba2p and human ubiquitin-like 2 activating enzyme E1B\; by homology, UBA-2 is predicted to form, with a regulatory subunit, AOS-1, a heterodimeric enzyme that activates the ubiquitin-like protein SMO-1\/SUMO in preparation for its covalent attachment to target proteins to regulate their subcellular localization and\/or stability\;…
WBGene00006712		ubc-17	B0403.2
WBGene00006717		ubc-22	C06E2.7	ubc-22 encodes an E2 ubiquitin-conjugating enzyme orthologous to Saccharomyces cerevisiae UBC8 and human UBC1\/HIP2 (Huntingtin interacting protein 2, OMIM:602846) which are involved in regulating fructose-1,6-bisphosphatase and huntingtin catabolism, respectively\; by homology, UBC-22 is likely required for covalent attachment of ubiquitin to select target proteins to facilitate their degradatio…
WBGene00006723		ubh-3	Y40G12A.1
WBGene00006726		ubl-5	F46F11.4	ubl-5 encodes a ubiquitin-like protein orthologous to human ubiquitin-like protein UBL5\; UBL-5 activity is required for normal mitochondrial morphology as well as for assembly of mitochondrial multi-protein complexes\; in addition, UBL-5 is essential for the mitochondrial unfolded protein response (UPRmt)\; in adult animals, ubl-5 is expressed at low levels in most tissues, with slightly higher …
WBGene00006731		uev-2	F56D2.4	uev-2 encodes a ubiquitin-conjugating enzyme (UBC or E2) variant that contains the characteristic UBC motif, but lacks the critical active-site cysteine residue necessary for catalytic activity\; as loss of UEV-2 function via RNA-mediated interference (RNAi) does not result in any abnormalities, the precise role of UEV-2 in C. elegans development and\/or behavior is not yet known\; based on simil…
WBGene00006732		uev-3	F26H9.7	uev-3 encodes a ubiquitin-conjugating enzyme (UBC or E2) variant that contains the UBC motif, but lacks the critical active-site cysteine residue necessary for catalytic activity\; as loss of UEV-3 function via RNA-mediated interference (RNAi) does not result in any abnormalities, the precise role of UEV-3 in C. elegans development and\/or behavior is not yet known\; based on similarity to Saccha…
WBGene00006738		ulp-3	Y48A5A.2
WBGene00006740		ulp-5	K02F2.4
WBGene00006743		unc-3	Y16B4A.1
WBGene00006744		unc-4	F26C11.2	The unc-4 gene encodes a paired-class homeodomain protein with homologs in Drosophila and vertebrates\; UNC-4 is required for establishing the identity of the A class motor neurons DA and VA, and is thus required for movement, axon guidance, and synapse formation\; UNC-4 is negatively regulated by VAB-7, and UNC-4 activity requires UNC-37\; unc-4 is expressed in the A-type motor neurons, DA and V…
WBGene00006746		unc-6	F41C6.1	unc-6 encodes a netrin orthologous to the human and mouse netrin-1 precursor proteins\; UNC-6 functions as a guidance molecule that regulates circumferential axon migrations as well as migration of mesodermal cells, such as the gonadal distal tip cell, along the dorsoventral axis\; in addition, UNC-6 mediates anchor cell (AC) invasion by regulating localization of the UNC-40 netrin receptor to th…
WBGene00006748		unc-8	R13A1.4	unc-8 encodes an amiloride-sensitive DEG\/ENaC cation-selective channel subunit orthologous to human ENaCB (OMIM:600760, associated with Liddle syndrome, an autosomal dominant form of hypertension)\; UNC-8 is predicted to function as part of a mechanically gated channel that responds to stretch, and is required for modulating the sinusoidal body wave that is characteristic of C. elegans locomotio…
WBGene00006756		unc-17	ZC416.8	unc-17 encodes a synaptic vesicle acetylcholine transporter (VAChT) highly conserved amongst metazoans including Drosophila and humans (OMIM:600336)\; UNC-17 is essential for embryonic development, and is required in cholinergic neurons for loading acetylcholine into synaptic vesicles to which UNC-17 is localized\; UNC-17 expression may be regulated indirectly by the UNC-4\/UNC-37 transcriptional…
WBGene00006761		unc-24	F57H12.2	unc-24 encodes a protein that contains a stomatin-like domain and a lipid transfer domain\; unc-24 activity is essential for normal locomotion and for wild-type sensitivity to lipid-soluble volatile anesthetics\; unc-24 is genetically epistatic to unc-79 and to unc-1, which encodes an additional stomatin whose stability and localization to the nerve ring are dependent upon UNC-24\; unc-24 is expr…
WBGene00006765		unc-29	T08G11.5	unc-29 encodes an non-alpha subunit of the nicotinic acetylcholine receptor (nAChR) superfamily\; UNC-29 is required for normal locomotion and egg-laying, and functions as a subunit of a ligand-gated ion channel that likely mediates fast actions of acetylcholine at neuromuscular junctions and in the nervous system\; when coexpressed with LEV-1, a non-alpha nAChR subunit, and UNC-38 or UNC-63, alp…
WBGene00006766		unc-30	B0564.10	unc-30 encodes a homeodomain-containing protein that is orthologous to the Pitx family of homeodomain transcription factors\; during develpoment, UNC-30 controls the terminal differentiation of all 19 type D GABA-ergic motor neurons by directly regulating the expression of UNC-25\/GAD and UNC-47\/VGAT, which regulate GABA formation and secretion, respectively\; UNC-30 is expressed most strongly i…
WBGene00006772		unc-36	C50C3.9	unc-36 encodes an alpha2\/delta subunit of a voltage-gated calcium channel\; unc-36 is required for normal locomotion and proper intracellular trafficking, presynaptic localization and functional maturation of the UNC-2 alpha1 subunit of a C. elegans CaV2 channel in sensory and motor neurons\; unc-36 also functions in a calcium-dependent pathway that establishes left-right asymmetry in the nervou…
WBGene00006774		unc-38	F21F3.5	unc-38 encodes a nicotinic acetylcholine receptor (nAChR) alpha subunit\; UNC-38 is required for normal locomotion and egg-laying, and functions as a subunit of a ligand-gated ion channel that likely mediates fast actions of acetylcholine at neuromuscular junctions and in the nervous system\; when coexpressed with ACR-2, ACR-3, UNC-29, and LEV-1, non-alpha nAChR subunits, the resulting multimer c…
WBGene00006778		unc-42	F58E6.10	unc-42 encodes a paired-like homeodomain protein of the Q50 class\; UNC-42 is required to specify the fate of ASH sensory neurons, AVA, AVD, and AVE interneurons, and a subset of motor neurons\; unc-42 mutants fail to express cell-surface receptors required for differentiated neuronal function (sra-6, srb-6, glr-1, glr-5, and glr-6)\; UNC-42 is also required for AVKR and HSNL growth cones to foll…
WBGene00006781		unc-45	F30H5.1	unc-45 encodes a conserved, muscle-specific protein that contains an N-terminal TRP (tetratricopeptide repeat) and a C-terminal UCS (UNC-45-CRO1-She4p) domain\; during body wall muscle development, UNC-45 activity is essential for proper thick filament formation and sarcomere organization\; in addition, maternally provided UNC-45 is required for embryonic polarity, cytokinesis, and germline cellu…
WBGene00006782		unc-46	C04F5.3	unc-46 encodes a type I transmembrane protein that contains a single motif similar to the LAMP (lysosomal associated membrane glycoprotein) domain\; UNC-46 and UNC-47, the C. elegans vesicular GABA transporter, are required in GABAergic neurons for loading GABA into synaptic vesicles and thus, for all GABA-mediated behaviors\; a rescuing UNC-46::GFP fusion protein localizes to synaptic varicositi…
WBGene00006783		unc-47	T20G5.6	unc-47 encodes a novel transmembrane vesicular GABA transporter\; UNC-47 and UNC-46, a predicted novel transmembrane protein, are required in GABAergic neurons for all GABA neurotransmission, specifically for loading of GABA into synaptic vesicles, where UNC-47 is localized\; UNC-47 is required for the localization of UNC-46, and when overexpressed can rescue unc-46 mutant animals\; UNC-47 expres…
WBGene00006790		unc-55	F55D12.4	unc-55 encodes a nuclear receptor that is most closely related to Drosophila Seven-up and the vertebrate COUP (chicken ovalbumin upstream promoter) transcription factors\; unc-55 activity is required for the VD motor neurons to adopt their normal synaptic pattern\; unc-55 is expressed in a number of neurons, including the VD motor neurons.
WBGene00006792		unc-58	T06H11.1	unc-58 encodes one of 44 C. elegans TWK (two-P domain K+) potassium channel subunits that contain two pore-forming domains and four transmembrane domains\; unc-58 was originally defined by gain-of-function (gf) mutations that result in paralysis and a shortened (dumpy) body morphology due to hypercontraction of body wall muscle\; unc-58 gf mutations also result in constitutive egg-laying\; as los…
WBGene00006797		unc-63	Y110A7A.3	unc-63 encodes an alpha subunit of a levamisole-sensitive nicotinic acetylcholine receptor (L-nAChR)\; UNC-63 is required for normal locomotion and regulation of egg-laying behavior, and functions as a subunit of a ligand-gated ion channel that likely mediates fast actions of acetylcholine at neuromuscular junctions and in the nervous system\; when coexpressed with UNC-29 and LEV-1, non-alpha L-n…
WBGene00006809		unc-77	C11D2.6	unc-77 encodes, along with nca-2, one of two C. elegans alpha-1-like subunits of a voltage-insensitive cation leak channel related to Drosophila narrow abdomen and the vertebrate Vgcnl1\/NALCN proteins\; unc-77 functions redundantly with nca-2 to transmit depolarization signals from neuronal cell bodies to axons, thus regulating presynaptic activation\; unc-77 and nca-2 are also required for norm…
WBGene00006818		unc-86	C30A5.7	unc-86 encodes a transcription factor with a POU-type homeodomain that is required for correct fate determination and differentiaion in diverse neuronal lineages, including those of egg-laying neurons, mechanosensory neurons, and chemosensory interneurons\; UNC-86 is orthologous to human BRN-3\; UNC-86 is required for tph-1 and cat-1 expression in specific serotonergic neurons, as well as for neu…
WBGene00006822		unc-93	C46F11.1	unc-93 encodes a novel transmembrane protein that affects muscle contraction and egg laying\; UNC-93 is predicted to be a component of a multi-protein complex containing the SUP-9 two-pore potassium channel and the SUP-10 transmembrane protein\; an UNC-93::GFP fusion protein is expressed in body wall muscle membranes and dense bodies as well as in the vulval and intestinal muscles\; neuronal UNC-…
WBGene00006824		unc-95	Y105E8A.6	unc-95 encodes a LIM domain-containing protein related to Drosophila and vertebrate paxillins\; UNC-95 is required for locomotion and organization of thick and thin filaments in body wall muscle\; by homology, UNC-95 may function as an anchor protein that links signaling and cytoskeletal proteins at focal adhesions\; in vitro, UNC-95 interacts with RNF-5, a RING finger protein that may function a…
WBGene00006827		unc-98	F08C6.7	unc-98 encodes a protein with four C2H2 zinc fingers and several possible nuclear localization and export sequences\; UNC-98 is required for normal mobility, M-line, and dense body (Z-disk analog) structures\; UNC-98 binds the C-terminal portion of myosin heavy chain, as well as a number of proteins that localize to the base of dense bodies and M lines, including UNC-97\/PINCH, suggesting that in…
[truncated: 7,132 more rows]

## Sheet: Synapse expressed Gene Ontology
source	term_name	term_id	adjusted_p_value	negative_log10_of_adjusted_p_value	term_size	query_size	intersection_size	effective_domain_size	intersections
[truncated: 276 more rows]
