# Supplementary material for: Nervous system-wide profiling of presynaptic mRNAs reveals regulators of associative memory
Source: Sci Rep. 2019 Dec 30;9:20314. doi: 10.1038/s41598-019-56908-8 (PMC6937282; doi:10.1038/s41598-019-56908-8)
Supplement: Supplementary file 4 — Dataset 3. [file 41598_2019_56908_MOESM4_ESM.xlsx]

## Sheet: DESeq2_result_file_on_GFPSyn_wi
GeneID	Base mean	log2(FC)	StdErr	Wald-Stats	P-value	P-adj
WBGene00011262	146.726	-6.76679	0.628593	-10.765	5.03691e-27	1.01811e-22
WBGene00020678	1701.22	-2.23087	0.220934	-10.0975	5.66879e-24	5.72916e-20
WBGene00008783	440.435	-3.59267	0.390925	-9.19017	3.92235e-20	2.64275e-16
WBGene00006762	4858.8	-3.89241	0.43948	-8.85685	8.23077e-19	4.15921e-15
WBGene00011289	1600.77	-2.56092	0.293527	-8.72467	2.66958e-18	9.94481e-15
WBGene00013415	822.319	-2.84771	0.326824	-8.71328	2.952e-18	9.94481e-15
WBGene00004740	416.501	-2.96333	0.346214	-8.55924	1.1361e-17	2.89689e-14
WBGene00012100	1227.98	-2.09566	0.244871	-8.55819	1.14655e-17	2.89689e-14
WBGene00001557	79.2452	-3.14656	0.375007	-8.39066	4.83423e-17	1.08571e-13
WBGene00018258	559.56	-2.99694	0.360932	-8.30334	1.01221e-16	2.04598e-13
WBGene00001587	132.304	-3.07237	0.37221	-8.2544	1.52667e-16	2.80532e-13
WBGene00006782	127.742	-4.12149	0.505007	-8.16125	3.31564e-16	5.58492e-13
WBGene00018117	218.256	-2.61063	0.320916	-8.13493	4.12161e-16	5.95072e-13
WBGene00021268	150.651	-4.47546	0.549621	-8.14281	3.86198e-16	5.95072e-13
WBGene00019188	4025.51	-2.35862	0.291344	-8.09564	5.69627e-16	7.67592e-13
WBGene00001135	204.433	-2.81037	0.350663	-8.01446	1.10624e-15	1.39753e-12
WBGene00016037	131.275	-2.70744	0.338181	-8.00589	1.18605e-15	1.41022e-12
WBGene00004926	154.126	-2.52842	0.316302	-7.99371	1.30935e-15	1.47033e-12
WBGene00007304	630.588	-4.06945	0.512036	-7.9476	1.90166e-15	2.02307e-12
WBGene00011709	62.6905	-5.29903	0.670877	-7.89866	2.81923e-15	2.84926e-12
WBGene00001449	3902.19	-2.11894	0.269872	-7.85162	4.10681e-15	3.95291e-12
WBGene00000403	4413.11	-2.78058	0.356245	-7.80525	5.9384e-15	5.45604e-12
WBGene00008265	228.071	-2.40902	0.309467	-7.78442	7.00341e-15	6.15478e-12
WBGene00002037	598.418	1.74877	0.224951	7.77401	7.60397e-15	6.40413e-12
WBGene00001377	75.4882	-3.28768	0.42463	-7.74247	9.75075e-15	7.88367e-12
WBGene00011382	370.365	-2.69706	0.349576	-7.71523	1.20761e-14	9.38825e-12
WBGene00007607	83.4616	-3.30768	0.429171	-7.70715	1.28659e-14	9.63177e-12
WBGene00016932	89.2709	-4.1794	0.543599	-7.68839	1.48993e-14	1.07557e-11
WBGene00001461	3210.31	-3.04964	0.400931	-7.60638	2.81872e-14	1.96465e-11
WBGene00009543	41.1899	-5.1121	0.675831	-7.56417	3.90337e-14	2.62996e-11
WBGene00001189	6407.24	-2.63555	0.348703	-7.55814	4.08885e-14	2.66606e-11
WBGene00001460	682.849	-2.5687	0.34046	-7.54477	4.53089e-14	2.86196e-11
WBGene00012615	18310.8	-2.22542	0.300212	-7.41282	1.23639e-13	7.57305e-11
WBGene00015412	78.1487	-5.17114	0.703777	-7.34769	2.01655e-13	1.19884e-10
WBGene00001537	655.446	-3.31413	0.452396	-7.32572	2.37614e-13	1.37225e-10
WBGene00018298	452.059	-1.95273	0.267666	-7.2954	2.97775e-13	1.67192e-10
WBGene00044701	176.253	-2.99633	0.412226	-7.26867	3.63043e-13	1.9833e-10
WBGene00004924	2335.01	-2.76145	0.381118	-7.24564	4.30405e-13	2.28941e-10
WBGene00009958	1730.42	-3.03003	0.421922	-7.18148	6.8961e-13	3.57413e-10
WBGene00006306	969.966	-3.31531	0.462604	-7.16664	7.68595e-13	3.81861e-10
WBGene00022271	1421.38	-2.67677	0.37356	-7.16558	7.74565e-13	3.81861e-10
WBGene00008570	370.114	-2.49364	0.350383	-7.11689	1.10391e-12	5.18916e-10
WBGene00020043	115.306	-2.9853	0.419314	-7.11947	1.08343e-12	5.18916e-10
WBGene00000950	298.986	-3.01554	0.424759	-7.0994	1.25298e-12	5.62509e-10
WBGene00006676	104.12	-3.73531	0.526025	-7.10101	1.23845e-12	5.62509e-10
WBGene00011433	371.293	-2.04396	0.288026	-7.09644	1.28014e-12	5.62509e-10
WBGene00000286	346.12	-2.31029	0.326088	-7.08488	1.39166e-12	5.98504e-10
WBGene00015478	137.852	-2.95989	0.417977	-7.08147	1.42631e-12	6.00627e-10
WBGene00017900	2757.97	-2.49258	0.352645	-7.06825	1.56905e-12	6.47247e-10
WBGene00006752	2239.98	-2.20458	0.313431	-7.0337	2.0112e-12	8.13048e-10
WBGene00011381	100.632	-3.32576	0.473894	-7.01794	2.25161e-12	8.92389e-10
WBGene00001373	220.032	-2.68996	0.38422	-7.00108	2.53997e-12	9.87315e-10
WBGene00022144	4383.73	-2.59851	0.371467	-6.99525	2.64795e-12	1.00987e-09
WBGene00010558	301.999	-3.00827	0.432582	-6.95423	3.54489e-12	1.3269e-09
WBGene00000367	1358.43	-2.07459	0.298482	-6.95046	3.64087e-12	1.33805e-09
WBGene00006693	364.981	-2.6441	0.381821	-6.92497	4.36063e-12	1.57395e-09
WBGene00001495	593.93	-2.27226	0.329038	-6.90575	4.9939e-12	1.77091e-09
WBGene00010504	58.9127	-2.45362	0.356475	-6.883	5.86054e-12	2.0424e-09
WBGene00013882	2295.22	-2.5623	0.375267	-6.82794	8.61438e-12	2.93214e-09
WBGene00022675	579.525	-2.26218	0.331384	-6.82646	8.70372e-12	2.93214e-09
WBGene00001759	92.0985	-2.97546	0.437711	-6.79777	1.06248e-11	3.52063e-09
WBGene00001543	218.861	-2.70205	0.398711	-6.77697	1.22723e-11	3.99992e-09
WBGene00009375	423.351	-2.79241	0.412183	-6.77469	1.2467e-11	3.99992e-09
WBGene00013899	746.475	-2.57208	0.380177	-6.76547	1.32873e-11	4.19649e-09
WBGene00003558	356.575	-2.48978	0.369573	-6.73691	1.61787e-11	5.03108e-09
WBGene00010262	450.176	-2.45381	0.365	-6.72278	1.78288e-11	5.46022e-09
WBGene00018985	81.8782	-2.22232	0.330923	-6.7155	1.87425e-11	5.65436e-09
WBGene00006309	200.409	-3.20505	0.481074	-6.66227	2.69621e-11	7.98692e-09
WBGene00006766	297.486	-3.40269	0.510866	-6.66064	2.72645e-11	7.98692e-09
WBGene00000277	6133.73	-2.06031	0.310433	-6.6369	3.20341e-11	9.25008e-09
WBGene00012289	1923.48	-2.59045	0.393297	-6.58651	4.50282e-11	1.28191e-08
WBGene00008065	66.2665	-4.22828	0.642368	-6.58233	4.63126e-11	1.28235e-08
WBGene00012125	1611.49	-2.15445	0.327284	-6.5828	4.61673e-11	1.28235e-08
WBGene00006767	1183.02	-2.0923	0.318846	-6.56209	5.30596e-11	1.43153e-08
WBGene00010944	132.086	-2.18372	0.332786	-6.56193	5.31166e-11	1.43153e-08
WBGene00001172	11313	-2.72674	0.417456	-6.53179	6.49891e-11	1.72845e-08
WBGene00007176	326.192	-2.15999	0.330843	-6.52876	6.63183e-11	1.7409e-08
WBGene00020266	73.9203	-4.58496	0.706067	-6.49366	8.37748e-11	2.17095e-08
WBGene00006784	441.706	-1.9065	0.296495	-6.43013	1.27499e-10	3.26219e-08
WBGene00003173	590.38	-2.20179	0.345254	-6.37729	1.80252e-10	4.44321e-08
WBGene00009803	152.507	-2.5362	0.397636	-6.3782	1.79187e-10	4.44321e-08
WBGene00017671	7216.66	-2.52298	0.395479	-6.37956	1.776e-10	4.44321e-08
WBGene00001451	447.17	-2.7596	0.433384	-6.36757	1.92047e-10	4.67691e-08
WBGene00000280	261.425	-2.77111	0.435828	-6.35827	2.04039e-10	4.85205e-08
WBGene00004777	150.863	-2.9557	0.464755	-6.3597	2.02144e-10	4.85205e-08
WBGene00021614	748.485	-1.92454	0.302887	-6.35397	2.09824e-10	4.93159e-08
WBGene00004033	1059.1	-1.72897	0.272441	-6.34622	2.20665e-10	5.12679e-08
WBGene00000281	971.913	-2.04197	0.322269	-6.33622	2.35465e-10	5.40847e-08
WBGene00007041	664.108	-2.16167	0.341887	-6.32275	2.56942e-10	5.83546e-08
WBGene00001457	5390.15	-2.85678	0.452377	-6.31505	2.7008e-10	6.06569e-08
WBGene00010238	165.709	-4.19034	0.665119	-6.30014	2.97379e-10	6.6054e-08
WBGene00018005	24.9882	-5.02777	0.798513	-6.29643	3.04587e-10	6.69199e-08
WBGene00001518	558.246	-2.6292	0.417993	-6.29005	3.17355e-10	6.82415e-08
WBGene00002271	1366.88	-2.29985	0.365557	-6.29134	3.14741e-10	6.82415e-08
WBGene00000135	99.9621	-2.52162	0.402331	-6.26752	3.66833e-10	7.72375e-08
WBGene00017157	75.4106	-2.28898	0.36513	-6.26894	3.63513e-10	7.72375e-08
WBGene00006811	1032.43	-2.32587	0.371235	-6.26522	3.72291e-10	7.75785e-08
WBGene00021152	146.678	-2.17902	0.347935	-6.26272	3.78316e-10	7.80296e-08
WBGene00003751	1696.97	-2.81169	0.450226	-6.24506	4.23647e-10	8.64261e-08
WBGene00008914	674.299	-3.29429	0.527625	-6.24361	4.27577e-10	8.64261e-08
WBGene00000903	526.869	-2.5788	0.413744	-6.23283	4.5809e-10	9.16769e-08
WBGene00008434	112.385	-2.41799	0.388488	-6.2241	4.84323e-10	9.59766e-08
WBGene00010350	531.936	-2.00331	0.322772	-6.20659	5.41476e-10	1.06261e-07
WBGene00001446	2309.41	-2.4831	0.400205	-6.20457	5.48451e-10	1.06595e-07
WBGene00015560	110.479	-3.52566	0.569374	-6.19216	5.93466e-10	1.14245e-07
WBGene00008208	24.5131	-4.96513	0.803793	-6.17712	6.52796e-10	1.24481e-07
WBGene00022073	574.632	-2.75181	0.445776	-6.17308	6.69706e-10	1.26512e-07
WBGene00015823	437.103	-2.21622	0.359527	-6.16425	7.08162e-10	1.32538e-07
WBGene00006777	1913.54	-2.25781	0.366421	-6.16179	7.1926e-10	1.3338e-07
WBGene00194921	170.234	-2.73446	0.444335	-6.15405	7.553e-10	1.3879e-07
WBGene00001709	558.224	-1.80693	0.293731	-6.15165	7.6683e-10	1.39639e-07
WBGene00006742	2430.87	-2.66047	0.432598	-6.14998	7.74923e-10	1.39853e-07
WBGene00006780	27926.7	-1.73223	0.283045	-6.11998	9.35866e-10	1.66466e-07
WBGene00011678	96.8937	-3.40463	0.55636	-6.11947	9.38859e-10	1.66466e-07
WBGene00022240	133.529	-2.03533	0.332769	-6.11635	9.57406e-10	1.68279e-07
WBGene00000529	344.774	-2.557	0.418597	-6.10851	1.00563e-09	1.75232e-07
WBGene00021039	183.783	-2.74581	0.449726	-6.10553	1.02462e-09	1.77015e-07
WBGene00003569	217.244	-3.52808	0.57972	-6.08584	1.15885e-09	1.98507e-07
WBGene00001616	623.178	-2.44187	0.402322	-6.06943	1.28364e-09	2.18035e-07
WBGene00018468	8017.83	-2.24871	0.371632	-6.05089	1.44048e-09	2.42636e-07
WBGene00013959	560.836	-2.97662	0.492168	-6.04798	1.46677e-09	2.45023e-07
WBGene00008438	1013.27	-2.38205	0.39454	-6.03755	1.56468e-09	2.59237e-07
WBGene00022609	15.4185	-4.983	0.82797	-6.01833	1.76222e-09	2.89592e-07
WBGene00013666	362.038	-1.50619	0.250629	-6.00966	1.85918e-09	3.03062e-07
WBGene00006812	2441.68	-2.21845	0.369822	-5.99869	1.98912e-09	3.21649e-07
WBGene00015790	328.977	-3.32183	0.554198	-5.99393	2.04828e-09	3.28586e-07
WBGene00008443	345.744	-1.92761	0.322168	-5.98324	2.18736e-09	3.48134e-07
WBGene00007818	14.9183	-4.69183	0.784837	-5.97809	2.2577e-09	3.56522e-07
WBGene00000086	860.77	-2.04947	0.343987	-5.95799	2.55357e-09	4.00118e-07
WBGene00013711	349.709	-2.45619	0.41236	-5.95643	2.57804e-09	4.00846e-07
WBGene00019468	488.804	-1.29536	0.217653	-5.95149	2.65708e-09	4.09982e-07
WBGene00011217	182.467	-2.21469	0.372343	-5.94799	2.71459e-09	4.15682e-07
WBGene00004912	547.442	-2.74853	0.462472	-5.94313	2.79634e-09	4.2498e-07
WBGene00015948	42.2684	-3.67106	0.619847	-5.92252	3.17048e-09	4.78245e-07
WBGene00006475	137.084	-2.81469	0.476333	-5.90907	3.44044e-09	5.08031e-07
WBGene00006790	64.8135	-3.1308	0.529842	-5.90893	3.44334e-09	5.08031e-07
WBGene00020854	6142.61	-2.00713	0.339627	-5.90983	3.42471e-09	5.08031e-07
WBGene00010191	269.397	-2.64615	0.448224	-5.90364	3.55563e-09	5.20796e-07
WBGene00020490	404.517	-1.94323	0.329552	-5.8966	3.71065e-09	5.39593e-07
WBGene00003859	85.3525	-3.04895	0.517948	-5.8866	3.94223e-09	5.69174e-07
WBGene00007877	818.385	-1.80321	0.306811	-5.87727	4.17095e-09	5.96319e-07
WBGene00008278	42.5446	-2.51333	0.427689	-5.87654	4.18925e-09	5.96319e-07
WBGene00006831	3887.21	-2.11794	0.360772	-5.87058	4.34263e-09	6.13829e-07
WBGene00019455	31.3514	-4.65967	0.795475	-5.85772	4.69259e-09	6.58689e-07
WBGene00019180	303.165	-2.3515	0.401634	-5.85484	4.77482e-09	6.6561e-07
WBGene00015517	63.0249	-2.45236	0.420176	-5.83649	5.33105e-09	7.38059e-07
WBGene00014210	189.979	-2.79425	0.478858	-5.83524	5.37134e-09	7.38578e-07
WBGene00017557	701.67	-2.11284	0.362606	-5.82682	5.64944e-09	7.71569e-07
WBGene00019185	337.12	-2.57917	0.442747	-5.82539	5.69787e-09	7.7296e-07
WBGene00010143	83.7724	-3.59127	0.616818	-5.82225	5.80603e-09	7.82382e-07
WBGene00018837	1549.78	-2.19733	0.377843	-5.81544	6.0473e-09	8.09498e-07
WBGene00012226	1115.71	-1.59821	0.275155	-5.80841	6.30684e-09	8.38685e-07
WBGene00164973	14.8111	-4.85834	0.836744	-5.80624	6.38919e-09	8.44082e-07
WBGene00010979	19.4858	-4.24429	0.731867	-5.79927	6.66043e-09	8.74203e-07
WBGene00019205	2007.85	-2.29275	0.396108	-5.78821	7.11406e-09	9.27719e-07
WBGene00003774	90.9312	-3.37846	0.584801	-5.77711	7.59955e-09	9.82079e-07
WBGene00012440	446.632	-3.4234	0.592645	-5.77648	7.62808e-09	9.82079e-07
WBGene00000960	117.42	-2.22009	0.384595	-5.77255	7.80831e-09	9.9892e-07
WBGene00006615	263.937	-2.90422	0.504179	-5.7603	8.39637e-09	1.0674e-06
WBGene00004370	433.619	-1.67923	0.291745	-5.7558	8.62345e-09	1.08941e-06
WBGene00001615	496.152	-2.97454	0.517028	-5.75315	8.7598e-09	1.09976e-06
WBGene00013023	79.4618	-2.86351	0.49834	-5.7461	9.13255e-09	1.13948e-06
WBGene00006712	296.862	-1.82931	0.318458	-5.74427	9.23185e-09	1.14481e-06
WBGene00009796	410.94	-2.2364	0.390006	-5.73428	9.79259e-09	1.20327e-06
WBGene00016114	340.868	-2.11927	0.369612	-5.73377	9.82238e-09	1.20327e-06
WBGene00004913	243.017	-2.52249	0.441264	-5.71652	1.08726e-08	1.3167e-06
WBGene00006830	867.55	-2.32342	0.406446	-5.71643	1.08786e-08	1.3167e-06
WBGene00001803	96.1124	-3.11583	0.545291	-5.71407	1.10305e-08	1.32713e-06
WBGene00001613	300.269	-2.36006	0.413685	-5.70498	1.16354e-08	1.38345e-06
WBGene00003909	41.8317	-4.08535	0.716017	-5.70565	1.15899e-08	1.38345e-06
WBGene00015287	28.2408	-2.63095	0.461334	-5.70291	1.17776e-08	1.39217e-06
WBGene00001464	153.147	-3.17314	0.55682	-5.69869	1.20733e-08	1.41883e-06
WBGene00016801	111.138	-3.45454	0.607276	-5.68858	1.28102e-08	1.49672e-06
WBGene00021125	177.385	-3.17473	0.558903	-5.6803	1.34461e-08	1.56199e-06
WBGene00020677	49.1129	-2.86919	0.505569	-5.67518	1.38542e-08	1.6002e-06
WBGene00021272	20.2129	-3.9332	0.693634	-5.67043	1.42443e-08	1.63591e-06
WBGene00000920	258.022	-3.55267	0.628837	-5.64959	1.60835e-08	1.8367e-06
WBGene00014248	39.331	-4.05173	0.71804	-5.64276	1.67348e-08	1.90034e-06
WBGene00001458	559.637	-2.51048	0.445199	-5.639	1.71037e-08	1.93138e-06
WBGene00219950	853.073	-2.58779	0.459634	-5.6301	1.80106e-08	2.02249e-06
WBGene00006805	2714.11	-1.73686	0.308574	-5.62867	1.81602e-08	2.02802e-06
WBGene00022106	94.592	-3.31473	0.589262	-5.62523	1.85263e-08	2.05754e-06
WBGene00022810	218.625	-2.82375	0.502345	-5.62114	1.89697e-08	2.09527e-06
WBGene00013957	27.8623	-4.15621	0.740381	-5.61361	1.98154e-08	2.17678e-06
WBGene00018402	116.732	-1.89923	0.3388	-5.60574	2.07361e-08	2.26562e-06
WBGene00016354	713.435	-1.63772	0.292313	-5.60265	2.11102e-08	2.29409e-06
WBGene00016957	592.595	-2.74517	0.49021	-5.59998	2.1438e-08	2.31725e-06
WBGene00004364	1670.76	-2.54871	0.456005	-5.58922	2.28098e-08	2.45242e-06
WBGene00000955	220.784	-2.34833	0.420892	-5.57941	2.41338e-08	2.56746e-06
WBGene00009158	1383.34	-2.72522	0.488366	-5.58028	2.40136e-08	2.56746e-06
WBGene00000149	7164.21	-1.36499	0.244702	-5.5782	2.43025e-08	2.57187e-06
WBGene00006778	182.317	-2.6933	0.48324	-5.57342	2.49792e-08	2.62971e-06
WBGene00014021	124.065	-2.90773	0.521999	-5.57038	2.54189e-08	2.66214e-06
WBGene00010735	50.534	-3.87846	0.697201	-5.56289	2.6534e-08	2.76459e-06
WBGene00000907	80.1161	-2.45634	0.442249	-5.5542	2.78893e-08	2.87615e-06
WBGene00006513	1060.88	-1.92393	0.346362	-5.55467	2.78143e-08	2.87615e-06
WBGene00004921	1241.34	-2.74436	0.494306	-5.55195	2.82506e-08	2.89862e-06
WBGene00009100	256.496	-2.35853	0.425022	-5.54918	2.87009e-08	2.92996e-06
WBGene00018281	217.543	-2.2535	0.406303	-5.54637	2.91665e-08	2.96253e-06
WBGene00002048	5339.64	-2.15149	0.388027	-5.54469	2.94482e-08	2.97618e-06
WBGene00022811	67.8415	-4.09156	0.741677	-5.51664	3.45548e-08	3.47491e-06
WBGene00020051	957.152	-2.75916	0.500594	-5.51177	3.55246e-08	3.55475e-06
WBGene00003166	215.151	-1.9873	0.361101	-5.50346	3.72406e-08	3.7081e-06
WBGene00001187	1411.49	-1.6372	0.298104	-5.49203	3.97335e-08	3.93656e-06
WBGene00013273	348.439	-3.19739	0.582276	-5.49119	3.99246e-08	3.93656e-06
WBGene00004215	2865.83	-1.86936	0.341013	-5.48177	4.21084e-08	4.13173e-06
WBGene00001130	2390.81	-1.9536	0.357189	-5.46937	4.51649e-08	4.41023e-06
WBGene00016246	133.49	-3.09247	0.566523	-5.45869	4.79673e-08	4.66136e-06
WBGene00008476	96.2038	-2.47591	0.453838	-5.45549	4.88383e-08	4.72329e-06
WBGene00002217	1535.88	-1.85575	0.340405	-5.45159	4.992e-08	4.80492e-06
WBGene00013642	197.664	-3.66189	0.67189	-5.45013	5.03325e-08	4.82166e-06
WBGene00000501	347.775	-2.3945	0.439789	-5.44466	5.1903e-08	4.88836e-06
WBGene00003404	3003.91	-1.78449	0.327818	-5.44355	5.22302e-08	4.88836e-06
WBGene00013751	11.2793	-4.35284	0.799532	-5.44424	5.20281e-08	4.88836e-06
WBGene00020126	70.4007	-2.97182	0.545721	-5.44568	5.16082e-08	4.88836e-06
WBGene00022391	270.601	-2.6056	0.478661	-5.44352	5.22379e-08	4.88836e-06
WBGene00022247	41.5283	-3.73012	0.686351	-5.43471	5.48857e-08	5.11246e-06
WBGene00013416	1244.1	-2.5722	0.473684	-5.43021	5.62889e-08	5.21911e-06
WBGene00007827	323.327	-2.15677	0.397985	-5.41922	5.98581e-08	5.52471e-06
WBGene00006798	1103.58	-2.4814	0.457971	-5.41826	6.01816e-08	5.52932e-06
WBGene00219288	23.3921	-4.68427	0.864842	-5.41633	6.08347e-08	5.56404e-06
WBGene00007997	16.9846	-4.4223	0.817463	-5.40978	6.31025e-08	5.72255e-06
WBGene00194692	237.563	-2.60531	0.481601	-5.40969	6.3134e-08	5.72255e-06
WBGene00002101	81.6887	-2.5672	0.475133	-5.40312	6.54924e-08	5.9032e-06
WBGene00004831	878.103	-1.84009	0.340599	-5.40252	6.57111e-08	5.9032e-06
WBGene00008417	146.869	1.61967	0.300339	5.39281	6.93633e-08	6.20372e-06
WBGene00006756	471.553	-2.78991	0.518013	-5.38578	7.21296e-08	6.42271e-06
WBGene00001477	121.183	-2.3309	0.432906	-5.38432	7.27201e-08	6.44689e-06
WBGene00015921	68.8722	-2.45447	0.456146	-5.38089	7.41184e-08	6.54216e-06
WBGene00003629	15.1991	-4.60842	0.856974	-5.37755	7.55079e-08	6.55039e-06
WBGene00007486	258.653	-1.61457	0.300133	-5.37952	7.46844e-08	6.55039e-06
WBGene00014947	33.0105	-2.77739	0.516443	-5.37792	7.5352e-08	6.55039e-06
WBGene00022175	345.712	-2.23309	0.415164	-5.37881	7.49783e-08	6.55039e-06
WBGene00016110	38.4909	-3.55058	0.660542	-5.37525	7.64754e-08	6.60597e-06
WBGene00003759	3176.85	-2.40098	0.446989	-5.37146	7.81027e-08	6.71783e-06
WBGene00006747	239.331	-2.23663	0.416463	-5.37053	7.85038e-08	6.72372e-06
WBGene00013548	75.2511	-3.11983	0.581152	-5.36836	7.9457e-08	6.77664e-06
WBGene00004316	963.928	-2.10661	0.393887	-5.34826	8.8804e-08	7.54199e-06
WBGene00014294	1730.12	-1.85387	0.347363	-5.33698	9.45073e-08	7.99279e-06
WBGene00015303	324.751	-1.91282	0.359114	-5.32651	1.0012e-07	8.43221e-06
WBGene00019871	787.847	-1.50491	0.282582	-5.32557	1.00637e-07	8.4406e-06
WBGene00022254	827.696	-2.45292	0.461561	-5.3144	1.07011e-07	8.93808e-06
WBGene00001538	2164.5	-1.63678	0.308266	-5.30965	1.09838e-07	9.13642e-06
WBGene00023414	170.621	-1.51725	0.286318	-5.29918	1.16322e-07	9.63611e-06
WBGene00044330	102.429	-2.60219	0.491825	-5.29089	1.2172e-07	1.00421e-05
WBGene00013456	100.221	-2.31139	0.437194	-5.28688	1.24421e-07	1.02233e-05
WBGene00006594	995.35	-1.76556	0.335184	-5.26743	1.3835e-07	1.12761e-05
WBGene00006981	106.202	-2.30844	0.438237	-5.26756	1.38249e-07	1.12761e-05
WBGene00000485	467.693	-1.8075	0.343244	-5.26592	1.3949e-07	1.13233e-05
WBGene00021275	58.4146	-3.04227	0.5779	-5.26435	1.40688e-07	1.13749e-05
WBGene00021497	111.703	-2.54326	0.483362	-5.2616	1.42806e-07	1.15001e-05
WBGene00007898	145.668	-2.43417	0.462786	-5.25983	1.44191e-07	1.15656e-05
WBGene00014998	20.9099	-3.9783	0.759682	-5.2368	1.63389e-07	1.30023e-05
WBGene00045338	18.3876	-4.54166	0.867248	-5.23686	1.63329e-07	1.30023e-05
WBGene00003885	99.0639	-2.31495	0.442237	-5.23464	1.65309e-07	1.3086e-05
WBGene00007862	91.8929	-2.7108	0.517906	-5.23416	1.65736e-07	1.3086e-05
WBGene00001459	433.264	-2.47326	0.472709	-5.23209	1.67604e-07	1.31309e-05
WBGene00015328	598.219	-1.84038	0.351744	-5.23217	1.67534e-07	1.31309e-05
WBGene00001190	300.382	-1.7977	0.344176	-5.2232	1.75853e-07	1.36893e-05
WBGene00010722	599.527	-2.61216	0.500131	-5.22296	1.76085e-07	1.36893e-05
WBGene00011963	29.7871	-3.6755	0.705729	-5.20809	1.90793e-07	1.47758e-05
WBGene00020048	34.9434	-3.44357	0.66131	-5.20719	1.91719e-07	1.47909e-05
WBGene00002113	252.958	-2.22151	0.426861	-5.20429	1.94743e-07	1.4967e-05
WBGene00004457	735.138	-1.49356	0.287191	-5.20058	1.98669e-07	1.5211e-05
WBGene00007664	196.83	-2.61639	0.503436	-5.19707	2.02459e-07	1.54426e-05
WBGene00007119	52.9829	-3.0976	0.597193	-5.18692	2.13799e-07	1.62463e-05
WBGene00019018	743.028	-2.08896	0.403587	-5.17599	2.26705e-07	1.71625e-05
WBGene00007913	150.983	-2.18941	0.423168	-5.17387	2.29299e-07	1.72941e-05
WBGene00020114	1301.73	-1.41941	0.274819	-5.16487	2.40606e-07	1.80795e-05
WBGene00020657	201.705	-2.42305	0.470387	-5.15118	2.58857e-07	1.93788e-05
WBGene00014033	65.9665	-2.31886	0.45039	-5.14856	2.62489e-07	1.95782e-05
WBGene00019020	181.713	-1.87673	0.364614	-5.14717	2.64448e-07	1.96518e-05
WBGene00044212	27.5057	-3.72391	0.723618	-5.14624	2.65763e-07	1.96772e-05
WBGene00016911	318.491	-2.86534	0.5569	-5.14515	2.67304e-07	1.9719e-05
WBGene00017422	49.8122	-3.93116	0.76468	-5.14092	2.734e-07	2.00954e-05
WBGene00016149	60.7764	-3.9516	0.769882	-5.13273	2.85565e-07	2.09135e-05
WBGene00004349	525.89	-1.78529	0.348251	-5.12646	2.95241e-07	2.15441e-05
WBGene00020008	75.7448	-2.85671	0.557663	-5.12265	3.01266e-07	2.19046e-05
WBGene00002273	604.379	-2.42088	0.473353	-5.11433	3.14861e-07	2.28111e-05
WBGene00018219	12.9797	-4.42127	0.864799	-5.11248	3.17958e-07	2.28715e-05
WBGene00022823	82.52	-1.82463	0.356889	-5.11259	3.17778e-07	2.28715e-05
WBGene00017314	175.207	-1.69229	0.331325	-5.10766	3.26165e-07	2.33786e-05
WBGene00001452	2941.81	-2.38361	0.466827	-5.10599	3.29074e-07	2.35038e-05
WBGene00001454	478.836	-1.92068	0.376388	-5.10292	3.34449e-07	2.38036e-05
WBGene00009579	275.575	-2.54308	0.499092	-5.09542	3.47968e-07	2.46788e-05
WBGene00007592	145.627	1.77852	0.349139	5.09401	3.50572e-07	2.47766e-05
WBGene00007154	173.163	-2.22338	0.437893	-5.07746	3.82513e-07	2.69398e-05
WBGene00007260	178.549	-2.24404	0.442162	-5.07515	3.87188e-07	2.71744e-05
WBGene00006750	1742.66	-2.18504	0.430942	-5.07038	3.97014e-07	2.77676e-05
WBGene00009558	330.38	-1.8423	0.363396	-5.06967	3.98499e-07	2.77754e-05
WBGene00019765	42.3256	-3.48555	0.688231	-5.0645	4.09477e-07	2.84425e-05
WBGene00000067	2398.24	-2.04699	0.40435	-5.06241	4.13991e-07	2.86575e-05
WBGene00010146	125.287	-2.07241	0.409615	-5.05942	4.20532e-07	2.9011e-05
WBGene00199833	25.1398	-3.79466	0.750811	-5.05408	4.32477e-07	2.97335e-05
WBGene00006809	532.275	-1.70625	0.337662	-5.05314	4.34604e-07	2.97785e-05
WBGene00017980	662.746	-1.77324	0.352372	-5.03231	4.84614e-07	3.30929e-05
WBGene00011520	25.6652	-3.03233	0.60274	-5.03091	4.88159e-07	3.32227e-05
WBGene00009780	51.4405	-3.09347	0.61527	-5.02782	4.96084e-07	3.36488e-05
WBGene00007085	12.4982	-4.01943	0.800568	-5.02072	5.14779e-07	3.48001e-05
WBGene00000951	167.535	-3.03771	0.605675	-5.01542	5.29188e-07	3.56549e-05
WBGene00003143	443.776	-2.2191	0.442809	-5.01143	5.40278e-07	3.62812e-05
WBGene00010813	606.73	-1.9013	0.379442	-5.01079	5.42084e-07	3.62819e-05
WBGene00009081	112.412	2.18393	0.436168	5.00707	5.52647e-07	3.68668e-05
WBGene00000476	157.99	-2.6381	0.527875	-4.99758	5.80531e-07	3.85996e-05
WBGene00021357	50.3901	-2.68696	0.538871	-4.98629	6.15499e-07	4.07904e-05
WBGene00012099	138.899	-3.20115	0.642716	-4.98065	6.33706e-07	4.18598e-05
WBGene00004944	117.178	-2.04655	0.411456	-4.97392	6.56115e-07	4.31989e-05
WBGene00000053	37.7403	-3.01184	0.605608	-4.97324	6.58428e-07	4.32104e-05
WBGene00017350	471.665	-2.0371	0.410203	-4.96607	6.83239e-07	4.46935e-05
WBGene00006757	1274.38	-1.87541	0.377961	-4.96191	6.98041e-07	4.54844e-05
WBGene00044206	164.844	-2.82529	0.569452	-4.96141	6.99829e-07	4.54844e-05
WBGene00006614	96.4704	-2.04965	0.413212	-4.96029	7.03891e-07	4.56017e-05
WBGene00017858	158.705	-2.09163	0.422339	-4.95249	7.32684e-07	4.73155e-05
WBGene00001052	112.9	-2.09285	0.422872	-4.94914	7.45434e-07	4.78332e-05
WBGene00012435	117.759	1.7922	0.362116	4.94926	7.44974e-07	4.78332e-05
WBGene00044643	78.1188	-2.3755	0.480491	-4.94389	7.65781e-07	4.89833e-05
WBGene00000051	184.726	-2.5771	0.522451	-4.93272	8.10939e-07	5.17082e-05
WBGene00007799	918.436	-2.04622	0.415125	-4.92918	8.25747e-07	5.24869e-05
WBGene00044667	297.562	-2.19143	0.444968	-4.92492	8.43958e-07	5.34762e-05
WBGene00003883	340.462	-1.35741	0.275857	-4.92068	8.62442e-07	5.44767e-05
WBGene00003753	827.393	-2.40693	0.489317	-4.91895	8.70082e-07	5.47881e-05
WBGene00003174	177.451	-2.12229	0.431651	-4.91668	8.80249e-07	5.52561e-05
WBGene00017063	216.787	-1.95891	0.399052	-4.90891	9.15821e-07	5.72377e-05
WBGene00019128	83.7299	-2.28734	0.46599	-4.90856	9.1748e-07	5.72377e-05
WBGene00011392	3313.64	-2.25677	0.460162	-4.9043	9.37629e-07	5.83147e-05
WBGene00011028	161.063	-2.47678	0.505598	-4.89872	9.64624e-07	5.98097e-05
WBGene00002107	216.216	-2.19899	0.449317	-4.89406	9.87746e-07	6.1056e-05
WBGene00006662	279.646	-1.83004	0.374738	-4.88351	1.04213e-06	6.4221e-05
WBGene00017389	129.667	-1.95333	0.400103	-4.88206	1.04982e-06	6.44983e-05
WBGene00000447	208.858	-3.09575	0.634506	-4.879	1.06628e-06	6.51625e-05
WBGene00001171	312.498	-2.33566	0.478732	-4.87885	1.06707e-06	6.51625e-05
WBGene00013518	233.038	-2.08019	0.426664	-4.87548	1.08547e-06	6.6086e-05
WBGene00000481	470.065	-2.50621	0.5142	-4.874	1.0936e-06	6.63813e-05
WBGene00015735	326.553	-1.88748	0.387704	-4.86834	1.12539e-06	6.81065e-05
WBGene00002176	874.452	-2.23824	0.460434	-4.86116	1.16703e-06	7.04153e-05
WBGene00008025	13.503	-4.26066	0.87667	-4.86006	1.17353e-06	7.05967e-05
WBGene00002189	1459.06	-1.62591	0.334659	-4.85839	1.18344e-06	7.09817e-05
WBGene00015539	633.129	-2.35262	0.4845	-4.85577	1.1992e-06	7.17145e-05
WBGene00010838	189.479	-2.71677	0.559894	-4.8523	1.22038e-06	7.27658e-05
WBGene00017597	196.865	-1.99154	0.411376	-4.84117	1.29075e-06	7.67353e-05
WBGene00001448	524.347	-2.22188	0.459506	-4.83538	1.32892e-06	7.87726e-05
WBGene00014101	434.725	-2.7214	0.563015	-4.83363	1.34068e-06	7.90087e-05
WBGene00016384	184.776	-1.25746	0.260149	-4.83362	1.34072e-06	7.90087e-05
WBGene00002977	666.557	-1.67659	0.347132	-4.82982	1.36655e-06	7.98492e-05
WBGene00012671	103.687	2.75813	0.571053	4.82991	1.36593e-06	7.98492e-05
WBGene00013949	208.272	-2.71287	0.561697	-4.82978	1.36683e-06	7.98492e-05
WBGene00010700	558.106	-1.57365	0.325893	-4.82871	1.37418e-06	8.00469e-05
WBGene00004134	437.212	-1.75163	0.363022	-4.82513	1.39912e-06	8.12656e-05
WBGene00011223	7.94842	-4.17045	0.865057	-4.82102	1.42829e-06	8.24859e-05
WBGene00019224	48.0677	-2.6749	0.554838	-4.82104	1.42809e-06	8.24859e-05
WBGene00021556	97.7025	-1.80552	0.37488	-4.81628	1.4626e-06	8.39916e-05
WBGene00044568	60.1765	-2.90478	0.603119	-4.81627	1.46267e-06	8.39916e-05
WBGene00011453	40.1769	-2.70359	0.561646	-4.8137	1.48163e-06	8.48388e-05
WBGene00008819	241.631	-1.90459	0.395893	-4.81088	1.50268e-06	8.55594e-05
WBGene00017394	110.005	-2.87586	0.597767	-4.81101	1.50172e-06	8.55594e-05
WBGene00022228	18.5955	-3.01331	0.626521	-4.80959	1.51239e-06	8.58706e-05
WBGene00000092	567.012	-1.57099	0.326734	-4.80817	1.5232e-06	8.62422e-05
WBGene00018798	43.6669	-3.49735	0.728943	-4.79783	1.60393e-06	9.05595e-05
WBGene00006462	305.512	-1.86322	0.38871	-4.79334	1.64031e-06	9.23087e-05
WBGene00020045	61.5828	-1.96496	0.409975	-4.79288	1.64405e-06	9.23087e-05
WBGene00008520	14.8161	-3.72588	0.778408	-4.78653	1.69685e-06	9.50097e-05
WBGene00006982	156.691	-2.35641	0.492407	-4.7855	1.70563e-06	9.52375e-05
WBGene00008307	71.2786	-3.03117	0.634261	-4.77905	1.76126e-06	9.80725e-05
WBGene00013778	20.8558	-4.06899	0.851522	-4.77849	1.76617e-06	9.80759e-05
WBGene00003783	70.9404	1.99481	0.417956	4.77276	1.8172e-06	0.000100633
WBGene00004036	1312.85	-1.39803	0.293727	-4.75963	1.93944e-06	0.000107109
WBGene00007483	29.7432	-2.71155	0.569769	-4.75903	1.94526e-06	0.000107138
WBGene00015423	119.819	-2.10111	0.441806	-4.75573	1.97735e-06	0.000108609
WBGene00004321	185.823	-1.54822	0.326757	-4.73815	2.15676e-06	0.000117918
WBGene00008327	8.6185	-4.13086	0.871952	-4.73748	2.16388e-06	0.000117918
WBGene00013848	107.096	-2.74295	0.578993	-4.73744	2.16433e-06	0.000117918
WBGene00006979	429.851	-1.67468	0.353841	-4.73285	2.21385e-06	0.000119648
WBGene00008997	232.503	-2.1841	0.461444	-4.73319	2.2102e-06	0.000119648
WBGene00019967	118.736	-1.79086	0.378341	-4.73347	2.20713e-06	0.000119648
WBGene00000958	700.18	-1.81442	0.383577	-4.73028	2.24211e-06	0.000120853
WBGene00017478	210.103	-1.66735	0.35279	-4.7262	2.28764e-06	0.000122979
WBGene00000057	45.2585	-2.08684	0.442157	-4.71969	2.36208e-06	0.000126644
WBGene00001447	214.881	-2.35593	0.499461	-4.71694	2.39413e-06	0.000128022
WBGene00001536	44.2345	-2.18304	0.46415	-4.70331	2.55979e-06	0.00013616
WBGene00011437	30.6606	-3.28251	0.697873	-4.7036	2.55616e-06	0.00013616
WBGene00000248	1474.66	-2.06143	0.438581	-4.70022	2.59878e-06	0.000137152
WBGene00011684	31.6922	-2.1569	0.458795	-4.70123	2.58604e-06	0.000137152
WBGene00014261	202.744	-1.88312	0.400616	-4.70055	2.59463e-06	0.000137152
WBGene00015779	211.895	-1.49498	0.318507	-4.6937	2.68306e-06	0.000141231
WBGene00022452	210.877	1.3076	0.278658	4.69249	2.69902e-06	0.000141702
WBGene00003739	374.52	-3.06921	0.65431	-4.69076	2.72192e-06	0.000142534
WBGene00011265	21.3991	-3.44495	0.73534	-4.68485	2.8017e-06	0.000146333
WBGene00007943	246.666	-1.55704	0.332593	-4.68154	2.84734e-06	0.000148333
WBGene00000288	346.599	-2.65763	0.568058	-4.67844	2.89067e-06	0.000150203
WBGene00008610	753.738	-2.38742	0.510816	-4.67373	2.95773e-06	0.000153294
WBGene00045077	108.402	-2.34631	0.50247	-4.66956	3.01852e-06	0.00015603
WBGene00045331	104.462	-2.59352	0.55547	-4.66905	3.02595e-06	0.00015603
WBGene00009887	255.083	-3.11322	0.667566	-4.66354	3.10816e-06	0.00015986
WBGene00004719	767.364	-1.97906	0.424606	-4.66094	3.14775e-06	0.000161486
WBGene00021310	13.2791	-3.87381	0.83194	-4.65636	3.21852e-06	0.000164699
WBGene00003890	106.814	-2.8448	0.61116	-4.65476	3.24355e-06	0.00016556
WBGene00006575	457.276	-1.13733	0.244441	-4.65278	3.27488e-06	0.000166738
WBGene00004220	304.978	-1.85822	0.400255	-4.6426	3.44056e-06	0.000174734
WBGene00045272	113.701	2.23664	0.482	4.64033	3.47845e-06	0.000176215
WBGene00001008	732.968	-1.41438	0.305143	-4.63513	3.56719e-06	0.000180259
WBGene00020735	516.416	-1.42622	0.307809	-4.63346	3.59604e-06	0.000181264
WBGene00002097	30.5339	-3.50299	0.75659	-4.62997	3.65726e-06	0.000183891
WBGene00012753	60.6613	-2.88291	0.622904	-4.62818	3.68896e-06	0.000185025
WBGene00002123	355.142	-1.77452	0.38453	-4.61478	3.93512e-06	0.000196883
WBGene00007172	21.3294	-3.00661	0.652112	-4.61057	4.01565e-06	0.000200416
WBGene00004779	191.037	-2.53101	0.549154	-4.60893	4.04746e-06	0.000201506
WBGene00001597	292.015	1.35256	0.293499	4.60841	4.05756e-06	0.000201512
WBGene00009722	172.967	-2.23484	0.485488	-4.60329	4.15877e-06	0.000206032
WBGene00014159	51.7062	-2.2013	0.478337	-4.60199	4.18475e-06	0.000206395
WBGene00015427	137.807	-2.42531	0.527024	-4.6019	4.18652e-06	0.000206395
WBGene00000901	1250.43	-1.38733	0.301607	-4.59979	4.22908e-06	0.000207507
WBGene00010344	62.801	-2.4822	0.539635	-4.59977	4.22961e-06	0.000207507
WBGene00007883	494.904	-2.47028	0.537244	-4.59805	4.26459e-06	0.000208717
WBGene00006412	300.183	-1.75391	0.381804	-4.59374	4.35368e-06	0.000212563
WBGene00007006	122.431	-2.67048	0.581581	-4.59176	4.39519e-06	0.000213043
WBGene00010456	281.579	1.00587	0.219047	4.59204	4.38943e-06	0.000213043
WBGene00044774	48.8354	-3.04841	0.663959	-4.59126	4.40568e-06	0.000213043
WBGene00166237	8.50401	-4.03231	0.87822	-4.59145	4.40169e-06	0.000213043
WBGene00012128	468.82	-1.05726	0.230461	-4.5876	4.48364e-06	0.000216295
WBGene00020302	30.1167	-3.06568	0.668469	-4.58613	4.51538e-06	0.000217308
WBGene00006424	347.013	-1.90776	0.41647	-4.58079	4.63225e-06	0.000222403
WBGene00003040	1590.05	-1.12792	0.246483	-4.57606	4.73817e-06	0.000226949
WBGene00009203	119.048	1.54735	0.338409	4.57242	4.82135e-06	0.000229844
WBGene00022284	124.831	-2.03591	0.445245	-4.57256	4.81803e-06	0.000229844
WBGene00019360	46.1426	-2.5823	0.564823	-4.57187	4.83393e-06	0.000229902
WBGene00019324	745.581	-1.84656	0.403976	-4.57097	4.85483e-06	0.000230354
WBGene00007811	353.744	-2.18236	0.477641	-4.56903	4.89992e-06	0.000231949
WBGene00016237	109.669	-2.05072	0.44914	-4.56587	4.97416e-06	0.000234913
WBGene00045416	93.6113	-2.8922	0.633655	-4.56431	5.01131e-06	0.000236116
WBGene00002026	287.79	-1.44924	0.317989	-4.55753	5.1759e-06	0.000243303
WBGene00012326	2546.92	-1.59432	0.349901	-4.55648	5.2018e-06	0.000243953
WBGene00001462	543.696	-1.84715	0.405649	-4.55356	5.27461e-06	0.000246796
WBGene00017400	58.985	-2.22275	0.488217	-4.55279	5.29388e-06	0.000247125
WBGene00008018	328.107	-2.59319	0.569828	-4.55083	5.34354e-06	0.000248869
WBGene00022518	1891.83	-1.7955	0.394666	-4.54941	5.37966e-06	0.000249975
WBGene00006717	62.4908	-1.9761	0.435532	-4.53721	5.70037e-06	0.00026427
WBGene00008549	2886.7	-1.00053	0.220567	-4.5362	5.7278e-06	0.000264934
WBGene00021528	360.075	-1.62031	0.357517	-4.53212	5.83953e-06	0.000269485
WBGene00002089	50.796	-2.34823	0.518324	-4.53043	5.88638e-06	0.000271028
WBGene00016564	51.3993	1.88812	0.416825	4.52978	5.90446e-06	0.000271243
WBGene00003746	475.105	-2.32245	0.512802	-4.52894	5.92812e-06	0.000271712
WBGene00044510	19.0717	-3.31707	0.732593	-4.52785	5.95874e-06	0.000272498
WBGene00000488	54.6402	-2.24581	0.496508	-4.52321	6.09078e-06	0.000277907
WBGene00001552	63.2954	-2.77108	0.612765	-4.52226	6.11836e-06	0.000278193
WBGene00004347	169.377	-1.78896	0.395651	-4.52157	6.13834e-06	0.000278193
WBGene00015063	160.486	-1.83315	0.405418	-4.52164	6.13637e-06	0.000278193
WBGene00003175	2756.85	-2.33297	0.516089	-4.52049	6.16966e-06	0.000278365
WBGene00020317	1369.95	-2.06128	0.455967	-4.52068	6.164e-06	0.000278365
WBGene00045507	57.6159	-2.11743	0.468527	-4.51934	6.20333e-06	0.000279261
WBGene00013315	120.912	-2.44099	0.540238	-4.51836	6.23208e-06	0.00027931
WBGene00019408	486.229	-1.43919	0.318508	-4.51854	6.22687e-06	0.00027931
WBGene00016616	102.288	-1.70095	0.376622	-4.51632	6.29228e-06	0.000281385
WBGene00019357	136.833	1.81513	0.402068	4.51448	6.3472e-06	0.000283214
WBGene00017291	254.646	-3.02867	0.671181	-4.51244	6.40856e-06	0.000285242
WBGene00021191	166.369	1.25365	0.277847	4.51203	6.42088e-06	0.000285242
WBGene00010331	7.02492	-3.95515	0.877466	-4.50747	6.56053e-06	0.000290807
WBGene00003772	357.043	-1.86045	0.412922	-4.50558	6.61926e-06	0.000292768
WBGene00006783	125.798	-2.18813	0.485921	-4.50307	6.69797e-06	0.000295603
WBGene00021863	249.243	-1.19856	0.266495	-4.4975	6.87576e-06	0.000302788
WBGene00007116	229.451	-1.80865	0.402249	-4.49635	6.91302e-06	0.000303108
WBGene00119203	154.813	-2.50837	0.557832	-4.49663	6.9039e-06	0.000303108
WBGene00019293	14.7652	-4.01438	0.892944	-4.49567	6.93522e-06	0.000303423
WBGene00009957	93.9746	-1.99725	0.444366	-4.4946	6.96993e-06	0.000303628
WBGene00018136	53.3606	-2.6679	0.593557	-4.49477	6.96461e-06	0.000303628
WBGene00007389	85.53	-1.96545	0.437588	-4.49156	7.07036e-06	0.00030734
WBGene00019744	194.501	-2.65751	0.592435	-4.48574	7.26602e-06	0.000315168
WBGene00000037	177.553	-1.99014	0.443947	-4.48282	7.36623e-06	0.000317973
WBGene00014057	11.4508	-3.35238	0.747842	-4.48274	7.36915e-06	0.000317973
WBGene00016514	9.28438	-3.96887	0.885416	-4.48248	7.37789e-06	0.000317973
WBGene00007084	75.3896	-1.98143	0.442438	-4.47845	7.51875e-06	0.000322668
WBGene00022786	243.771	-2.2458	0.501426	-4.47883	7.50544e-06	0.000322668
WBGene00008656	122.402	-1.95945	0.437984	-4.4738	7.68431e-06	0.000328378
WBGene00020251	649	-1.33709	0.298856	-4.47401	7.67665e-06	0.000328378
WBGene00003519	252.785	-2.1573	0.48252	-4.47091	7.78882e-06	0.000331443
WBGene00015704	199.198	-1.79636	0.401777	-4.47103	7.78431e-06	0.000331443
WBGene00012084	17.371	-3.5027	0.783922	-4.46818	7.88882e-06	0.000334993
WBGene00011990	310.786	-1.67714	0.375421	-4.46735	7.91948e-06	0.00033559
WBGene00013317	177.963	-1.68555	0.37758	-4.46408	8.04136e-06	0.000340042
WBGene00010918	241.982	-1.5234	0.341567	-4.46005	8.19418e-06	0.000345781
WBGene00018560	49.72	-3.09923	0.695135	-4.45846	8.25521e-06	0.000347086
WBGene00022647	297.002	-1.36192	0.305476	-4.45835	8.25945e-06	0.000347086
WBGene00195086	15.471	-3.75853	0.843644	-4.45511	8.38489e-06	0.000351626
WBGene00011531	588.856	-1.16093	0.260616	-4.45454	8.40752e-06	0.000351845
WBGene00011774	14.0534	-3.18061	0.714787	-4.44972	8.59804e-06	0.000359075
WBGene00010716	61.9851	-3.22472	0.725313	-4.44597	8.74964e-06	0.000364652
WBGene00018854	195.168	-1.87783	0.422546	-4.44408	8.82676e-06	0.00036711
WBGene00021624	115.692	3.35113	0.754197	4.44331	8.85854e-06	0.000367675
WBGene00001565	815.344	-0.953342	0.214731	-4.43971	9.00799e-06	0.000372349
WBGene00013455	116.767	-1.7434	0.392675	-4.43981	9.00383e-06	0.000372349
WBGene00044484	70.2021	-1.96443	0.442612	-4.43826	9.06885e-06	0.000374099
WBGene00007044	431.426	-1.68614	0.380409	-4.43243	9.3177e-06	0.000382355
WBGene00007640	120.453	1.31767	0.297292	4.43224	9.32572e-06	0.000382355
WBGene00019327	1659.61	-1.49258	0.336737	-4.43247	9.31581e-06	0.000382355
WBGene00019669	14.2896	-3.42384	0.772992	-4.42933	9.45247e-06	0.000386767
WBGene00006657	500.761	-1.55827	0.352083	-4.42585	9.60617e-06	0.000392261
WBGene00006690	308.136	-1.83046	0.413926	-4.4222	9.77019e-06	0.000398155
WBGene00001450	309.14	-2.12463	0.480653	-4.42029	9.85692e-06	0.000399368
WBGene00002222	362.029	-1.68144	0.380395	-4.42024	9.85922e-06	0.000399368
WBGene00012759	682.055	-2.20371	0.498513	-4.42056	9.84445e-06	0.000399368
WBGene00006779	1560.42	-1.31183	0.296939	-4.41784	9.969e-06	0.000403007
WBGene00021019	123.855	-1.15363	0.261373	-4.41374	1.01602e-05	0.000409916
WBGene00008382	50.41	-2.4345	0.551656	-4.41308	1.01912e-05	0.000410346
WBGene00194855	38.7277	-3.30049	0.748076	-4.41197	1.02434e-05	0.000411628
WBGene00018089	36.8729	-3.39707	0.77007	-4.41138	1.02715e-05	0.000411941
WBGene00010177	630.395	-1.5551	0.352643	-4.40985	1.03444e-05	0.000414044
WBGene00002059	290.493	1.07004	0.242889	4.40546	1.05559e-05	0.000421674
WBGene00003157	430.119	1.25059	0.283927	4.40463	1.05965e-05	0.000422192
WBGene00012794	191.888	-1.44184	0.327369	-4.40434	1.06107e-05	0.000422192
WBGene00001546	243.01	-2.564	0.58234	-4.40292	1.06803e-05	0.000424126
WBGene00003408	653.019	-1.35056	0.306919	-4.40038	1.08063e-05	0.000428291
WBGene00001858	60.2076	2.9678	0.674707	4.39864	1.0893e-05	0.000429334
WBGene00001875	448.579	1.94493	0.442172	4.39858	1.08964e-05	0.000429334
WBGene00010453	191.317	-2.00591	0.456011	-4.39883	1.08838e-05	0.000429334
WBGene00019904	337.166	-2.51757	0.572801	-4.3952	1.10671e-05	0.000435213
WBGene00012124	425.422	-1.70134	0.387232	-4.39359	1.11495e-05	0.000437602
WBGene00019055	40.6999	-2.71441	0.617899	-4.39296	1.11816e-05	0.000438011
WBGene00013111	152.126	-1.69782	0.386539	-4.39236	1.12128e-05	0.000438383
WBGene00017299	108.603	-1.55602	0.354652	-4.38745	1.14686e-05	0.000447519
WBGene00015729	262.163	-2.41218	0.549942	-4.38624	1.15326e-05	0.00044915
WBGene00002150	56.4107	-1.9757	0.450481	-4.38575	1.15589e-05	0.000449308
WBGene00015217	308.579	-1.55726	0.355503	-4.38045	1.18436e-05	0.000459491
WBGene00016530	76.6704	-2.79387	0.637889	-4.37987	1.18753e-05	0.000459836
WBGene00013603	69.1249	-2.56243	0.585411	-4.37714	1.20244e-05	0.000464722
WBGene00020844	74.3673	-1.96522	0.44921	-4.37483	1.21526e-05	0.000468779
WBGene00017580	99.992	-2.44601	0.559633	-4.37073	1.23832e-05	0.000476765
WBGene00007346	47.364	-2.35874	0.539833	-4.36939	1.24595e-05	0.000478789
WBGene00017010	143.368	-1.7788	0.40741	-4.36613	1.2647e-05	0.000485073
WBGene00017668	56.1441	-3.01069	0.689858	-4.36421	1.27582e-05	0.000488413
WBGene00000069	139.276	-2.03054	0.465359	-4.36337	1.28073e-05	0.000489366
WBGene00000952	147.858	-2.65307	0.608126	-4.3627	1.2847e-05	0.000489547
WBGene00019298	445.579	-1.57553	0.361156	-4.36247	1.28605e-05	0.000489547
WBGene00006746	515.51	-1.52254	0.34913	-4.36097	1.29488e-05	0.00049198
WBGene00011974	111.202	-3.07987	0.706462	-4.35958	1.30313e-05	0.000494187
WBGene00018044	301.328	-1.24475	0.285593	-4.35847	1.30975e-05	0.000495766
WBGene00007578	280.277	1.25665	0.288442	4.35668	1.32051e-05	0.000498904
WBGene00010045	107.962	-2.73487	0.627941	-4.3553	1.32885e-05	0.000501119
WBGene00006741	310.393	-1.86888	0.429433	-4.35197	1.34918e-05	0.000507838
WBGene00006064	105.926	-2.29598	0.527818	-4.34995	1.36171e-05	0.000511604
WBGene00022034	317.099	1.39176	0.320079	4.34817	1.3728e-05	0.000514813
WBGene00007511	148.513	-3.78449	0.870706	-4.34646	1.38351e-05	0.000517867
WBGene00001494	454.536	-1.96971	0.453356	-4.34474	1.39443e-05	0.000519809
WBGene00001548	71.6525	-2.16333	0.497955	-4.34443	1.39641e-05	0.000519809
WBGene00006882	349.948	1.16477	0.268092	4.34468	1.39478e-05	0.000519809
WBGene00008453	184.209	-1.48207	0.341331	-4.34204	1.41164e-05	0.000524511
WBGene00001374	263.072	-2.06078	0.475174	-4.3369	1.44508e-05	0.000535951
WBGene00022389	850.761	-1.69881	0.391896	-4.33484	1.45864e-05	0.000539992
WBGene00001179	504.95	-1.90194	0.439015	-4.3323	1.47563e-05	0.000545281
WBGene00000068	550.417	-1.71702	0.396708	-4.32818	1.5035e-05	0.000554565
WBGene00013042	287.953	-2.24568	0.518949	-4.32737	1.50904e-05	0.000555595
WBGene00015706	157.337	-2.16312	0.500523	-4.32173	1.54813e-05	0.000568952
WBGene00045495	45.2381	-2.74451	0.635479	-4.31881	1.56875e-05	0.000575485
WBGene00086566	94.6123	1.42301	0.329683	4.31629	1.58675e-05	0.000581033
WBGene00002149	81.8752	-2.63745	0.611245	-4.31488	1.59687e-05	0.000582627
WBGene00012967	150.433	-1.7374	0.402618	-4.31527	1.59407e-05	0.000582627
WBGene00010969	58.9709	3.62934	0.841626	4.3123	1.61566e-05	0.00058842
WBGene00043983	106.815	-2.32376	0.538979	-4.31141	1.6222e-05	0.000589738
WBGene00001335	463.546	-1.58877	0.368637	-4.30984	1.63374e-05	0.000592869
WBGene00010444	716.744	-1.30347	0.302912	-4.30313	1.684e-05	0.000610013
WBGene00016872	63.1802	-2.41874	0.562384	-4.30086	1.70135e-05	0.000615196
WBGene00019488	273.955	-2.27231	0.528519	-4.29939	1.71267e-05	0.000618182
WBGene00009779	54.9729	-3.06503	0.71324	-4.29733	1.72869e-05	0.000622853
WBGene00008280	37.4741	-2.91547	0.678635	-4.29609	1.73841e-05	0.000624128
WBGene00014161	30.9786	-2.41209	0.561452	-4.29617	1.73772e-05	0.000624128
WBGene00009379	26.3215	-3.2147	0.748518	-4.29475	1.74887e-05	0.000626773
WBGene00006974	225.52	1.23442	0.287757	4.2898	1.78833e-05	0.000639778
WBGene00000020	544.242	-1.5629	0.36449	-4.28792	1.80352e-05	0.000644075
WBGene00003182	178.49	-1.72014	0.401279	-4.28664	1.81396e-05	0.00064666
WBGene00003994	608.477	1.35783	0.316835	4.28562	1.82234e-05	0.0006479
WBGene00019428	367.558	-1.50458	0.351092	-4.28543	1.82385e-05	0.0006479
WBGene00013381	49.2523	1.9513	0.455611	4.28283	1.84535e-05	0.000654388
WBGene00016958	333.821	-2.30411	0.538144	-4.28158	1.85569e-05	0.0006569
WBGene00011326	620.432	-1.10194	0.257472	-4.27984	1.87025e-05	0.000659743
WBGene00021331	97.9192	-1.52893	0.357212	-4.28017	1.86753e-05	0.000659743
WBGene00017447	236.12	-2.22671	0.520349	-4.27926	1.87514e-05	0.000660317
WBGene00019663	200.828	-1.95636	0.457234	-4.27869	1.87992e-05	0.000660851
WBGene00045190	8.20964	3.96517	0.92693	4.27775	1.88795e-05	0.000662519
WBGene00006668	281.127	-1.84942	0.432496	-4.27616	1.90141e-05	0.000666086
WBGene00002232	716.223	-1.30241	0.304634	-4.27533	1.90856e-05	0.000667434
WBGene00004798	2532.97	1.67105	0.391081	4.2729	1.92943e-05	0.000673569
WBGene00004339	178.252	1.30869	0.306412	4.27103	1.94571e-05	0.000678079
WBGene00011899	202.957	-1.92019	0.449752	-4.26945	1.95954e-05	0.000681723
WBGene00007353	144.031	-1.66524	0.390487	-4.26452	2.00334e-05	0.000695764
WBGene00004391	658.515	1.34711	0.315975	4.26334	2.01397e-05	0.000698258
WBGene00012131	220.968	-1.35894	0.318877	-4.26164	2.02936e-05	0.000702388
WBGene00000232	267.728	-1.69782	0.398436	-4.26122	2.03316e-05	0.000702499
WBGene00011314	7.26096	-3.79077	0.890396	-4.2574	2.06815e-05	0.000712156
WBGene00018871	234.774	-2.35779	0.553764	-4.25776	2.06484e-05	0.000712156
WBGene00010059	329.706	-2.03659	0.478528	-4.25595	2.08166e-05	0.00071559
WBGene00003818	981.411	-1.35183	0.317834	-4.25326	2.10678e-05	0.000722993
WBGene00044176	149.512	-2.08395	0.490799	-4.24604	2.17586e-05	0.000745436
WBGene00000368	414.498	-1.5569	0.366736	-4.24529	2.18314e-05	0.000745527
WBGene00022308	18.2996	-2.87701	0.6777	-4.24525	2.1835e-05	0.000745527
WBGene00001906	239.803	2.34169	0.551842	4.2434	2.20158e-05	0.000750431
WBGene00011306	166.138	1.07239	0.252857	4.2411	2.22432e-05	0.000756904
WBGene00003228	383.97	1.55453	0.366637	4.23997	2.23547e-05	0.00075942
WBGene00006441	199.334	-1.7565	0.414401	-4.23864	2.2488e-05	0.000762669
WBGene00003756	1120.63	-1.97195	0.465297	-4.23804	2.25478e-05	0.000763415
WBGene00017033	133.848	-1.83492	0.433162	-4.23609	2.27443e-05	0.00076878
WBGene00003222	248.366	1.37241	0.324107	4.23444	2.29123e-05	0.000773167
WBGene00018877	466.982	-2.66933	0.630958	-4.2306	2.33065e-05	0.000785157
WBGene00009087	102.134	-2.27234	0.53734	-4.22887	2.34869e-05	0.000788605
WBGene00014213	622.274	-1.57201	0.371722	-4.22899	2.34745e-05	0.000788605
WBGene00004045	431.893	-1.34037	0.31707	-4.22736	2.36448e-05	0.00079095
WBGene00015263	39.1347	-2.30647	0.545608	-4.22734	2.36474e-05	0.00079095
WBGene00015323	11.4717	-3.80283	0.899636	-4.22708	2.36741e-05	0.00079095
WBGene00000491	120.326	-2.37784	0.562836	-4.22475	2.39205e-05	0.000797864
WBGene00012325	39.2137	-2.14141	0.507025	-4.22348	2.40554e-05	0.00080104
WBGene00003564	997.511	-2.04797	0.484959	-4.22298	2.41092e-05	0.000801513
WBGene00015817	133.884	1.49948	0.355406	4.21904	2.45341e-05	0.000814298
WBGene00020712	43.0493	-1.8594	0.4408	-4.21825	2.46206e-05	0.00081583
WBGene00007526	48.911	-2.07989	0.493212	-4.21703	2.47542e-05	0.000818913
WBGene00004212	367.703	-1.80727	0.428681	-4.2159	2.48788e-05	0.000821691
WBGene00021534	1240.75	-1.12136	0.266114	-4.21382	2.51087e-05	0.00082793
WBGene00004265	472.96	-1.90622	0.452462	-4.213	2.52006e-05	0.000829608
WBGene00006068	111.174	-2.09094	0.496369	-4.21246	2.52601e-05	0.000830216
WBGene00001683	188.641	1.5692	0.372558	4.21196	2.53162e-05	0.000830709
WBGene00006793	179.397	1.80655	0.429002	4.21104	2.54196e-05	0.000832748
WBGene00004830	461.566	-1.75704	0.417643	-4.20705	2.5873e-05	0.00084623
WBGene00012137	74.2182	-2.31688	0.550986	-4.20497	2.61114e-05	0.000851274
WBGene00017042	54.0819	-2.49884	0.594209	-4.20531	2.60722e-05	0.000851274
WBGene00001669	146.188	-1.82378	0.433971	-4.20253	2.63949e-05	0.00085775
WBGene00019004	163.236	1.16326	0.276784	4.20279	2.63641e-05	0.00085775
WBGene00019873	350.943	-2.44522	0.582203	-4.19994	2.66986e-05	0.000866225
WBGene00001188	29.128	3.52224	0.839332	4.19647	2.71102e-05	0.000878172
WBGene00003955	267.822	1.38117	0.329247	4.19493	2.72955e-05	0.000881349
WBGene00010329	132.56	-1.85987	0.443343	-4.1951	2.72751e-05	0.000881349
WBGene00000224	385.355	-1.40145	0.334153	-4.19403	2.74037e-05	0.00088343
WBGene00019318	15.6684	3.34903	0.798609	4.19358	2.74584e-05	0.000883785
WBGene00000900	675.565	-1.02254	0.243925	-4.19201	2.76494e-05	0.000888517
WBGene00009940	84.8813	1.3063	0.311735	4.1904	2.7846e-05	0.000893415
WBGene00001877	292.959	1.60812	0.383877	4.18916	2.79987e-05	0.000896889
WBGene00000295	197.565	-1.72681	0.412284	-4.18841	2.80917e-05	0.000898445
WBGene00006852	203.656	-2.22852	0.532185	-4.18749	2.82056e-05	0.000899242
WBGene00008957	119.96	-1.27257	0.303892	-4.18756	2.81969e-05	0.000899242
WBGene00015557	136.755	1.35553	0.323809	4.18622	2.83644e-05	0.000902881
WBGene00006646	33.618	-2.74181	0.655293	-4.1841	2.86297e-05	0.000909892
WBGene00003748	499.172	-2.30652	0.551315	-4.18366	2.86848e-05	0.000910214
WBGene00005018	957.061	2.81952	0.674546	4.17987	2.91673e-05	0.000924072
WBGene00001665	12.4683	-3.25787	0.779862	-4.1775	2.94731e-05	0.000930844
WBGene00016407	752.342	-1.28736	0.308163	-4.17754	2.94679e-05	0.000930844
WBGene00016684	123.471	-1.90325	0.455777	-4.17584	2.96888e-05	0.000936193
WBGene00006527	1384.92	-1.65866	0.39744	-4.17337	3.00129e-05	0.000943469
WBGene00017075	1306.13	0.77486	0.185667	4.17339	3.00101e-05	0.000943469
WBGene00000554	399.956	-1.80776	0.43337	-4.17141	3.02715e-05	0.000950121
WBGene00003747	746.294	-2.3621	0.566394	-4.17041	3.04049e-05	0.000951055
WBGene00004507	568.502	-1.78672	0.428452	-4.17017	3.04371e-05	0.000951055
WBGene00017039	167.657	-2.20589	0.528973	-4.17013	3.04424e-05	0.000951055
WBGene00000048	46.8861	-2.2083	0.529647	-4.16939	3.05419e-05	0.000951224
WBGene00020294	189.071	-1.86348	0.446911	-4.1697	3.05003e-05	0.000951224
WBGene00003168	132.29	-1.50488	0.361021	-4.16839	3.06762e-05	0.000952471
WBGene00020390	480.24	-1.43563	0.344398	-4.16851	3.06604e-05	0.000952471
WBGene00016151	495.125	0.815616	0.195738	4.16688	3.08801e-05	0.000957331
WBGene00000474	834.103	1.30066	0.312254	4.16539	3.10825e-05	0.000962131
WBGene00021482	332.715	-1.38797	0.333251	-4.16495	3.11427e-05	0.000962518
WBGene00202429	9.46139	-3.74306	0.899351	-4.16195	3.15539e-05	0.000973739
WBGene00008021	64.9627	-2.04902	0.492667	-4.15903	3.19599e-05	0.000984765
WBGene00001606	335.272	1.35861	0.32675	4.15794	3.21125e-05	0.000987195
WBGene00017076	13.5082	-3.75988	0.904301	-4.15777	3.21365e-05	0.000987195
WBGene00016184	96.3634	-2.32068	0.558871	-4.15244	3.28946e-05	0.00100895
WBGene00219824	67.0439	-2.58252	0.622242	-4.15035	3.31963e-05	0.00101666
WBGene00016540	84.0171	-1.99564	0.480901	-4.14979	3.32779e-05	0.00101762
WBGene00003912	106.878	1.61194	0.389087	4.14287	3.42987e-05	0.00104725
WBGene00018392	172.596	-2.40937	0.581621	-4.14251	3.43528e-05	0.00104732
WBGene00004969	486.386	-1.36925	0.330672	-4.1408	3.46097e-05	0.00104883
WBGene00008963	18.118	-3.45188	0.83356	-4.14113	3.45601e-05	0.00104883
WBGene00012779	52.0286	-1.84076	0.444437	-4.14178	3.44623e-05	0.00104883
WBGene00013728	110.028	1.19727	0.289114	4.14118	3.45518e-05	0.00104883
WBGene00011945	154.823	1.32359	0.319841	4.13829	3.49908e-05	0.00105878
WBGene00001602	260.6	-1.44136	0.348401	-4.13707	3.51771e-05	0.00106125
WBGene00022788	243.478	-1.49443	0.361229	-4.13707	3.51762e-05	0.00106125
WBGene00022635	235.026	-1.91125	0.462212	-4.135	3.54951e-05	0.00106924
WBGene00018074	175.547	-2.11829	0.512512	-4.13315	3.5783e-05	0.00107631
WBGene00006808	709.124	-1.5638	0.378465	-4.13195	3.59705e-05	0.00108034
WBGene00019733	378.334	-1.36874	0.331325	-4.13111	3.61009e-05	0.00108265
WBGene00012989	255.218	-2.86403	0.693726	-4.12848	3.65174e-05	0.00109352
WBGene00012767	227.156	1.00371	0.243293	4.12553	3.69886e-05	0.00110599
WBGene00017741	100.507	-2.46098	0.597063	-4.12181	3.759e-05	0.00112231
WBGene00012005	381.338	-1.55542	0.377418	-4.12122	3.76873e-05	0.00112314
WBGene00021088	1166.59	0.809155	0.196351	4.12097	3.77287e-05	0.00112314
WBGene00010575	106.775	-2.20491	0.535098	-4.12057	3.77931e-05	0.0011234
WBGene00008142	72.3448	-2.34309	0.568839	-4.11908	3.80389e-05	0.00112885
WBGene00011898	138.202	1.902	0.461787	4.11878	3.80882e-05	0.00112885
WBGene00001519	159.821	-1.8213	0.442628	-4.11473	3.87633e-05	0.00114718
WBGene00011977	1183.54	-1.41015	0.342863	-4.11287	3.90778e-05	0.00115479
WBGene00006467	291.887	-1.46062	0.355355	-4.1103	3.95141e-05	0.00116598
WBGene00001118	123.094	-1.77108	0.430988	-4.10936	3.96758e-05	0.00116735
WBGene00009497	49.8201	-3.4595	0.841799	-4.10965	3.96258e-05	0.00116735
WBGene00002163	298.951	-1.41295	0.343875	-4.1089	3.9754e-05	0.00116795
WBGene00011955	533.831	-2.12487	0.517373	-4.10704	4.00757e-05	0.00117569
WBGene00007965	188.478	1.07664	0.262241	4.10552	4.03409e-05	0.00118176
WBGene00018068	20.3071	-3.08831	0.752316	-4.10507	4.04185e-05	0.00118231
WBGene00010434	133.707	-2.51561	0.613195	-4.10247	4.08771e-05	0.001194
WBGene00008951	152.88	-1.29929	0.316755	-4.10188	4.09808e-05	0.0011953
WBGene00006496	540.449	-1.39088	0.339204	-4.10042	4.12394e-05	0.00120111
WBGene00006525	33.5966	-2.78355	0.678931	-4.0999	4.13323e-05	0.00120209
WBGene00006696	129.397	-2.26388	0.552348	-4.09864	4.15581e-05	0.00120692
WBGene00004862	1485.71	-1.23429	0.301356	-4.09579	4.20736e-05	0.00122014
WBGene00001942	299.932	1.56304	0.381713	4.0948	4.2254e-05	0.00122186
WBGene00003969	117.107	-1.59775	0.390188	-4.09481	4.22508e-05	0.00122186
WBGene00000898	1262.92	-0.997898	0.243782	-4.09341	4.2508e-05	0.00122395
WBGene00003936	1936.53	1.63385	0.399141	4.09343	4.25037e-05	0.00122395
WBGene00008739	193.185	2.34618	0.573092	4.0939	4.24175e-05	0.00122395
WBGene00009113	602.759	1.42087	0.347361	4.09048	4.30473e-05	0.00123596
WBGene00012197	54.3635	-1.73435	0.423993	-4.09052	4.30409e-05	0.00123596
WBGene00044396	21.9454	-3.53266	0.863905	-4.08917	4.32913e-05	0.0012412
WBGene00010970	144.217	-1.46445	0.358685	-4.08285	4.44875e-05	0.00127189
WBGene00011423	518.023	-1.27645	0.312635	-4.08288	4.44815e-05	0.00127189
WBGene00005641	139.071	-2.8283	0.692929	-4.08165	4.47162e-05	0.00127662
WBGene00005586	7.57973	-3.66845	0.898997	-4.08061	4.49186e-05	0.00128059
WBGene00000284	226.549	-1.99115	0.488269	-4.07798	4.5429e-05	0.00129257
WBGene00019347	769.31	-1.43342	0.351518	-4.07779	4.54666e-05	0.00129257
WBGene00021185	64.6671	-2.3392	0.573796	-4.07672	4.56752e-05	0.00129667
WBGene00019495	192.411	-2.62543	0.644238	-4.07524	4.59665e-05	0.00130311
WBGene00000518	297.476	-1.8633	0.457308	-4.07449	4.61145e-05	0.00130548
WBGene00009642	52.5986	-2.20012	0.540187	-4.07289	4.6434e-05	0.00131269
WBGene00018838	257.739	-1.85989	0.456803	-4.07154	4.67028e-05	0.00131844
WBGene00019355	111.581	-2.14626	0.527682	-4.06734	4.7552e-05	0.00134054
WBGene00002179	1181.16	-0.939067	0.230957	-4.06598	4.7832e-05	0.00134656
WBGene00044421	283.402	-2.3739	0.583894	-4.06563	4.79024e-05	0.00134666
WBGene00012062	8.68946	-3.66603	0.901856	-4.06498	4.80362e-05	0.00134795
WBGene00012073	237.092	-1.8099	0.445265	-4.06476	4.80816e-05	0.00134795
WBGene00002178	203.201	-1.93128	0.47534	-4.06295	4.84558e-05	0.00135656
WBGene00000553	481.952	-2.08324	0.512915	-4.06158	4.87415e-05	0.00136267
WBGene00009336	100.846	1.37522	0.33867	4.06064	4.8938e-05	0.00136628
WBGene00018803	933.07	-1.80111	0.443604	-4.06017	4.90378e-05	0.00136717
WBGene00006363	285.335	-2.02475	0.498909	-4.05836	4.94181e-05	0.00137399
WBGene00022086	39.1659	-2.03917	0.502446	-4.05848	4.93936e-05	0.00137399
WBGene00004256	1364.83	-1.73766	0.428259	-4.05749	4.96029e-05	0.00137723
WBGene00004313	2253.43	-1.16765	0.287841	-4.05657	4.97995e-05	0.00138079
WBGene00021742	214.949	1.59214	0.392686	4.05449	5.02444e-05	0.00138932
WBGene00220238	976.026	1.05614	0.260481	4.05459	5.02234e-05	0.00138932
WBGene00017477	43.7254	-2.75725	0.680277	-4.05312	5.05388e-05	0.00139555
WBGene00000552	5713.86	-1.11276	0.274751	-4.05008	5.12005e-05	0.00141189
WBGene00017240	167.722	-1.19649	0.295454	-4.04967	5.1289e-05	0.0014124
WBGene00012632	87.91	-2.25216	0.556249	-4.04884	5.14727e-05	0.00141553
WBGene00003605	98.9313	-2.38506	0.589517	-4.04578	5.21481e-05	0.00143216
WBGene00004729	1075.84	-1.20493	0.297928	-4.04436	5.24665e-05	0.00143895
WBGene00003749	587.611	-2.11898	0.52405	-4.04346	5.2668e-05	0.00144252
WBGene00013215	109.828	-1.23802	0.306303	-4.04182	5.3037e-05	0.00145066
WBGene00001817	119.443	-1.37785	0.340989	-4.04075	5.32797e-05	0.00145533
WBGene00015698	157.914	1.73107	0.428455	4.04026	5.3391e-05	0.0014564
WBGene00001207	118.636	-1.82758	0.452782	-4.03635	5.42898e-05	0.00147892
WBGene00006146	9.89186	-3.08106	0.763936	-4.03314	5.50354e-05	0.00149722
WBGene00044728	1865.86	-1.6035	0.397698	-4.03195	5.5317e-05	0.00150285
WBGene00000545	941.979	-1.31305	0.325976	-4.02806	5.624e-05	0.00152383
WBGene00014848	243.614	-1.83453	0.455438	-4.02806	5.62394e-05	0.00152383
WBGene00002079	580.249	0.816274	0.202723	4.02655	5.6602e-05	0.00153159
WBGene00004951	9080.27	-1.10452	0.274421	-4.0249	5.69984e-05	0.00153842
WBGene00021038	115.034	1.40737	0.349668	4.02487	5.70067e-05	0.00153842
WBGene00045390	11.8241	-3.652	0.907514	-4.02418	5.71738e-05	0.00154087
WBGene00010236	138.178	-1.90687	0.473995	-4.02299	5.7465e-05	0.00154666
WBGene00002987	171.943	-2.78449	0.692393	-4.02155	5.78172e-05	0.00155407
WBGene00020740	58.7797	-2.27646	0.566426	-4.01899	5.84488e-05	0.00156896
WBGene00019432	524.98	1.34428	0.334513	4.01862	5.8541e-05	0.00156935
WBGene00019434	158.265	-1.74692	0.434819	-4.01758	5.87997e-05	0.0015742
WBGene00002247	1691.69	1.70845	0.42554	4.01478	5.95022e-05	0.00159023
WBGene00017292	230.417	-1.83956	0.458221	-4.01456	5.95559e-05	0.00159023
WBGene00003630	361.398	-1.97279	0.491516	-4.01368	5.97795e-05	0.00159409
WBGene00001679	3575.33	-1.34425	0.335104	-4.01143	6.03519e-05	0.00160512
WBGene00006833	1025.81	-1.4558	0.362895	-4.01162	6.0303e-05	0.00160512
WBGene00019774	125.156	-1.5888	0.396127	-4.01084	6.05033e-05	0.00160704
WBGene00011263	125.399	-2.04982	0.511195	-4.00985	6.07565e-05	0.00160953
WBGene00022664	480.455	-1.09068	0.271995	-4.00992	6.07391e-05	0.00160953
WBGene00022237	9.14928	-3.62732	0.904891	-4.00856	6.1089e-05	0.00161622
WBGene00010401	11.803	3.53193	0.881403	4.00717	6.14518e-05	0.00162369
WBGene00012421	161.274	-1.94031	0.484368	-4.00585	6.17958e-05	0.00163065
WBGene00000157	101.591	-1.88664	0.471211	-4.00382	6.23269e-05	0.00164089
WBGene00011474	1394.23	-1.06863	0.266906	-4.00375	6.23464e-05	0.00164089
WBGene00011800	81.7818	-1.96494	0.490891	-4.0028	6.25967e-05	0.0016432
WBGene00015935	94.2363	-2.00516	0.500933	-4.00284	6.25869e-05	0.0016432
WBGene00000072	190.471	-1.38396	0.345831	-4.00183	6.28556e-05	0.00164786
WBGene00010281	171.009	1.12866	0.282145	4.00028	6.32675e-05	0.00165651
WBGene00018222	35.3795	-2.20605	0.55162	-3.99922	6.3551e-05	0.00166178
WBGene00018728	68.5695	-2.39836	0.599908	-3.99787	6.39144e-05	0.00166912
WBGene00003628	128.201	-1.12658	0.281907	-3.99628	6.43447e-05	0.00167819
WBGene00015802	147.12	1.39519	0.349306	3.99417	6.49208e-05	0.00169104
WBGene00008348	37.2428	-2.28245	0.571777	-3.99185	6.55607e-05	0.00170551
WBGene00002190	2538.67	-1.2381	0.310496	-3.98749	6.67759e-05	0.00173345
WBGene00003822	686.397	-1.08492	0.272099	-3.98724	6.68461e-05	0.00173345
WBGene00007869	7.99901	-3.60346	0.903785	-3.98708	6.68923e-05	0.00173345
WBGene00008628	175.816	-2.96093	0.742781	-3.98628	6.71175e-05	0.00173706
WBGene00020506	103.158	-2.30996	0.579761	-3.98432	6.76725e-05	0.00174919
WBGene00016555	52.5302	-2.09593	0.526147	-3.98355	6.78927e-05	0.00175264
WBGene00011388	24.4353	2.04372	0.513128	3.98287	6.80894e-05	0.00175547
WBGene00012879	89.8631	1.93757	0.486636	3.98157	6.84617e-05	0.00176282
WBGene00020861	52.6069	-2.87582	0.722929	-3.97802	6.94914e-05	0.00178706
WBGene00003678	559.819	-1.3471	0.338713	-3.9771	6.97609e-05	0.00179171
WBGene00015507	107.291	-1.16469	0.293021	-3.97477	7.04467e-05	0.00180703
WBGene00001053	229.384	-1.937	0.487686	-3.97182	7.13245e-05	0.00182723
WBGene00020699	10.4511	-3.60492	0.90804	-3.97	7.18729e-05	0.00183895
WBGene00011723	334.874	-1.66065	0.418468	-3.96841	7.23551e-05	0.00184894
WBGene00004721	120.98	1.22332	0.308333	3.96751	7.26268e-05	0.00185354
WBGene00013847	389.657	-1.88781	0.47593	-3.96658	7.29111e-05	0.00185845
WBGene00008584	34.7877	-2.56367	0.646611	-3.96478	7.34649e-05	0.00187021
WBGene00002088	25.9402	-2.79119	0.704407	-3.96248	7.41767e-05	0.00188122
WBGene00017460	31.7335	2.31663	0.58457	3.96296	7.40266e-05	0.00188122
WBGene00020757	177.656	1.28565	0.324454	3.96252	7.41642e-05	0.00188122
WBGene00003591	111.764	-2.17531	0.549069	-3.96181	7.43841e-05	0.00188412
WBGene00012045	9.13881	-3.59096	0.906691	-3.96052	7.4788e-05	0.00188961
WBGene00015354	1522.94	-2.23584	0.564508	-3.96068	7.47358e-05	0.00188961
WBGene00003179	204.495	-1.93763	0.489315	-3.95989	7.49829e-05	0.0018909
WBGene00020857	9.92696	-3.41296	0.861911	-3.95976	7.50261e-05	0.0018909
WBGene00015158	94.1072	-2.43484	0.614969	-3.95928	7.5176e-05	0.00189232
WBGene00004032	1162.72	-1.40699	0.355689	-3.95568	7.63174e-05	0.00191866
WBGene00001328	1866.16	1.79529	0.45421	3.95254	7.73254e-05	0.00194159
WBGene00001089	675.376	-1.02312	0.258918	-3.95152	7.76554e-05	0.00194745
WBGene00018191	99.9622	-2.69831	0.683	-3.95067	7.79334e-05	0.001952
WBGene00005036	10.3728	-2.99153	0.757293	-3.9503	7.80545e-05	0.00195215
WBGene00007553	109.588	-2.18412	0.552934	-3.95006	7.81325e-05	0.00195215
WBGene00010048	120.256	1.58034	0.400629	3.94464	7.99194e-05	0.00199433
WBGene00016454	207.305	-2.48521	0.630226	-3.94336	8.03471e-05	0.00200253
WBGene00001441	499.384	-1.50233	0.381157	-3.9415	8.09744e-05	0.00201568
WBGene00006652	53.0183	-2.63695	0.669671	-3.93768	8.22729e-05	0.00204549
WBGene00020502	50.7772	-2.13707	0.542993	-3.93574	8.29424e-05	0.0020596
WBGene00000164	93.8702	-1.47416	0.374704	-3.9342	8.34752e-05	0.00207029
WBGene00004751	2346.5	-1.25674	0.319942	-3.92803	8.56428e-05	0.00211676
WBGene00009799	143.592	-1.89896	0.483401	-3.92833	8.55376e-05	0.00211676
WBGene00017184	534.788	-1.01804	0.259177	-3.92798	8.5663e-05	0.00211676
WBGene00249825	17.5415	-2.91069	0.74178	-3.92392	8.71197e-05	0.00215012
WBGene00021558	139.801	-1.783	0.454672	-3.9215	8.79992e-05	0.00216918
WBGene00001588	79.0269	-2.8157	0.718087	-3.92111	8.81422e-05	0.00217006
WBGene00006763	447.467	-1.10479	0.28184	-3.91992	8.85776e-05	0.00217813
WBGene00003153	5911.17	-0.932637	0.238028	-3.91818	8.92187e-05	0.00219122
WBGene00005936	65.2753	-2.39408	0.6111	-3.91766	8.94109e-05	0.00219328
WBGene00014569	7.89652	-3.55049	0.906434	-3.91699	8.96618e-05	0.00219677
WBGene00003808	87.9886	-2.62961	0.671946	-3.91343	9.09946e-05	0.00222672
WBGene00020689	58.4699	-2.61719	0.669193	-3.91096	9.19297e-05	0.00224689
WBGene00020265	9.83619	-3.27885	0.838811	-3.90892	9.27088e-05	0.00226319
WBGene00015037	53.6245	-1.90638	0.487766	-3.90838	9.29154e-05	0.0022655
WBGene00013733	190.594	-1.20285	0.307807	-3.9078	9.31414e-05	0.00226827
WBGene00196662	8.77264	-3.54503	0.90827	-3.90305	9.49866e-05	0.00231043
WBGene00013980	42.0303	1.5372	0.393905	3.90248	9.52136e-05	0.00231316
WBGene00000411	326.709	1.47277	0.377509	3.90129	9.56796e-05	0.00231859
WBGene00001544	97.2791	-1.67503	0.429366	-3.90116	9.57319e-05	0.00231859
WBGene00006063	54.1901	2.18835	0.560965	3.90104	9.57809e-05	0.00231859
WBGene00016216	19.2679	-2.66966	0.684489	-3.90022	9.61061e-05	0.00232367
WBGene00019069	103.189	-2.05958	0.528383	-3.8979	9.70315e-05	0.00234325
WBGene00003752	1503.62	-1.84666	0.47391	-3.89666	9.75302e-05	0.002345
WBGene00009983	424.668	2.45553	0.630179	3.89656	9.75683e-05	0.002345
WBGene00011287	144.189	-1.83637	0.471183	-3.89737	9.72412e-05	0.002345
WBGene00017541	249.762	1.78191	0.457261	3.89693	9.74207e-05	0.002345
WBGene00022100	221.639	-1.64687	0.422808	-3.89508	9.81681e-05	0.00235662
WBGene00008825	188.905	1.58291	0.406482	3.89417	9.8534e-05	0.00236115
WBGene00016215	138.213	-2.007	0.515404	-3.89404	9.85903e-05	0.00236115
WBGene00012728	13.5115	-3.13457	0.805558	-3.89118	9.97564e-05	0.00238342
WBGene00018199	67.8939	-1.50623	0.38708	-3.89125	9.97273e-05	0.00238342
WBGene00001595	935.792	1.20636	0.310164	3.88944	0.000100478	0.00239217
WBGene00020612	79.2311	-2.38919	0.614251	-3.88959	0.000100413	0.00239217
WBGene00199254	11.9696	-3.37269	0.867103	-3.88961	0.000100407	0.00239217
WBGene00008816	15.6829	-3.49436	0.898918	-3.8873	0.000101366	0.00241049
WBGene00003171	1236.41	-2.14282	0.551354	-3.88647	0.000101714	0.00241591
WBGene00002041	178.476	-1.37011	0.352749	-3.88409	0.000102712	0.00243106
WBGene00006769	1340.48	-1.1699	0.301197	-3.88417	0.00010268	0.00243106
WBGene00008214	286.26	-1.56293	0.402363	-3.88437	0.000102594	0.00243106
WBGene00003165	627.553	-1.68074	0.432928	-3.88227	0.000103487	0.00244653
WBGene00009258	109.047	-1.94008	0.500285	-3.87795	0.00010534	0.00248451
WBGene00016789	7.52477	-3.36562	0.867869	-3.87803	0.000105307	0.00248451
WBGene00044638	761.038	1.32738	0.342372	3.877	0.000105752	0.00249132
WBGene00006795	143.575	1.44444	0.372723	3.87536	0.000106467	0.00250525
WBGene00010179	51.4813	-2.40336	0.620279	-3.87465	0.00010678	0.00250969
WBGene00001837	419.621	-1.3701	0.353813	-3.87237	0.000107781	0.00252933
WBGene00020703	101.622	-2.53251	0.654044	-3.87208	0.000107912	0.00252933
WBGene00021328	100.584	-1.75171	0.452416	-3.8719	0.000107991	0.00252933
WBGene00000221	423.477	-0.987571	0.255162	-3.87037	0.000108672	0.00253907
WBGene00000455	131.199	-1.70453	0.440394	-3.87046	0.00010863	0.00253907
WBGene00001955	517.558	-1.27082	0.328368	-3.87012	0.000108783	0.00253907
WBGene00001851	2228.81	-1.21556	0.31414	-3.86948	0.000109067	0.00254276
WBGene00003600	650.575	-1.44081	0.37256	-3.86732	0.000110036	0.0025624
WBGene00003561	274.07	-1.32653	0.343301	-3.86403	0.00011153	0.00259419
WBGene00006772	387.681	-1.93205	0.500052	-3.86371	0.000111679	0.00259468
WBGene00004333	301.891	1.33718	0.346184	3.86262	0.000112178	0.00260241
WBGene00009920	1184.28	-1.06664	0.276158	-3.86242	0.000112269	0.00260241
WBGene00006797	137.367	-1.72589	0.446939	-3.86158	0.000112656	0.00260838
WBGene00019989	155.456	1.41663	0.367318	3.8567	0.000114926	0.0026579
WBGene00008546	993.633	1.15062	0.298516	3.85448	0.000115974	0.00267907
WBGene00010936	39.2256	-2.83253	0.735837	-3.8494	0.000118409	0.002729
WBGene00015996	35.9418	-2.5526	0.663165	-3.84912	0.000118541	0.002729
WBGene00019895	459.737	1.49348	0.387962	3.84954	0.00011834	0.002729
WBGene00022489	755.403	-1.20911	0.314195	-3.84827	0.000118955	0.00273543
WBGene00000054	101.499	-2.42508	0.630439	-3.84666	0.000119739	0.00274807
WBGene00001177	2041.53	-1.07683	0.279946	-3.84658	0.000119777	0.00274807
WBGene00021469	2104.65	-1.17888	0.30652	-3.84602	0.00012005	0.00275122
WBGene00003807	72.5482	-2.54109	0.660861	-3.84512	0.000120495	0.00275829
WBGene00001072	99.7647	2.0612	0.536369	3.84288	0.000121599	0.00278041
WBGene00006745	385.352	-1.72077	0.447864	-3.84217	0.000121951	0.0027853
WBGene00012441	47.1566	-2.07622	0.540484	-3.84141	0.000122329	0.00278954
WBGene00018879	58.3386	-2.29382	0.597154	-3.84124	0.000122412	0.00278954
WBGene00009159	147.895	1.07069	0.278791	3.8405	0.000122786	0.0027949
WBGene00021596	87.8646	1.25004	0.325554	3.83973	0.00012317	0.00280049
WBGene00009056	47.9313	-3.15422	0.821758	-3.83839	0.000123845	0.00281268
WBGene00201399	9.4908	-3.49888	0.911735	-3.83761	0.000124239	0.00281847
WBGene00015076	71.6529	-2.64924	0.69047	-3.83687	0.000124614	0.00282378
WBGene00009201	508.696	-1.39956	0.364817	-3.83635	0.000124879	0.00282663
WBGene00012883	36.1392	-2.28598	0.596408	-3.83292	0.000126634	0.00286314
WBGene00006555	10.7533	3.27585	0.855422	3.82951	0.000128397	0.00289977
WBGene00044459	11.2579	-3.34095	0.872954	-3.82718	0.000129617	0.00292405
WBGene00002038	592.275	-1.10823	0.289963	-3.82198	0.000132385	0.00298316
WBGene00018416	1174.12	1.34063	0.350819	3.82145	0.000132671	0.00298628
WBGene00013419	92.5623	1.53812	0.402541	3.82103	0.000132898	0.00298806
WBGene00219865	11.2663	-3.3152	0.867686	-3.82073	0.000133057	0.0029883
WBGene00010375	51.3461	-1.63096	0.426996	-3.81962	0.000133658	0.00299529
WBGene00010772	26.1241	1.65307	0.432785	3.81961	0.000133664	0.00299529
WBGene00013883	52.2843	-2.65843	0.696088	-3.81911	0.000133936	0.00299807
WBGene00001937	706.267	1.59744	0.418341	3.81852	0.000134252	0.00300181
WBGene00007722	49.6379	-2.24745	0.5892	-3.81441	0.000136507	0.00304388
WBGene00009368	815.156	1.15124	0.301821	3.81431	0.000136562	0.00304388
WBGene00011798	60.3467	-2.72172	0.713561	-3.81427	0.000136585	0.00304388
WBGene00009656	24.812	2.04171	0.535327	3.81396	0.00013676	0.00304442
WBGene00008652	198.907	1.89045	0.496121	3.81046	0.000138709	0.0030844
WBGene00000166	144.551	-1.84967	0.485548	-3.80944	0.000139281	0.00309372
WBGene00016979	107.474	-1.96564	0.516173	-3.80811	0.000140032	0.00310699
WBGene00013326	159.124	-1.49544	0.392799	-3.80713	0.000140589	0.00311592
WBGene00000793	513.247	-1.33675	0.35119	-3.80635	0.000141034	0.00312236
WBGene00004422	1709.33	1.26116	0.331583	3.80344	0.000142701	0.00315582
WBGene00011060	387.999	-1.93422	0.508627	-3.80283	0.000143051	0.00316009
WBGene00002999	646.371	-1.44088	0.379135	-3.80044	0.00014444	0.00318731
WBGene00021461	62.4427	-2.22799	0.586402	-3.79943	0.000145028	0.00319678
WBGene00006807	610.325	-1.98238	0.521869	-3.79862	0.000145506	0.00320155
WBGene00020767	117.988	-1.6261	0.428088	-3.79852	0.000145561	0.00320155
WBGene00020589	124.413	-2.23657	0.589134	-3.79637	0.000146827	0.00322589
WBGene00022202	207.212	-1.76618	0.465393	-3.79504	0.000147621	0.0032398
WBGene00010290	222.904	-2.28578	0.602797	-3.79195	0.000149469	0.0032768
WBGene00002132	127.766	-1.47593	0.38928	-3.79142	0.000149788	0.00328024
WBGene00019872	152.362	-1.29736	0.342388	-3.78917	0.000151152	0.00330652
WBGene00015264	48.5595	-2.09511	0.553048	-3.7883	0.000151679	0.00331447
WBGene00008167	153.1	-2.10565	0.555972	-3.78733	0.000152277	0.00332395
WBGene00004947	652.001	1.2358	0.326328	3.78699	0.000152484	0.00332487
WBGene00009634	32.6474	-2.05414	0.542683	-3.78515	0.000153616	0.00334595
WBGene00021465	99.1255	1.75477	0.463947	3.78226	0.000155413	0.00338145
WBGene00014772	146.958	-1.56678	0.414316	-3.7816	0.000155824	0.00338542
WBGene00021116	110.142	-1.82257	0.481979	-3.78143	0.00015593	0.00338542
WBGene00011471	36.1853	-2.54838	0.674297	-3.77931	0.000157264	0.0034107
WBGene00013334	62.3372	-1.62701	0.430759	-3.77708	0.000158681	0.00343774
WBGene00013212	632.993	-1.22041	0.323229	-3.77567	0.000159576	0.00345343
WBGene00016084	3195	1.74413	0.46233	3.77248	0.000161633	0.00349422
WBGene00004780	87.8607	-2.12744	0.564066	-3.77162	0.00016219	0.0035025
WBGene00010409	134.695	1.36681	0.362472	3.7708	0.000162723	0.00351027
WBGene00018545	7.85492	-3.43764	0.911943	-3.76957	0.000163527	0.00352385
WBGene00016944	244.208	1.06385	0.282372	3.76753	0.000164869	0.00354899
WBGene00008940	135.628	-1.11738	0.296658	-3.76655	0.00016552	0.00355542
WBGene00019935	155.55	-1.19646	0.317635	-3.76677	0.000165371	0.00355542
WBGene00012936	703.023	1.09469	0.290705	3.76565	0.00016612	0.00356126
WBGene00022592	118.547	-2.26582	0.601715	-3.76561	0.000166144	0.00356126
WBGene00009877	49.6759	-1.71097	0.4545	-3.7645	0.000166879	0.00357323
WBGene00015678	140.12	-2.02872	0.539052	-3.76349	0.00016756	0.00358031
WBGene00020324	121.444	-2.00722	0.533342	-3.76348	0.000167564	0.00358031
WBGene00009326	32.9977	-2.31846	0.616897	-3.75827	0.000171091	0.00364922
WBGene00020196	69.7736	-1.58974	0.423007	-3.75818	0.00017115	0.00364922
WBGene00044329	142.707	1.35109	0.359764	3.75547	0.000173016	0.00368511
WBGene00017637	130.952	-1.82494	0.486019	-3.75488	0.000173425	0.00368993
WBGene00010865	30.3988	-2.68693	0.715885	-3.7533	0.00017452	0.00370543
WBGene00044418	82.5283	-2.86799	0.764083	-3.7535	0.000174381	0.00370543
WBGene00021510	48.1675	-1.80982	0.482273	-3.75269	0.000174949	0.00371065
WBGene00012833	20.2361	-2.60473	0.69483	-3.74873	0.000177731	0.00376569
WBGene00003229	584.97	1.23991	0.331078	3.74507	0.000180341	0.003817
WBGene00010647	44.4637	-1.74989	0.467586	-3.7424	0.000182272	0.00384981
WBGene00020897	64.9081	1.43509	0.383443	3.74266	0.000182085	0.00384981
WBGene00017312	17.8272	-2.70224	0.722458	-3.74033	0.000183776	0.00387752
WBGene00011186	8.50706	-3.4178	0.913977	-3.73948	0.000184403	0.00388264
WBGene00018900	731.967	1.19735	0.320177	3.73966	0.000184269	0.00388264
WBGene00000977	120.783	-2.44865	0.655291	-3.73673	0.000186426	0.00391711
WBGene00019845	10.9112	-3.22049	0.861848	-3.73673	0.000186427	0.00391711
WBGene00001517	210.112	-2.18597	0.58532	-3.73466	0.000187967	0.00394536
WBGene00001224	572.521	-1.32005	0.353712	-3.73198	0.000189978	0.00398344
WBGene00011664	97.1007	1.32889	0.356273	3.72998	0.000191495	0.00401108
WBGene00006876	30775.4	1.7693	0.474465	3.72904	0.000192212	0.00402193
WBGene00001745	2874.45	-1.0923	0.293384	-3.72311	0.000196784	0.00411333
WBGene00003733	153.296	-1.59588	0.428694	-3.72265	0.000197146	0.00411665
WBGene00012894	1233.65	-1.22999	0.330505	-3.72154	0.00019801	0.00413042
WBGene00010012	956.179	-1.23231	0.331203	-3.7207	0.000198672	0.00413996
WBGene00000244	38.9164	-1.94856	0.523987	-3.71872	0.000200239	0.0041683
WBGene00008952	36.3645	-2.57351	0.692414	-3.71672	0.000201824	0.00419698
WBGene00001938	1447.73	1.54761	0.416743	3.71359	0.000204339	0.00423621
WBGene00002991	344.849	-1.17701	0.31694	-3.71368	0.000204266	0.00423621
WBGene00003386	148.587	-1.82989	0.492702	-3.714	0.000204009	0.00423621
WBGene00013385	42.5854	1.77772	0.47877	3.71311	0.00020473	0.00423997
WBGene00014987	93.1847	1.70402	0.459461	3.70873	0.000208301	0.0043095
WBGene00004096	91.9718	-1.89718	0.511665	-3.70784	0.000209031	0.0043202
WBGene00015559	37.7493	-2.46748	0.665734	-3.70641	0.000210216	0.00434024
WBGene00001553	71.1227	-1.97134	0.531919	-3.70609	0.000210482	0.0043413
WBGene00007810	61.2654	-1.99579	0.53865	-3.70516	0.000211254	0.00434845
WBGene00021594	9.59795	-3.23176	0.872232	-3.70516	0.000211259	0.00434845
WBGene00015408	154.575	-1.8742	0.505924	-3.7045	0.000211808	0.00435532
WBGene00001145	362.66	-1.49286	0.403065	-3.70377	0.000212422	0.00436351
WBGene00008862	167.658	-1.49865	0.404847	-3.70177	0.0002141	0.00439351
WBGene00044132	23.2414	2.24713	0.607295	3.70024	0.000215399	0.00441568
WBGene00011824	126.69	-1.56193	0.42247	-3.69713	0.00021805	0.0044655
WBGene00077732	282.268	1.43991	0.389501	3.69681	0.000218328	0.00446667
WBGene00045062	47.4986	-1.53702	0.416207	-3.69293	0.000221689	0.00453084
WBGene00011661	124.382	-1.47459	0.399586	-3.6903	0.000223991	0.00457327
WBGene00007070	164.315	1.5725	0.426363	3.68817	0.000225876	0.00460071
WBGene00199440	7.7907	-3.37412	0.914891	-3.68801	0.000226018	0.00460071
WBGene00219864	19.1305	-2.41406	0.6545	-3.6884	0.000225669	0.00460071
WBGene00000868	652.553	1.32211	0.358549	3.68738	0.000226574	0.00460276
WBGene00007115	103.368	-1.56874	0.425429	-3.68743	0.000226535	0.00460276
WBGene00016634	110.342	-2.29317	0.62194	-3.68712	0.000226803	0.00460278
WBGene00010566	13.8722	-2.90383	0.787718	-3.68638	0.000227466	0.0046116
WBGene00010982	291.87	-1.73952	0.472215	-3.68374	0.000229839	0.00465504
WBGene00006843	196.23	-1.3595	0.36909	-3.68339	0.000230157	0.00465681
WBGene00000479	2659.5	0.936757	0.254356	3.68286	0.000230636	0.00465718
WBGene00019156	169.839	-2.4492	0.664989	-3.68306	0.000230448	0.00465718
WBGene00004108	456.882	-1.11331	0.302362	-3.68204	0.000231378	0.00466751
WBGene00016570	121.26	-1.50774	0.409834	-3.6789	0.000234246	0.00472064
WBGene00016977	3942.55	-0.894931	0.24337	-3.67725	0.000235766	0.00474655
WBGene00007058	704.073	-1.04605	0.284576	-3.67582	0.000237085	0.00476835
WBGene00021869	266.705	-1.33789	0.364057	-3.67495	0.000237896	0.00477992
WBGene00007856	29.4117	-2.09771	0.57108	-3.67324	0.000239496	0.00480729
WBGene00017693	144.003	2.61537	0.712419	3.67112	0.000241494	0.00484258
WBGene00012340	33.0889	-2.98036	0.81239	-3.66863	0.000243851	0.004885
WBGene00001708	505.422	-1.11788	0.305004	-3.66514	0.000247201	0.00494588
WBGene00003849	130.221	-2.32757	0.63513	-3.6647	0.000247624	0.00494588
WBGene00018060	110.062	-2.41493	0.658926	-3.66495	0.000247392	0.00494588
WBGene00013159	114.482	-2.00632	0.547725	-3.663	0.000249277	0.00497398
WBGene00001596	531.854	0.890789	0.243317	3.66103	0.000251206	0.00500753
WBGene00007168	253.064	1.26956	0.346832	3.66044	0.000251785	0.00501411
WBGene00016984	45.6843	-2.6323	0.719205	-3.66002	0.0002522	0.00501743
WBGene00010288	94.1041	-1.6564	0.45267	-3.65919	0.000253014	0.00502374
WBGene00012853	837.521	-1.84066	0.503002	-3.65936	0.000252849	0.00502374
WBGene00010747	24.6977	-2.72062	0.744395	-3.6548	0.000257381	0.00510543
WBGene00007752	1173.63	-1.08548	0.297084	-3.65377	0.000258421	0.00512104
WBGene00012861	82.1081	-2.38926	0.654046	-3.65305	0.000259149	0.00513043
WBGene00001612	211.919	-1.60262	0.438867	-3.65172	0.000260488	0.00515191
WBGene00000279	56.9166	-2.02058	0.553536	-3.65032	0.000261911	0.00517498
WBGene00011337	240.729	-1.80553	0.494717	-3.64962	0.000262633	0.00518369
WBGene00018639	392.278	-2.00688	0.549923	-3.64939	0.000262864	0.00518369
WBGene00000042	66.5543	-2.29345	0.628667	-3.64811	0.000264179	0.00518581
WBGene00000776	1511.08	1.58173	0.433584	3.64803	0.000264255	0.00518581
WBGene00007623	142.588	1.17675	0.322553	3.64822	0.000264064	0.00518581
WBGene00011408	171.374	1.07083	0.293502	3.64846	0.000263818	0.00518581
WBGene00022743	126.985	1.20909	0.331348	3.64902	0.000263246	0.00518581
WBGene00009644	5.33846	3.25542	0.892566	3.64726	0.000265053	0.00519642
WBGene00016627	811.368	1.96086	0.537707	3.64671	0.000265621	0.00520252
WBGene00015716	56.5014	-1.80446	0.494899	-3.64612	0.000266235	0.00520949
WBGene00007595	36.1392	-2.55286	0.700763	-3.64298	0.000269503	0.00526834
WBGene00002177	89.9202	-1.93306	0.530791	-3.64185	0.000270687	0.00528638
WBGene00000071	271.583	-1.62637	0.44666	-3.64117	0.000271403	0.00529013
WBGene00003602	465.417	-1.25428	0.344452	-3.64139	0.000271171	0.00529013
WBGene00009450	71.0943	2.21555	0.608734	3.6396	0.000273057	0.00531724
WBGene00006066	188.08	-1.41517	0.388903	-3.63888	0.000273824	0.00532433
WBGene00016632	144.575	1.28055	0.351918	3.63877	0.000273947	0.00532433
WBGene00195143	22.0128	-2.98593	0.821524	-3.63462	0.000278391	0.00540549
WBGene00016893	98.6932	2.47137	0.680439	3.63203	0.000281199	0.00545477
WBGene00004793	91.8171	-1.85772	0.511655	-3.63081	0.000282533	0.0054754
WBGene00220087	8.11373	-3.32942	0.917381	-3.62926	0.00028423	0.00550301
WBGene00000081	832.011	-1.19956	0.330756	-3.62674	0.000287026	0.00553594
WBGene00001648	2294.28	-1.48833	0.410307	-3.62735	0.000286344	0.00553594
WBGene00011296	8.46529	-3.32946	0.917931	-3.62714	0.00028658	0.00553594
WBGene00013030	146.198	1.12203	0.30936	3.62694	0.000286798	0.00553594
WBGene00003530	217.994	1.49225	0.411487	3.62649	0.000287304	0.00553601
WBGene00004063	733.715	-1.0655	0.294109	-3.62279	0.000291438	0.00560498
WBGene00016163	83.7427	1.40532	0.387897	3.62291	0.000291305	0.00560498
WBGene00020605	96.9695	-1.7735	0.489641	-3.62204	0.000292288	0.00561598
WBGene00001102	229.762	1.10298	0.304564	3.62151	0.000292885	0.00562212
WBGene00001490	314.532	-1.42523	0.393973	-3.61759	0.000297355	0.00568974
WBGene00002061	505.556	0.834969	0.230805	3.61763	0.000297308	0.00568974
WBGene00004064	174.249	1.30087	0.359604	3.61751	0.000297455	0.00568974
WBGene00018998	202.146	0.994999	0.275056	3.61744	0.000297534	0.00568974
WBGene00002224	83.6258	-1.8637	0.515516	-3.61522	0.000300094	0.00571706
WBGene00006578	114.146	-1.77292	0.490389	-3.61533	0.00029997	0.00571706
WBGene00010592	38.8868	-2.53894	0.702273	-3.61532	0.000299973	0.00571706
WBGene00021681	791.716	0.753112	0.208278	3.61589	0.000299316	0.00571706
WBGene00011806	266.305	0.746597	0.206563	3.61438	0.00030107	0.00573025
WBGene00020467	39.37	1.73527	0.480238	3.61336	0.00030226	0.0057475
WBGene00018369	124.74	-1.36188	0.377263	-3.6099	0.000306321	0.00581923
WBGene00009353	227.789	-1.24098	0.343943	-3.60808	0.000308469	0.00585433
WBGene00012513	45.5047	-1.67336	0.463811	-3.60785	0.000308748	0.00585433
WBGene00006633	200.186	-2.10948	0.585568	-3.60245	0.000315231	0.00596607
WBGene00017302	197.756	-1.37598	0.381939	-3.60262	0.000315031	0.00596607
WBGene00008366	77.5577	-1.80589	0.501391	-3.60177	0.000316063	0.00597621
WBGene00011175	105.992	1.87911	0.522174	3.59863	0.000319893	0.00604298
WBGene00018408	77.1706	-1.60585	0.446422	-3.59716	0.000321709	0.00607163
WBGene00000464	805.862	-1.20049	0.33381	-3.59632	0.000322757	0.00608571
WBGene00017352	16.0377	-2.40545	0.66908	-3.59517	0.000324184	0.00610692
WBGene00006411	117.946	-1.7971	0.500018	-3.59407	0.000325556	0.00612136
WBGene00010724	74.4866	-1.66747	0.463938	-3.59416	0.000325441	0.00612136
WBGene00003238	222.173	-2.15259	0.599204	-3.59242	0.000327623	0.00615451
WBGene00020064	18.2749	2.55552	0.711468	3.5919	0.00032828	0.00616112
WBGene00007329	497.574	0.735134	0.20469	3.59145	0.00032884	0.00616311
WBGene00009462	6.81117	-2.92127	0.813423	-3.59133	0.000328996	0.00616311
WBGene00007196	378.932	1.78983	0.498455	3.59076	0.00032972	0.00617096
WBGene00013103	206.05	1.35923	0.378643	3.58974	0.00033101	0.00618936
WBGene00015900	37.6738	-2.78862	0.777291	-3.58762	0.000333716	0.0062342
WBGene00004923	176.209	-1.7697	0.493344	-3.58715	0.000334313	0.00623958
WBGene00004126	464.861	-1.00408	0.279978	-3.58629	0.00033542	0.00624871
WBGene00007191	60.5276	-1.71556	0.478352	-3.5864	0.000335278	0.00624871
WBGene00001080	3364.9	-0.733388	0.204514	-3.58601	0.000335773	0.00624952
WBGene00000180	197.771	-0.917484	0.255874	-3.58568	0.000336196	0.00625164
WBGene00004732	3635.13	-1.01106	0.282051	-3.58466	0.000337522	0.00626476
WBGene00021950	227.373	-1.47692	0.412002	-3.58473	0.000337429	0.00626476
WBGene00006531	45.0393	-2.26176	0.631065	-3.58404	0.00033832	0.00626893
WBGene00008977	117.564	-1.55755	0.434585	-3.584	0.000338367	0.00626893
WBGene00000867	121.841	1.2919	0.360619	3.58246	0.000340377	0.00629299
WBGene00006718	24.1222	-2.49447	0.696354	-3.58218	0.00034074	0.00629299
WBGene00007225	148.004	1.90176	0.530913	3.58205	0.000340911	0.00629299
WBGene00015100	8.42701	-3.07357	0.857892	-3.5827	0.000340059	0.00629299
WBGene00007951	95.1938	-1.53473	0.428537	-3.58133	0.000341844	0.00630446
WBGene00015710	28.8684	-2.6779	0.748223	-3.57902	0.000344889	0.00635482
WBGene00021890	1281.01	-1.56527	0.437643	-3.57658	0.000348118	0.00640848
WBGene00000482	1117.73	-0.904194	0.2529	-3.5753	0.000349822	0.00643399
WBGene00016501	156.52	1.32041	0.369375	3.57472	0.000350602	0.00644247
WBGene00003986	396.633	-1.29663	0.362816	-3.57379	0.000351855	0.00645962
WBGene00008965	66.1591	1.71744	0.480811	3.57197	0.000354307	0.00649874
WBGene00008879	25.2003	-1.91462	0.536081	-3.57151	0.000354928	0.00650071
WBGene00009068	37.8113	-1.82113	0.509918	-3.57142	0.000355058	0.00650071
WBGene00017850	94.0788	-2.53288	0.70934	-3.57076	0.000355949	0.00651112
WBGene00013082	198.543	1.09164	0.305761	3.57023	0.000356667	0.00651837
WBGene00008746	116.249	-1.79253	0.502123	-3.56991	0.000357101	0.00652039
WBGene00016538	52.9888	-2.32401	0.65106	-3.56958	0.000357556	0.00652282
WBGene00004239	438.491	1.36114	0.381512	3.56776	0.000360046	0.00656232
WBGene00003163	473.016	-1.03532	0.290462	-3.5644	0.00036469	0.00662308
WBGene00004048	538.23	-1.23552	0.346601	-3.56469	0.000364283	0.00662308
WBGene00004820	7.42024	3.26616	0.916307	3.56448	0.000364578	0.00662308
WBGene00007104	7.18922	-3.27367	0.918417	-3.56447	0.000364591	0.00662308
WBGene00015986	4.97089	-3.25601	0.913703	-3.56353	0.000365896	0.00663901
WBGene00018731	264.982	-1.777	0.499319	-3.55884	0.000372491	0.00675261
WBGene00010609	711.648	1.33567	0.375434	3.55766	0.000374174	0.00677097
WBGene00016032	28.5923	-2.51708	0.707504	-3.55769	0.000374134	0.00677097
WBGene00007646	1442.25	-1.09526	0.30793	-3.55683	0.000375353	0.00678623
WBGene00009340	225.423	1.5091	0.425011	3.55072	0.000384173	0.006938
WBGene00220040	77.1279	-1.40619	0.396048	-3.55055	0.000384434	0.006938
WBGene00005142	7.68999	-3.02691	0.85453	-3.54219	0.000396819	0.00715513
WBGene00006924	6157.13	0.706213	0.199415	3.54142	0.00039798	0.00716968
WBGene00018271	1236.58	1.48244	0.418687	3.54069	0.000399075	0.00718299
WBGene00013195	186.407	-1.517	0.428519	-3.5401	0.000399981	0.00719289
WBGene00011315	79.4691	-1.89645	0.535787	-3.53957	0.000400784	0.00720093
WBGene00018188	106.554	-2.06134	0.582415	-3.5393	0.000401187	0.00720177
WBGene00044732	18.5441	-2.56245	0.724215	-3.53824	0.000402808	0.00722446
WBGene00018344	83.0296	-2.37491	0.671409	-3.5372	0.000404392	0.00724642
WBGene00017818	31.2176	-2.27332	0.642738	-3.53694	0.000404793	0.00724719
WBGene00016321	369.182	-1.69421	0.479091	-3.53631	0.000405764	0.00725814
WBGene00001558	1631.88	-1.09588	0.310062	-3.53438	0.000408732	0.00730477
WBGene00022199	987.212	-0.869208	0.245945	-3.53415	0.000409093	0.00730478
WBGene00008216	8.49937	-3.19227	0.903762	-3.5322	0.000412119	0.00735231
WBGene00013662	23.0354	-2.66558	0.754778	-3.53161	0.000413042	0.00736228
WBGene00003418	170.367	1.21718	0.344775	3.53037	0.000414977	0.00739024
WBGene00001263	8169.7	1.41734	0.401751	3.52791	0.000418858	0.0074528
WBGene00000036	425.637	-1.14105	0.323505	-3.52715	0.000420065	0.0074677
WBGene00003798	608.823	0.780748	0.22139	3.52658	0.000420965	0.00747712
WBGene00016664	27.8406	-2.28069	0.646852	-3.52584	0.000422145	0.00749149
WBGene00194731	8.346	-3.24703	0.921076	-3.52526	0.000423073	0.00750138
WBGene00006622	20.9576	-2.9288	0.830938	-3.52469	0.000423973	0.00751076
WBGene00006791	509.598	-1.22268	0.346961	-3.52398	0.000425118	0.00752444
WBGene00011916	59.2603	1.57895	0.448267	3.52235	0.000427738	0.00756419
WBGene00000755	116.832	1.32829	0.377253	3.52097	0.000429978	0.00759716
WBGene00005101	22.3443	-2.70122	0.767728	-3.51846	0.000434065	0.0076493
WBGene00012432	21.2003	-2.89275	0.822153	-3.5185	0.000433993	0.0076493
WBGene00013364	13.6758	-3.06319	0.87055	-3.51869	0.00043369	0.0076493
WBGene00020497	42.6216	1.94379	0.552585	3.51763	0.000435413	0.00766637
WBGene00020649	112.99	1.87214	0.532412	3.51633	0.000437551	0.00769447
WBGene00045386	42.611	-2.69072	0.765236	-3.5162	0.00043777	0.00769447
WBGene00011844	12.1152	-3.2488	0.924126	-3.51553	0.000438873	0.00770716
WBGene00015488	186.502	-1.03716	0.295063	-3.51506	0.000439661	0.0077143
WBGene00015759	217.064	-1.73714	0.494392	-3.5137	0.000441917	0.00774716
WBGene00008973	130.064	-1.70458	0.485395	-3.51173	0.000445203	0.00779801
WBGene00007507	65.388	2.04745	0.583362	3.50975	0.000448531	0.00784642
WBGene00014200	29.0183	-2.28483	0.65102	-3.50962	0.000448744	0.00784642
WBGene00019285	110.186	-1.46497	0.417631	-3.50781	0.000451812	0.00789323
WBGene00004088	399.638	-1.47118	0.41948	-3.50715	0.000452941	0.00790266
WBGene00004148	1767.63	-1.14063	0.32524	-3.50703	0.000453133	0.00790266
WBGene00013962	388	-1.46798	0.418699	-3.50604	0.000454821	0.00792526
WBGene00012295	25.234	-2.82663	0.806792	-3.50354	0.000459117	0.00799322
WBGene00022062	29.2806	-2.68401	0.766208	-3.50298	0.000460088	0.00800323
WBGene00000871	281.539	1.28702	0.367725	3.49994	0.000465362	0.00808802
WBGene00001403	84.1542	1.51797	0.433776	3.49944	0.000466239	0.00809629
WBGene00001508	83.8267	-1.71684	0.490817	-3.49793	0.000468887	0.00813529
WBGene00014139	81.8669	1.57614	0.450673	3.49729	0.000470004	0.00814768
WBGene00008045	85.3804	-2.24018	0.640737	-3.49626	0.000471834	0.00816539
WBGene00021437	75.5639	-1.62037	0.463441	-3.4964	0.00047158	0.00816539
WBGene00004296	387.445	1.04044	0.297648	3.49555	0.000473081	0.00817997
WBGene00005023	457.267	0.943943	0.270081	3.49504	0.000473992	0.00818872
WBGene00003841	65.7256	-1.77609	0.508445	-3.49317	0.000477324	0.00820574
WBGene00004184	177.113	-1.40064	0.400925	-3.49352	0.000476697	0.00820574
WBGene00007139	151.283	1.05828	0.302943	3.49334	0.000477019	0.00820574
WBGene00009825	296.293	-1.33938	0.383383	-3.49357	0.000476602	0.00820574
WBGene00017338	103.533	-1.456	0.416769	-3.49354	0.000476663	0.00820574
WBGene00021326	66.0338	-2.19675	0.628879	-3.49312	0.000477413	0.00820574
WBGene00000242	35.6743	-1.67955	0.481034	-3.49154	0.000480252	0.00824751
WBGene00011732	127.689	-1.77184	0.507578	-3.49077	0.000481638	0.0082643
WBGene00000074	262.614	-1.04824	0.300358	-3.48999	0.000483047	0.00828145
WBGene00002021	139.995	-1.65993	0.475685	-3.48956	0.000483823	0.00828772
WBGene00002047	493.183	1.16476	0.334122	3.48604	0.000490226	0.00837611
WBGene00002262	666.145	-0.764881	0.2194	-3.48623	0.000489873	0.00837611
WBGene00006786	1196.6	-1.00398	0.287971	-3.4864	0.00048957	0.00837611
WBGene00138721	16.5243	-2.76637	0.793975	-3.4842	0.000493611	0.00842682
WBGene00001647	148.366	1.44465	0.414835	3.48247	0.000496806	0.00847421
WBGene00022610	387.013	-1.91003	0.54882	-3.48025	0.000500939	0.0085375
WBGene00012145	7.44805	-2.9664	0.852424	-3.47996	0.000501484	0.00853959
WBGene00015430	161.61	-1.11536	0.32055	-3.47953	0.000502295	0.0085462
WBGene00077786	22.5622	-2.94522	0.846517	-3.47922	0.000502883	0.00854901
WBGene00011121	13.8721	-2.9768	0.855686	-3.47884	0.000503585	0.00855375
WBGene00007542	13.5073	-3.03483	0.872587	-3.47797	0.00050522	0.00857432
WBGene00001131	1473.56	1.06841	0.30731	3.47667	0.000507687	0.00859567
WBGene00009574	476.594	-1.44447	0.415481	-3.47663	0.000507754	0.00859567
WBGene00044144	99.7277	-2.11604	0.608634	-3.4767	0.000507631	0.00859567
WBGene00016305	20.0084	-2.79276	0.803778	-3.47454	0.000511736	0.00865094
WBGene00016704	170.546	-1.14671	0.33004	-3.47446	0.000511875	0.00865094
WBGene00018137	99.6229	1.06511	0.306688	3.47294	0.000514781	0.00869279
WBGene00008710	506.753	1.46362	0.421507	3.47235	0.000515918	0.00870472
WBGene00011730	443.972	1.05274	0.303503	3.46864	0.000523109	0.00881868
WBGene00007506	10.0021	-3.04378	0.877715	-3.46784	0.000524654	0.00882999
WBGene00017727	174.484	-2.17592	0.627433	-3.46798	0.000524396	0.00882999
WBGene00015766	87.8841	1.47031	0.424083	3.46704	0.000526215	0.00884234
WBGene00017840	43.3004	-2.44948	0.706509	-3.46702	0.000526262	0.00884234
WBGene00009917	152.97	-1.7582	0.507409	-3.46505	0.000530125	0.00889984
WBGene00008601	380.127	-1.01501	0.293026	-3.46389	0.000532424	0.00893103
WBGene00019618	7.28767	-3.1922	0.921885	-3.46268	0.000534818	0.00896375
WBGene00005131	11.1425	-3.14865	0.909802	-3.46081	0.000538554	0.00901888
WBGene00001574	812.464	-1.06482	0.307746	-3.46007	0.000540043	0.00903633
WBGene00007097	11.804	-3.20146	0.925513	-3.45912	0.000541949	0.00905324
WBGene00009190	91.6937	-1.35892	0.39284	-3.45921	0.000541759	0.00905324
WBGene00012698	28.7178	2.10302	0.608029	3.45875	0.000542695	0.00905821
WBGene00009731	137.512	1.2198	0.352798	3.45749	0.00054524	0.00909318
WBGene00019485	35.3441	-2.61413	0.756414	-3.45596	0.00054834	0.00913735
WBGene00003232	165.991	-1.68772	0.488392	-3.45566	0.00054894	0.0091398
WBGene00003728	91.4729	-1.48235	0.429004	-3.45534	0.000549606	0.00914336
WBGene00001366	198.835	-1.65737	0.479875	-3.45375	0.000552855	0.00918985
WBGene00000458	54.3198	-1.66528	0.482218	-3.45339	0.000553591	0.00919034
WBGene00015870	5.18317	-3.17157	0.918469	-3.45311	0.000554167	0.00919034
WBGene00017616	47.0749	-2.10023	0.608222	-3.45307	0.000554248	0.00919034
WBGene00019713	570.435	1.06743	0.309271	3.45144	0.000557599	0.00923831
WBGene00011156	2569.81	1.1231	0.325443	3.451	0.000558515	0.00924592
WBGene00020230	614.608	-1.52843	0.442958	-3.45051	0.000559531	0.00925516
WBGene00004267	5724.49	-1.37862	0.399594	-3.45006	0.000560452	0.00926282
WBGene00012282	45.5814	-2.67287	0.774857	-3.44951	0.000561609	0.00926677
WBGene00013124	121.324	-1.50928	0.437521	-3.44961	0.000561394	0.00926677
WBGene00011087	158.194	1.08869	0.315679	3.44874	0.000563216	0.00928571
WBGene00021880	4.51298	-3.01195	0.873568	-3.44787	0.000565031	0.00930805
WBGene00014916	15.0532	-2.74401	0.796238	-3.44622	0.000568488	0.00935736
WBGene00022279	241.723	-1.27205	0.369395	-3.44361	0.000573997	0.00944036
WBGene00020209	1388.34	-1.35829	0.394535	-3.44277	0.000575785	0.00945967
WBGene00044553	153.195	-1.62956	0.47335	-3.44262	0.000576107	0.00945967
WBGene00021395	506.986	-1.41735	0.411768	-3.44211	0.00057719	0.00946976
WBGene00003233	242.962	-2.11905	0.61593	-3.4404	0.000580856	0.00952217
WBGene00012068	8.8916	-2.92147	0.849738	-3.43808	0.000585847	0.0095935
WBGene00018514	134.066	-1.21516	0.353455	-3.43794	0.000586156	0.0095935
WBGene00008256	48.6779	-2.21361	0.644068	-3.43692	0.000588359	0.00962176
WBGene00017979	441.489	-1.12769	0.328193	-3.43607	0.000590212	0.00963648
WBGene00019230	44.0224	-2.06546	0.601078	-3.43626	0.000589807	0.00963648
WBGene00007635	131.48	-1.72395	0.501829	-3.43534	0.000591805	0.00964724
WBGene00020790	15.7043	-2.70165	0.786429	-3.43533	0.000591826	0.00964724
WBGene00021543	243.51	-1.17598	0.342433	-3.43419	0.000594325	0.00968016
WBGene00001082	550.666	-1.31733	0.383869	-3.43171	0.000599795	0.0097614
WBGene00001681	45.0582	-2.42811	0.707665	-3.43115	0.000601022	0.00976785
WBGene00012484	1882.97	0.962788	0.280607	3.43109	0.000601158	0.00976785
WBGene00011155	187.481	0.925938	0.269966	3.42984	0.000603943	0.00980522
WBGene00003087	142.963	-1.04506	0.304787	-3.42882	0.000606215	0.00983421
WBGene00005033	5.59956	-3.15508	0.92055	-3.42739	0.00060941	0.00987811
WBGene00013567	309.076	1.10204	0.321695	3.42574	0.000613136	0.00993054
WBGene00016636	4301.41	1.68623	0.492588	3.42319	0.000618898	0.0100158
WBGene00000527	1875.52	-1.51715	0.44336	-3.42194	0.000621766	0.0100542
WBGene00006446	123.852	1.02323	0.299094	3.4211	0.000623686	0.0100772
WBGene00004042	371.644	1.19659	0.349985	3.41897	0.000628588	0.0101471
WBGene00005258	16.3751	-2.59661	0.75961	-3.41835	0.000630022	0.0101471
WBGene00008310	47.6761	-1.95672	0.572394	-3.41848	0.000629717	0.0101471
WBGene00012444	199.637	-1.88444	0.551231	-3.41861	0.000629424	0.0101471
WBGene00008099	15.1899	-2.48964	0.728492	-3.41752	0.000631945	0.0101619
WBGene00010056	772.431	0.957777	0.28024	3.4177	0.000631523	0.0101619
WBGene00003368	144.409	-1.3582	0.39759	-3.41608	0.00063529	0.0102076
WBGene00001922	757.397	1.45668	0.426549	3.41503	0.00063776	0.0102391
WBGene00015424	22.7189	-3.02511	0.885974	-3.41444	0.000639121	0.0102528
WBGene00011372	40.5438	-2.19686	0.643543	-3.41369	0.000640884	0.0102729
WBGene00014999	54.1968	-1.57218	0.460591	-3.41339	0.000641599	0.0102763
WBGene00000098	195.011	1.57939	0.462792	3.41274	0.000643127	0.0102926
WBGene00001184	178.619	1.4803	0.434066	3.4103	0.00064891	0.0103769
WBGene00004809	63.1873	-2.21246	0.648851	-3.40981	0.000650092	0.0103876
WBGene00008513	38.0701	-2.71254	0.795711	-3.40895	0.000652139	0.0104121
WBGene00016917	16.6335	-2.30708	0.677264	-3.40647	0.000658076	0.0104986
WBGene00003485	1152.96	1.66609	0.489221	3.40559	0.000660204	0.0105242
WBGene00001501	1151.78	-1.32706	0.389799	-3.40447	0.000662924	0.0105509
WBGene00018376	637.394	-1.36952	0.402263	-3.40454	0.000662745	0.0105509
WBGene00006803	9259.72	-0.945496	0.277766	-3.40394	0.00066422	0.0105632
WBGene00016757	15.4442	-2.84064	0.834936	-3.40223	0.000668395	0.0106213
WBGene00236797	34.5697	-2.53473	0.745127	-3.40174	0.000669586	0.0106318
WBGene00011450	20.7115	-2.83387	0.833724	-3.39905	0.000676192	0.0107283
WBGene00001560	1521.5	-0.966251	0.284519	-3.39609	0.000683556	0.0108366
WBGene00002182	92.3913	-1.64544	0.484864	-3.39362	0.000689754	0.0109007
WBGene00003915	184.21	-1.26444	0.372534	-3.39417	0.000688382	0.0109007
WBGene00008334	6.69357	-3.13404	0.923418	-3.39396	0.000688895	0.0109007
WBGene00013682	623.111	1.14224	0.336564	3.39383	0.000689235	0.0109007
WBGene00013534	66.93	-2.16693	0.63887	-3.39182	0.000694303	0.010964
WBGene00002368	187.455	0.981229	0.289358	3.39105	0.000696253	0.0109862
WBGene00004811	16.5185	-2.78226	0.820716	-3.39003	0.000698838	0.0110184
WBGene00006364	571.483	-1.08869	0.321231	-3.38912	0.000701163	0.0110293
WBGene00015085	5.41004	-3.12284	0.921402	-3.38922	0.000700914	0.0110293
WBGene00015619	192.584	-1.4016	0.41355	-3.38918	0.00070101	0.0110293
WBGene00012835	124.688	0.808475	0.238609	3.38828	0.000703315	0.0110459
WBGene00015926	411.631	-0.83579	0.246667	-3.38833	0.000703192	0.0110459
WBGene00001514	331.734	1.35186	0.399232	3.38615	0.000708811	0.0111019
WBGene00003395	159.863	1.39041	0.410637	3.38598	0.000709258	0.0111019
WBGene00007619	6.16062	-3.12487	0.922924	-3.38583	0.000709627	0.0111019
WBGene00009342	3689.19	1.41057	0.416586	3.38602	0.000709131	0.0111019
WBGene00010007	63.1468	1.50877	0.44553	3.38645	0.000708023	0.0111019
WBGene00010424	214.929	-1.63542	0.4831	-3.38526	0.000711106	0.0111165
WBGene00000415	728.979	0.814373	0.240696	3.38341	0.000715922	0.0111793
WBGene00000981	119.824	-1.46815	0.433997	-3.38286	0.000717362	0.0111793
WBGene00004509	346.437	-1.20224	0.355371	-3.38305	0.000716849	0.0111793
WBGene00004897	817.463	-1.73444	0.512701	-3.38294	0.000717141	0.0111793
WBGene00007261	159.298	-2.12532	0.628299	-3.38265	0.000717891	0.0111793
WBGene00008522	95.9773	-2.06824	0.611489	-3.38229	0.000718835	0.0111854
WBGene00020058	56.6386	-1.50702	0.445637	-3.38172	0.000720344	0.0112002
WBGene00017344	224.067	0.999013	0.295617	3.37942	0.000726401	0.0112857
WBGene00010093	210.5	1.05658	0.312798	3.37784	0.000730575	0.0113419
WBGene00018641	64.5389	-1.61111	0.477102	-3.37687	0.000733155	0.0113652
WBGene00020929	149.568	-1.51972	0.45004	-3.37685	0.0007332	0.0113652
WBGene00199613	5.57385	2.94182	0.87125	3.37655	0.000734006	0.0113689
WBGene00004000	27.0378	-2.21761	0.656864	-3.37605	0.000735351	0.0113811
WBGene00016682	39.4588	-2.11362	0.626117	-3.37575	0.000736136	0.0113845
WBGene00010117	504.562	-0.759879	0.225115	-3.37551	0.000736796	0.0113853
WBGene00012557	242.557	1.58702	0.470186	3.37531	0.000737318	0.0113853
WBGene00016044	199.766	-1.88809	0.559519	-3.37449	0.000739529	0.0114108
WBGene00020136	113.72	-1.28295	0.380234	-3.3741	0.000740582	0.0114183
WBGene00004345	236.33	-1.43103	0.424181	-3.37364	0.000741808	0.0114198
WBGene00006751	852.085	-1.71496	0.508323	-3.37377	0.000741467	0.0114198
WBGene00011888	131.031	-1.34524	0.398924	-3.37217	0.000745781	0.0114722
WBGene00011866	99.5467	-1.68387	0.499591	-3.3705	0.000750318	0.0115332
WBGene00194909	57.2219	-2.10647	0.62506	-3.37002	0.00075162	0.0115444
WBGene00006749	263.796	-1.78411	0.529498	-3.36943	0.000753245	0.0115606
WBGene00001081	1831.06	-0.915378	0.271713	-3.36891	0.00075465	0.0115734
WBGene00005350	6.74826	-3.01415	0.89518	-3.36709	0.000759658	0.0116325
WBGene00011317	11.1908	-3.04983	0.905722	-3.36729	0.000759099	0.0116325
WBGene00005235	8.21402	-3.11691	0.925842	-3.36657	0.000761096	0.0116457
WBGene00021470	401.653	1.07873	0.320886	3.36174	0.000774531	0.0118424
WBGene00022127	420.667	0.871827	0.259391	3.36105	0.000776472	0.0118631
WBGene00018486	49.5259	-1.47052	0.437667	-3.3599	0.00077971	0.0119035
WBGene00007175	389.264	-1.32071	0.393265	-3.35831	0.000784199	0.011963
WBGene00019554	144.763	-1.13495	0.33798	-3.35805	0.000784951	0.0119655
WBGene00003172	240.279	-1.30957	0.390229	-3.35591	0.000791046	0.0120402
WBGene00003688	30.7702	-1.63423	0.486957	-3.35601	0.000790753	0.0120402
WBGene00012968	77.4382	-1.78136	0.53095	-3.35503	0.000793557	0.0120693
WBGene00003661	235.639	-1.27955	0.38153	-3.35374	0.000797281	0.0121169
WBGene00015687	2751.19	-0.943583	0.281392	-3.35327	0.000798634	0.0121283
WBGene00009869	8.32927	-3.10594	0.92639	-3.35274	0.000800159	0.0121424
WBGene00000058	46.3812	-2.25502	0.672792	-3.35173	0.000803091	0.0121777
WBGene00020727	66.5182	-1.42647	0.425632	-3.35142	0.000803972	0.0121819
WBGene00044294	66.9179	1.53907	0.45932	3.35075	0.000805928	0.0122024
WBGene00018304	275.054	-1.11312	0.332416	-3.34858	0.000812262	0.0122891
WBGene00009595	41.0193	-2.17938	0.651312	-3.34613	0.000819473	0.0123889
WBGene00003889	180.251	-1.41129	0.422051	-3.34389	0.000826121	0.0124801
WBGene00001994	1353.9	-1.09304	0.32698	-3.34282	0.00082931	0.0125189
WBGene00016913	1204.75	1.2777	0.382253	3.34255	0.000830112	0.0125217
WBGene00003865	408.373	1.42601	0.426813	3.34106	0.000834588	0.0125712
WBGene00022038	11.9913	-2.85211	0.85371	-3.34084	0.000835258	0.0125712
WBGene00206460	7.92548	-3.0949	0.92638	-3.34085	0.000835218	0.0125712
WBGene00195084	13.8003	-2.66681	0.798408	-3.34016	0.000837315	0.0125927
WBGene00019732	60.1742	-1.58464	0.474785	-3.3376	0.000845057	0.0126997
WBGene00002231	305.75	1.11981	0.335606	3.33669	0.000847825	0.0127159
WBGene00010263	463.582	0.838515	0.251322	3.33642	0.000848649	0.0127159
WBGene00014215	464.949	-1.05025	0.314762	-3.33663	0.000847996	0.0127159
WBGene00045511	6.68071	-3.08708	0.925216	-3.3366	0.000848093	0.0127159
WBGene00009606	53.5962	1.45388	0.435957	3.33492	0.000853233	0.0127623
WBGene00010621	720.236	1.31813	0.395252	3.3349	0.000853304	0.0127623
WBGene00014244	210.496	-1.38743	0.416046	-3.33479	0.000853642	0.0127623
WBGene00017328	456.058	1.05538	0.316796	3.33142	0.000864028	0.0128985
WBGene00018908	32.5646	1.75888	0.52795	3.33153	0.00086371	0.0128985
WBGene00004363	249.852	-1.2939	0.388669	-3.32906	0.000871398	0.0129945
WBGene00012265	8.46482	-2.76564	0.830783	-3.32895	0.000871743	0.0129945
WBGene00001935	1685.24	1.41297	0.424549	3.32817	0.000874189	0.0130153
WBGene00011154	36.1936	-1.64879	0.495415	-3.32809	0.000874427	0.0130153
WBGene00002068	322.937	1.3254	0.398273	3.32788	0.000875107	0.0130158
WBGene00004808	119.094	1.33481	0.401369	3.32563	0.000882195	0.0131116
WBGene00012811	26.6586	-2.34441	0.705495	-3.32307	0.000890315	0.0132226
WBGene00012004	74.6788	-1.15299	0.347021	-3.32254	0.000892024	0.0132382
WBGene00020774	19.4937	-2.01036	0.605331	-3.32109	0.000896674	0.0132975
WBGene00013950	108.761	-2.15375	0.648611	-3.32055	0.000898392	0.0133132
WBGene00006753	1188.02	-1.014	0.305432	-3.31988	0.000900567	0.0133356
WBGene00007546	19.1271	-2.22386	0.66996	-3.3194	0.000902117	0.0133391
WBGene00009109	98.6738	-2.22209	0.669424	-3.3194	0.0009021	0.0133391
WBGene00009314	1163.36	-0.767291	0.231186	-3.31894	0.000903611	0.0133514
WBGene00004950	45.1094	-1.68262	0.507053	-3.31842	0.000905269	0.0133564
WBGene00019800	159.3	1.2823	0.386396	3.31862	0.000904635	0.0133564
WBGene00013639	349.454	-1.34054	0.404086	-3.31747	0.000908381	0.0133925
WBGene00002280	15815.6	1.52624	0.460194	3.31652	0.000911473	0.0134185
WBGene00003778	217.575	-1.57331	0.474359	-3.3167	0.000910867	0.0134185
WBGene00000417	235.276	0.984831	0.297088	3.31494	0.000916613	0.0134746
WBGene00000875	546.674	1.16964	0.352823	3.31508	0.000916156	0.0134746
WBGene00000382	144.088	0.896418	0.270436	3.31471	0.000917384	0.0134761
WBGene00007121	52.085	-1.9966	0.602708	-3.31271	0.000923961	0.0135473
WBGene00021743	174.744	1.70335	0.5142	3.31263	0.000924244	0.0135473
WBGene00219983	42.5757	-1.81209	0.546962	-3.31302	0.000922957	0.0135473
WBGene00004154	75.5669	1.44842	0.437383	3.31156	0.000927787	0.0135894
WBGene00001400	61.7597	-2.13472	0.644678	-3.31129	0.000928659	0.0135923
WBGene00010001	100.787	1.63166	0.492874	3.3105	0.000931287	0.0136209
WBGene00017696	174.597	1.25678	0.379701	3.30991	0.000933258	0.0136399
WBGene00001178	250.909	-1.15916	0.350324	-3.30883	0.000936866	0.0136827
WBGene00018976	190.483	-1.23418	0.373133	-3.30761	0.000940947	0.0137324
WBGene00021206	78.8299	1.45878	0.441106	3.30709	0.000942714	0.0137483
WBGene00000692	365.58	1.51327	0.457641	3.30668	0.000944085	0.013755
WBGene00012802	330.478	0.918357	0.277766	3.30622	0.000945622	0.013755
WBGene00017467	133.792	-1.31189	0.396784	-3.3063	0.000945359	0.013755
WBGene00018349	383.021	-1.22941	0.371857	-3.30614	0.000945897	0.013755
WBGene00004346	78.8709	-1.33623	0.404201	-3.30586	0.000946855	0.013759
WBGene00004922	167.661	-1.7159	0.51924	-3.30464	0.000950993	0.0138092
WBGene00000059	136.507	-1.24439	0.376702	-3.30337	0.000955319	0.0138323
WBGene00002151	186.178	-2.16245	0.654524	-3.30385	0.000953663	0.0138323
WBGene00002233	59.8382	-1.5985	0.483887	-3.30347	0.000954972	0.0138323
WBGene00022346	21.3361	-2.58545	0.782648	-3.30346	0.000954985	0.0138323
WBGene00001891	105.761	2.22287	0.673089	3.30249	0.000958302	0.0138515
WBGene00005947	9.11071	-3.00243	0.909229	-3.30217	0.000959387	0.0138515
WBGene00008605	84.2875	1.80059	0.545273	3.30218	0.000959371	0.0138515
WBGene00010678	91.0172	1.28789	0.389995	3.30233	0.000958863	0.0138515
WBGene00015977	99.6405	-1.9242	0.582946	-3.30083	0.000964006	0.0139082
WBGene00000388	33.3901	1.88481	0.571215	3.29965	0.000968048	0.0139566
WBGene00010674	101.956	-2.12271	0.643383	-3.29929	0.000969285	0.0139645
WBGene00002226	407.208	1.28178	0.388559	3.2988	0.000970982	0.0139748
WBGene00010478	662.391	0.875633	0.265449	3.29869	0.000971383	0.0139748
WBGene00044464	11.1111	-2.7141	0.82355	-3.29561	0.000982071	0.0141185
WBGene00000259	369.255	-1.38617	0.420699	-3.29492	0.000984505	0.0141334
WBGene00001682	143.738	-1.32611	0.402466	-3.29496	0.000984356	0.0141334
WBGene00016024	133.961	-1.47832	0.448764	-3.29421	0.000986997	0.0141591
WBGene00005196	5.04393	-3.04313	0.923965	-3.29356	0.000989274	0.0141716
WBGene00011331	71.3118	1.32479	0.402228	3.29363	0.000989037	0.0141716
WBGene00006351	365.498	-1.10718	0.33622	-3.29301	0.000991218	0.0141802
WBGene00019198	38.6482	-2.11492	0.64225	-3.29299	0.000991272	0.0141802
WBGene00017663	212.791	-1.90222	0.57789	-3.29167	0.000995927	0.0142367
WBGene00009511	66.9227	-1.95167	0.593117	-3.29053	0.000999999	0.0142848
WBGene00004055	149.87	-1.01056	0.307137	-3.29027	0.00100092	0.0142879
Gene:WBGene00219693	7.31546	-3.04986	0.927243	-3.28916	0.00100485	0.0143238
WBGene00019828	107.028	-1.6221	0.493148	-3.28927	0.00100449	0.0143238
WBGene00000374	153.634	-1.35449	0.41183	-3.28896	0.00100559	0.0143241
WBGene00021866	12.9689	-2.31549	0.704223	-3.28801	0.00100899	0.0143624
WBGene00020643	32.6816	-1.69353	0.515231	-3.28693	0.00101285	0.0144073
WBGene00020714	30.7589	-2.50246	0.762437	-3.28218	0.00103007	0.0146316
WBGene00021980	63.5088	-1.8858	0.574539	-3.28228	0.00102973	0.0146316
WBGene00022825	33.3138	-1.86865	0.569426	-3.28165	0.00103203	0.0146491
WBGene00021056	227.277	1.20061	0.365922	3.28106	0.00103418	0.0146694
WBGene00185075	7.98343	2.7361	0.834248	3.27972	0.00103911	0.014729
WBGene00014171	249.062	-1.31774	0.402074	-3.27735	0.00104786	0.0148426
WBGene00012598	92.6933	-1.8976	0.579185	-3.27633	0.00105166	0.014886
WBGene00008455	43.6809	1.41341	0.431548	3.2752	0.00105587	0.014931
WBGene00016747	44.7922	-2.46009	0.751154	-3.27508	0.00105631	0.014931
WBGene00199694	10.999	-3.04437	0.929961	-3.27365	0.00106167	0.0149962
WBGene00011101	58.6046	-1.28583	0.392833	-3.27321	0.00106333	0.0150091
WBGene00004237	136.373	1.30219	0.397857	3.273	0.00106413	0.0150099
WBGene00011564	277.854	-1.22841	0.375511	-3.2713	0.00107055	0.01509
WBGene00006179	12.6534	-2.73023	0.834773	-3.27063	0.00107308	0.0151121
WBGene00006925	4242.41	1.83866	0.562196	3.27049	0.00107361	0.0151121
WBGene00006013	7.92897	-3.03425	0.928384	-3.26831	0.00108192	0.0152185
WBGene00011746	195.562	1.01223	0.309775	3.26762	0.00108457	0.0152451
WBGene00008177	34.1062	-2.62458	0.804049	-3.2642	0.00109774	0.0154194
WBGene00008109	35.1658	-2.44873	0.751154	-3.25996	0.00111428	0.015625
WBGene00012644	237.539	-1.35329	0.415125	-3.25997	0.00111425	0.015625
WBGene00022706	26.7011	1.96859	0.60389	3.25985	0.00111469	0.015625
WBGene00003423	797.513	-1.34806	0.413622	-3.25916	0.00111743	0.0156525
WBGene00000681	840.053	1.70737	0.523958	3.25861	0.0011196	0.0156612
WBGene00018590	148.328	-1.4435	0.44297	-3.25868	0.00111933	0.0156612
WBGene00197990	12.4746	-2.94416	0.903566	-3.25837	0.00112053	0.0156634
WBGene00007016	1292.88	-1.15533	0.354623	-3.25792	0.0011223	0.0156665
WBGene00021020	115.751	-1.47551	0.452879	-3.25806	0.00112175	0.0156665
WBGene00001049	159.075	1.04383	0.320672	3.25513	0.00113341	0.015725
WBGene00001833	539.1	1.17399	0.360597	3.25568	0.00113121	0.015725
WBGene00006978	99.6289	-1.44684	0.444484	-3.25511	0.00113349	0.015725
WBGene00007471	6.71619	-2.93483	0.901536	-3.25537	0.00113246	0.015725
WBGene00008495	17.67	-2.4145	0.741574	-3.25591	0.00113028	0.015725
WBGene00010449	180.806	-1.40013	0.430124	-3.25518	0.0011332	0.015725
WBGene00016738	24.0486	-2.52202	0.774787	-3.25511	0.00113349	0.015725
WBGene00018214	363.33	-1.02654	0.315293	-3.25583	0.00113062	0.015725
WBGene00019400	175.178	0.896811	0.275382	3.2566	0.00112754	0.015725
WBGene00000161	690.496	-1.18714	0.364758	-3.2546	0.00113554	0.015741
WBGene00006975	960.931	-0.917956	0.282114	-3.25384	0.00113855	0.015741
WBGene00008096	15.9376	-2.67641	0.822527	-3.25389	0.00113835	0.015741
WBGene00011492	23.9635	-2.24169	0.688976	-3.25365	0.00113932	0.015741
WBGene00016716	111.006	1.20977	0.37181	3.25372	0.00113903	0.015741
WBGene00017193	131.423	-2.8474	0.875103	-3.25378	0.00113879	0.015741
WBGene00009216	73.1249	-2.41391	0.742362	-3.25166	0.00114735	0.0158411
WBGene00001575	6.68328	-3.01639	0.927736	-3.25135	0.0011486	0.0158475
WBGene00008368	67.3572	-1.63394	0.502771	-3.24987	0.00115459	0.0159162
WBGene00021763	356.896	1.31434	0.404469	3.24954	0.00115594	0.0159162
WBGene00045208	161.604	-1.93546	0.595607	-3.24956	0.00115583	0.0159162
WBGene00077579	6.79459	-2.85167	0.877683	-3.24908	0.00115778	0.0159307
WBGene00010614	10.5043	-2.9278	0.90171	-3.24694	0.00116654	0.0160403
WBGene00010405	649.006	0.602084	0.185451	3.24659	0.00116798	0.0160492
WBGene00007241	16.2696	-2.70672	0.834338	-3.24416	0.00117799	0.0161757
WBGene00008824	18.9932	2.22947	0.687322	3.24371	0.00117983	0.01619
WBGene00001627	100.893	-1.39029	0.428702	-3.24302	0.00118271	0.0162075
WBGene00003864	248.992	1.09718	0.338317	3.24307	0.0011825	0.0162075
WBGene00004228	70.9781	1.61748	0.498952	3.24175	0.001188	0.0162689
WBGene00022464	257.683	0.906635	0.279704	3.24141	0.00118941	0.0162773
WBGene00012178	84.8938	-1.99477	0.615583	-3.24046	0.00119336	0.0163203
WBGene00001830	603.888	1.20459	0.371981	3.2383	0.00120244	0.0164333
WBGene00006839	2046.02	-1.05434	0.32579	-3.23625	0.0012111	0.0165405
WBGene00044138	5.96808	-3.00065	0.927399	-3.23556	0.00121406	0.0165697
WBGene00014965	72.3348	1.37791	0.425977	3.23471	0.00121766	0.0166077
WBGene00019994	781.274	-0.868684	0.268694	-3.23299	0.00122503	0.0166969
WBGene00004388	485.289	0.730191	0.225922	3.23204	0.00122908	0.0167296
WBGene00009562	2395.17	-1.49571	0.462757	-3.23217	0.00122853	0.0167296
WBGene00044406	35.305	-2.40213	0.743287	-3.23176	0.00123029	0.0167348
WBGene00020375	351.665	1.14495	0.354312	3.23147	0.00123156	0.0167408
WBGene00077593	72.3111	-1.70288	0.527118	-3.23056	0.0012355	0.016783
WBGene00001463	154.843	-2.23114	0.69071	-3.23022	0.00123696	0.0167916
WBGene00004773	259.077	-1.33197	0.412414	-3.22969	0.00123927	0.0168112
WBGene00008229	214.814	-1.60149	0.496004	-3.22878	0.0012432	0.0168112
WBGene00014035	119.48	-1.94711	0.603012	-3.22898	0.00124234	0.0168112
WBGene00016997	572.189	-1.31708	0.407924	-3.22873	0.0012434	0.0168112
WBGene00018619	4.91471	-2.98939	0.925793	-3.22901	0.00124222	0.0168112
WBGene00021059	82.5704	-1.5992	0.495205	-3.22938	0.00124061	0.0168112
WBGene00011010	67.2019	2.06412	0.639518	3.22762	0.00124825	0.0168655
WBGene00001470	585.367	-1.02856	0.318831	-3.22603	0.0012552	0.0169482
WBGene00000862	39.7681	-2.00921	0.622882	-3.22567	0.00125679	0.0169582
WBGene00001115	281.958	-1.67946	0.520909	-3.22409	0.00126376	0.0170108
WBGene00002064	556.343	1.16991	0.362843	3.22429	0.00126284	0.0170108
WBGene00011069	78.1793	-1.61496	0.500915	-3.22402	0.00126405	0.0170108
WBGene00012825	425.919	-0.984296	0.305275	-3.22429	0.00126283	0.0170108
WBGene00020319	24.001	-2.70255	0.838366	-3.22359	0.00126595	0.0170251
WBGene00016935	134.293	-1.86876	0.579758	-3.22335	0.00126699	0.0170276
WBGene00019592	425.56	-1.36988	0.425157	-3.22207	0.00127268	0.0170929
WBGene00008089	146.083	1.57296	0.488247	3.22164	0.0012746	0.0171072
WBGene00016260	150.932	-1.07716	0.334463	-3.22057	0.00127938	0.01716
WBGene00009433	34.5446	-2.12145	0.65876	-3.22037	0.00128027	0.0171605
WBGene00011362	5.25593	-2.9843	0.926823	-3.21992	0.00128227	0.017176
WBGene00006768	1206.04	-0.950171	0.295114	-3.21968	0.00128333	0.0171788
WBGene00045385	5.3378	-2.98392	0.926981	-3.21897	0.00128654	0.0172104
WBGene00013336	50.3945	-1.9805	0.615385	-3.21831	0.0012895	0.0172272
WBGene00016817	189.111	-1.17978	0.366571	-3.21841	0.00128904	0.0172272
WBGene00020229	734.135	-1.4637	0.454911	-3.21755	0.00129289	0.017261
WBGene00013681	974.883	1.09502	0.340447	3.21643	0.00129797	0.0173174
WBGene00001771	5.26605	-2.90947	0.904946	-3.21508	0.00130409	0.0173761
WBGene00020807	26.9487	-2.18281	0.6789	-3.21521	0.00130348	0.0173761
WBGene00004739	1110.3	-0.943337	0.293467	-3.21445	0.00130693	0.0174025
WBGene00022257	503.328	1.42198	0.442462	3.21379	0.00130994	0.0174311
WBGene00008411	293.999	0.864011	0.268989	3.21207	0.00131784	0.0175118
WBGene00013098	23.8724	-2.81053	0.875037	-3.2119	0.0013186	0.0175118
WBGene00198098	5.69309	-2.97995	0.927711	-3.21215	0.00131746	0.0175118
WBGene00009305	125.484	1.10879	0.345267	3.21138	0.00132097	0.0175317
WBGene00009553	248.064	1.03845	0.323433	3.21072	0.00132404	0.0175609
WBGene00021382	83.7728	-2.23492	0.696172	-3.2103	0.00132597	0.017575
WBGene00011745	30.7933	-2.37844	0.741151	-3.20912	0.00133141	0.0176355
WBGene00001911	479.389	-0.9882	0.308009	-3.20835	0.001335	0.0176715
WBGene00008635	6.32231	-2.97881	0.928584	-3.20791	0.00133704	0.0176868
WBGene00006620	28.7004	-1.61425	0.50345	-3.20638	0.00134418	0.0177581
WBGene00010848	24.1762	-2.63498	0.821753	-3.20653	0.00134346	0.0177581
WBGene00044342	50.887	-1.83285	0.571693	-3.206	0.00134592	0.0177695
WBGene00006407	1319.87	-1.03101	0.32169	-3.20499	0.00135067	0.0178206
WBGene00014124	234.123	0.896612	0.279797	3.20451	0.00135292	0.0178386
WBGene00044068	369.224	-1.66318	0.519109	-3.20391	0.00135577	0.0178645
WBGene00003156	474.217	1.11975	0.349666	3.20235	0.0013631	0.0179377
WBGene00008300	62.4016	-1.50726	0.470656	-3.20246	0.00136258	0.0179377
WBGene00016146	17.7287	2.74505	0.85816	3.19876	0.00138018	0.0181506
WBGene00019448	72.6735	-1.37437	0.429862	-3.19724	0.00138749	0.018235
WBGene00019827	420.278	-0.814521	0.254838	-3.19623	0.00139235	0.0182869
WBGene00004139	51.648	2.17769	0.681456	3.19564	0.00139522	0.0183127
WBGene00018659	35.3227	1.64152	0.513829	3.19469	0.00139982	0.0183612
WBGene00006864	45.2787	-1.74576	0.546522	-3.19431	0.00140167	0.0183735
WBGene00001556	70.0272	-1.8274	0.572253	-3.19333	0.0014064	0.0184236
WBGene00001766	5.72907	-2.96346	0.92827	-3.19246	0.00141068	0.0184676
WBGene00010587	97.956	-1.86339	0.5841	-3.19019	0.00142178	0.0186009
WBGene00012650	227.044	1.13845	0.357174	3.18739	0.00143562	0.0187577
WBGene00015861	50.1815	-1.5113	0.474136	-3.18748	0.0014352	0.0187577
WBGene00000449	86.7177	-1.48426	0.465946	-3.18547	0.00144519	0.0188706
WBGene00022475	69.4416	-1.7736	0.556931	-3.18459	0.00144958	0.0189157
WBGene00001202	66.8158	-1.66079	0.521777	-3.18295	0.00145784	0.0189867
WBGene00006959	2359.92	-0.862083	0.270828	-3.18314	0.00145686	0.0189867
WBGene00007290	50.1128	1.6672	0.523781	3.18301	0.00145753	0.0189867
WBGene00001633	73.9194	1.70186	0.534748	3.18254	0.0014599	0.0190012
Gene:WBGene00220104	8.4181	-2.9611	0.930996	-3.18057	0.00146985	0.0191185
WBGene00014234	84.6481	0.974659	0.306518	3.17978	0.00147389	0.0191586
WBGene00044783	14.6182	-2.83549	0.891954	-3.17896	0.00147803	0.0192002
WBGene00011986	250.103	1.39588	0.439155	3.17855	0.00148014	0.0192152
WBGene00021978	5.59227	-2.7604	0.868635	-3.17785	0.00148369	0.019249
WBGene00011380	42.7439	-2.19691	0.691362	-3.17765	0.00148472	0.01925
WBGene00019608	403.559	1.15476	0.363456	3.17715	0.00148729	0.0192709
WBGene00003245	37.7239	-1.70578	0.536927	-3.17693	0.00148844	0.0192735
WBGene00008543	40.6324	-2.28877	0.720648	-3.17599	0.00149326	0.0193234
WBGene00021362	274.053	-0.941417	0.296461	-3.17551	0.00149571	0.0193428
WBGene00017101	111.927	-1.24772	0.39307	-3.17429	0.00150202	0.0194119
WBGene00000412	6.13143	-2.94955	0.92935	-3.17377	0.00150471	0.0194219
WBGene00003893	2037.08	1.35747	0.427702	3.17387	0.00150418	0.0194219
WBGene00004344	149.449	-1.63735	0.515939	-3.17352	0.001506	0.0194262
WBGene00015701	10.1024	-2.85009	0.8984	-3.17241	0.00151179	0.0194884
WBGene00009947	64.031	-1.22792	0.387124	-3.17191	0.00151442	0.0194994
WBGene00018921	56.2683	-1.55371	0.489841	-3.17188	0.00151457	0.0194994
WBGene00006682	148.788	-2.04115	0.644045	-3.16927	0.00152821	0.01965
WBGene00012188	127.952	1.09098	0.344234	3.1693	0.00152808	0.01965
WBGene00018483	93.1789	1.12869	0.356305	3.16777	0.00153612	0.0197391
WBGene00003497	1734.05	1.62315	0.512526	3.16696	0.00154039	0.0197814
WBGene00013902	68.737	-1.34274	0.424127	-3.1659	0.00154603	0.0198286
WBGene00018389	25.1049	2.57973	0.814819	3.16602	0.00154541	0.0198286
WBGene00009743	33.3962	1.54489	0.488036	3.16552	0.00154808	0.0198424
WBGene00007285	62.3668	-1.62826	0.514889	-3.16234	0.00156504	0.0200344
WBGene00011681	319.958	-1.48711	0.470252	-3.16236	0.00156494	0.0200344
WBGene00008921	304.331	1.05243	0.332929	3.16112	0.00157162	0.0200951
WBGene00011854	69.4538	-1.91024	0.604297	-3.16109	0.00157178	0.0200951
WBGene00003576	253.177	1.05539	0.333998	3.15986	0.00157844	0.0201548
WBGene00020245	43.8398	-1.74363	0.551783	-3.16	0.00157769	0.0201548
WBGene00015532	4.78974	-2.93157	0.927872	-3.15945	0.00158065	0.0201702
WBGene00000003	23.3717	-2.08534	0.660129	-3.159	0.00158314	0.0201893
WBGene00012274	851.66	-0.867605	0.274663	-3.15879	0.00158424	0.0201906
WBGene00019067	85.0725	-1.44763	0.458371	-3.15821	0.0015874	0.0202182
WBGene00021439	99.2203	-2.06989	0.655572	-3.15738	0.00159191	0.0202628
WBGene00044300	76.7236	-1.94007	0.614567	-3.15681	0.00159506	0.0202901
WBGene00006365	248.24	-1.03705	0.328571	-3.15624	0.00159818	0.020317
WBGene00010849	33.0802	-2.33957	0.741681	-3.15442	0.0016082	0.0204315
WBGene00022679	797.621	2.08077	0.660032	3.15253	0.0016186	0.0205507
WBGene00009910	4.36319	-2.81456	0.892951	-3.15198	0.00162167	0.0205768
WBGene00009385	147.572	1.33891	0.42493	3.1509	0.00162769	0.0206273
WBGene00077443	14.2432	-2.14606	0.681067	-3.15103	0.00162695	0.0206273
WBGene00013380	104.848	1.47083	0.466892	3.15025	0.00163131	0.0206472
WBGene00017066	621.143	-1.04528	0.331799	-3.15034	0.00163082	0.0206472
WBGene00021237	247.619	-1.34105	0.425761	-3.14976	0.00163403	0.0206687
WBGene00010492	154.787	1.49909	0.47597	3.14955	0.00163523	0.020671
WBGene00006940	331.405	1.12034	0.355761	3.14913	0.00163756	0.0206875
WBGene00001914	97.3919	1.99845	0.635146	3.14644	0.00165268	0.020796
WBGene00003563	18.7401	-2.48488	0.789499	-3.14741	0.00164724	0.020796
WBGene00003603	101.506	-1.04785	0.332985	-3.14685	0.00165039	0.020796
WBGene00009577	88.6465	-1.73296	0.55082	-3.14614	0.00165438	0.020796
WBGene00014051	621.189	-1.09689	0.348638	-3.14621	0.00165402	0.020796
WBGene00019988	120.397	-1.23363	0.392071	-3.14645	0.00165268	0.020796
WBGene00021262	14.3752	-1.89238	0.601342	-3.14693	0.00164992	0.020796
WBGene00196102	15.3381	-2.48614	0.790055	-3.1468	0.00165069	0.020796
WBGene00003981	195.358	1.44783	0.460241	3.14581	0.0016563	0.0208072
WBGene00007326	6.10233	-2.92498	0.930083	-3.14486	0.00166167	0.0208617
WBGene00012626	74.067	-1.34927	0.429152	-3.14404	0.00166635	0.0209075
WBGene00019564	46.2505	-1.60814	0.51155	-3.14365	0.00166853	0.020919
WBGene00019840	52.1521	-2.5774	0.819912	-3.14351	0.00166934	0.020919
WBGene00006928	3290.42	1.58726	0.505015	3.143	0.00167226	0.0209426
WBGene00000935	414.529	1.13516	0.361313	3.14176	0.00167937	0.0209752
WBGene00006538	145.543	-1.67109	0.531855	-3.142	0.001678	0.0209752
WBGene00015122	76.6273	-1.60694	0.5114	-3.14225	0.00167657	0.0209752
WBGene00019600	518.014	1.11998	0.356479	3.14177	0.00167928	0.0209752
WBGene00022093	84.2718	-1.79564	0.57156	-3.14164	0.00168005	0.0209752
WBGene00015167	51.5559	1.72852	0.550418	3.14037	0.00168732	0.0210529
WBGene00022460	78.6466	1.07511	0.342429	3.13966	0.00169147	0.0210917
WBGene00001493	781.96	1.03053	0.328253	3.13945	0.00169265	0.0210934
WBGene00022765	688.522	1.06929	0.340834	3.13727	0.0017053	0.021238
WBGene00044134	162.997	-0.998364	0.318319	-3.13636	0.00171056	0.0212904
WBGene00009337	317.941	-1.24651	0.397494	-3.13592	0.00171315	0.0213095
WBGene00012239	76.3731	2.44263	0.779172	3.1349	0.00171911	0.0213577
WBGene00022409	8.95055	-2.37502	0.757607	-3.1349	0.00171914	0.0213577
WBGene00006788	778.974	-0.950611	0.303354	-3.13367	0.00172637	0.0214343
WBGene00011254	69.5406	-2.04465	0.652528	-3.13343	0.00172774	0.0214382
WBGene00012016	108.123	-1.49731	0.477945	-3.13282	0.00173138	0.0214702
WBGene00016643	104.357	-1.1756	0.375348	-3.13204	0.00173599	0.0215141
WBGene00003020	307.692	1.03702	0.331149	3.13157	0.00173873	0.0215349
WBGene00006007	5.49555	-2.91045	0.929809	-3.13016	0.00174713	0.0216257
WBGene00006541	734.315	1.56832	0.501093	3.1298	0.00174923	0.0216384
WBGene00014820	21.9226	-2.05024	0.65517	-3.12933	0.00175206	0.0216471
WBGene00018175	74.2416	-1.48115	0.47334	-3.12915	0.00175315	0.0216471
WBGene00022569	89.8707	-1.15233	0.368277	-3.12897	0.00175421	0.0216471
WBGene00077439	6.69605	-2.6759	0.855193	-3.129	0.00175404	0.0216471
WBGene00002225	385.948	1.09342	0.349588	3.12774	0.00176155	0.0217199
WBGene00008579	74.1934	-1.92088	0.614202	-3.12744	0.00176334	0.0217199
WBGene00016088	26.2294	2.67364	0.854897	3.12745	0.00176331	0.0217199
WBGene00010356	131.255	-0.977997	0.312828	-3.12631	0.00177014	0.0217772
WBGene00013862	82.7482	1.26056	0.403194	3.12643	0.00176944	0.0217772
WBGene00007299	95.0798	-1.74725	0.558951	-3.12594	0.00177238	0.021786
WBGene00008604	66.0053	-2.48402	0.794675	-3.12583	0.00177301	0.021786
WBGene00002214	677.447	1.36894	0.437989	3.12552	0.00177494	0.0217963
WBGene00001502	3179.73	-1.00676	0.322188	-3.12476	0.00177951	0.0218384
WBGene00003068	780.378	-0.783998	0.250927	-3.12441	0.0017816	0.0218384
WBGene00007522	8.79781	-2.91369	0.932507	-3.12457	0.00178063	0.0218384
WBGene00018730	16.3524	-2.00368	0.641428	-3.12378	0.00178543	0.021872
WBGene00001492	70.6765	1.16935	0.374455	3.1228	0.00179137	0.021905
WBGene00006055	80.4275	-1.66886	0.534355	-3.12313	0.0017894	0.021905
WBGene00018610	265.142	0.683255	0.218788	3.12291	0.00179071	0.021905
WBGene00022122	844.793	0.771544	0.247111	3.12226	0.00179467	0.0219321
WBGene00020684	135.823	1.44741	0.464166	3.1183	0.00181897	0.0222157
WBGene00003812	141.562	1.88148	0.603453	3.11786	0.00182169	0.0222354
WBGene00017648	372.157	1.43452	0.460127	3.11766	0.00182294	0.0222372
WBGene00010064	110.569	1.84805	0.593087	3.11598	0.00183336	0.0223355
WBGene00016503	6.94902	-2.90279	0.931627	-3.11582	0.00183431	0.0223355
WBGene00019489	76.8659	1.26278	0.405277	3.11584	0.00183419	0.0223355
WBGene00004278	195.178	-1.07709	0.345781	-3.11493	0.00183986	0.0223767
WBGene00007396	139.167	-1.89819	0.609385	-3.11493	0.00183991	0.0223767
WBGene00000060	35.6125	-2.3045	0.74005	-3.11398	0.0018458	0.0224003
WBGene00006927	3361.93	1.36506	0.438315	3.11434	0.00184356	0.0224003
WBGene00009218	86.4233	1.08063	0.347032	3.11391	0.00184628	0.0224003
WBGene00020510	88.8077	-1.57493	0.505764	-3.11395	0.00184598	0.0224003
WBGene00018547	332.54	1.30134	0.417953	3.11359	0.00184826	0.0224108
WBGene00004410	940.481	0.718565	0.230815	3.11316	0.00185096	0.0224301
WBGene00020454	3.88155	-2.88661	0.927411	-3.11255	0.00185479	0.0224631
WBGene00018757	188.933	-1.06799	0.343372	-3.11029	0.00186903	0.022622
WBGene00017123	144.003	-1.4069	0.452442	-3.10956	0.00187363	0.0226506
WBGene00017719	434.181	1.03233	0.331974	3.10967	0.00187299	0.0226506
WBGene00001934	2007.85	1.28984	0.414835	3.10928	0.00187543	0.0226587
WBGene00008287	6.33546	-2.51225	0.808355	-3.10786	0.0018845	0.0227547
WBGene00006492	117.715	1.05374	0.339128	3.10721	0.00188859	0.0227905
WBGene00004875	704.251	-1.41582	0.455967	-3.1051	0.00190213	0.0229402
WBGene00023520	62.2522	-1.43096	0.460881	-3.10485	0.00190379	0.0229465
WBGene00004276	252.531	-1.3877	0.447006	-3.10444	0.0019064	0.0229506
WBGene00011283	692.244	-1.22949	0.396032	-3.10452	0.00190589	0.0229506
WBGene00001622	340.547	-1.31418	0.423746	-3.10133	0.00192653	0.0231653
WBGene00003850	62.2471	-1.86129	0.600153	-3.10135	0.00192638	0.0231653
WBGene00022805	64.9078	-1.34515	0.433759	-3.10113	0.00192781	0.0231669
WBGene00019614	5.05974	-2.88396	0.930025	-3.10095	0.00192901	0.0231676
WBGene00007899	56.4353	-1.75817	0.567056	-3.10053	0.00193176	0.0231868
WBGene00021014	188.241	1.20278	0.388098	3.09918	0.00194057	0.0232787
WBGene00002218	38.0512	-1.44528	0.466405	-3.09877	0.00194325	0.0232833
WBGene00019536	83.7857	-1.61733	0.521918	-3.09883	0.00194288	0.0232833
WBGene00003161	103.681	1.35269	0.436713	3.09745	0.00195195	0.023365
WBGene00004995	242.4	1.25226	0.404356	3.09693	0.00195535	0.023365
WBGene00007857	56.9108	-1.94714	0.6287	-3.09709	0.0019543	0.023365
WBGene00013585	64.1942	1.71838	0.55488	3.09686	0.00195585	0.023365
WBGene00018018	412.593	-1.10497	0.356745	-3.09738	0.00195242	0.023365
WBGene00016995	1600.28	-1.26925	0.409997	-3.09575	0.00196313	0.0234382
WBGene00000250	26.4841	2.06217	0.66626	3.09515	0.00196714	0.0234721
WBGene00000405	158.321	1.18819	0.383951	3.09465	0.00197047	0.023498
WBGene00004778	155.935	-1.42309	0.460044	-3.09338	0.00197888	0.0235705
WBGene00011345	147.751	-1.88482	0.609302	-3.09342	0.00197867	0.0235705
WBGene00009058	181.017	1.52359	0.49266	3.09257	0.00198429	0.0236211
WBGene00014145	13.5536	-2.51423	0.813125	-3.09206	0.00198772	0.0236479
WBGene00002175	394.995	-0.997941	0.322801	-3.09151	0.00199142	0.0236603
WBGene00006761	102.463	-1.39753	0.452062	-3.09146	0.00199178	0.0236603
WBGene00006818	261.725	-1.23856	0.400649	-3.09138	0.00199227	0.0236603
WBGene00001609	654.033	1.16463	0.37698	3.08938	0.00200578	0.0238067
WBGene00001941	3416.57	1.501	0.485903	3.0891	0.00200761	0.0238145
WBGene00018441	4.88336	-2.87282	0.930138	-3.0886	0.00201103	0.023841
WBGene00017774	334.427	0.683069	0.221211	3.08786	0.00201603	0.0238726
WBGene00019002	173.718	1.07213	0.347208	3.08786	0.00201606	0.0238726
WBGene00003471	158.808	-2.20483	0.714193	-3.08717	0.00202073	0.0239
WBGene00018970	3.32093	-2.85749	0.925557	-3.08732	0.00201971	0.0239
WBGene00015141	100.491	1.66095	0.538116	3.0866	0.00202459	0.0239316
WBGene00005267	7.40723	-2.48014	0.803707	-3.08588	0.00202953	0.023976
WBGene00001650	1451.45	-1.01668	0.329522	-3.0853	0.00203347	0.0240084
WBGene00013394	997.781	1.64004	0.531631	3.08493	0.00203598	0.0240241
WBGene00005397	6.26918	-2.68464	0.87059	-3.0837	0.00204441	0.0241095
WBGene00003071	1292.05	1.04409	0.338715	3.0825	0.00205267	0.0241786
WBGene00012275	73.2202	-1.50899	0.489511	-3.08265	0.00205164	0.0241786
WBGene00000046	13.4797	-2.09924	0.681729	-3.07928	0.00207501	0.024422
WBGene00022517	131.66	1.91617	0.622299	3.07918	0.00207574	0.024422
WBGene00006599	573.357	-1.19945	0.389681	-3.07804	0.00208369	0.0245013
WBGene00013806	3.20596	-2.84634	0.924968	-3.07724	0.00208929	0.0245496
WBGene00017921	40.1068	-1.50637	0.48954	-3.0771	0.00209023	0.0245496
WBGene00001392	415.579	-1.68702	0.548314	-3.07674	0.00209279	0.0245654
WBGene00044582	4.89404	-2.66249	0.865942	-3.07467	0.00210732	0.0247216
WBGene00077775	277.51	-1.95423	0.635816	-3.07358	0.00211503	0.0247977
WBGene00018363	9.93162	-2.87048	0.934109	-3.07296	0.00211947	0.0248353
WBGene00013431	137.518	1.05939	0.344798	3.0725	0.00212274	0.0248592
WBGene00011137	26.3504	-2.5971	0.845531	-3.07157	0.00212938	0.0249225
WBGene00019741	16.3748	-2.23978	0.729378	-3.0708	0.00213485	0.024972
WBGene00006601	1198.75	-0.852028	0.277501	-3.07036	0.00213802	0.0249947
WBGene00001196	2860.96	-0.950688	0.309708	-3.06963	0.00214323	0.0250412
WBGene00001905	44.2591	2.49468	0.813067	3.06824	0.00215326	0.0250652
WBGene00003689	40.3871	-1.74366	0.56829	-3.06825	0.00215315	0.0250652
WBGene00003916	2440.99	-0.827158	0.269611	-3.06797	0.00215522	0.0250652
WBGene00003978	207.614	-1.68863	0.55022	-3.06902	0.00214763	0.0250652
WBGene00011876	12.9875	-2.65644	0.865843	-3.06804	0.0021547	0.0250652
WBGene00015912	75.7744	1.38065	0.450018	3.06798	0.00215512	0.0250652
WBGene00015915	177.145	1.24385	0.405378	3.06836	0.00215236	0.0250652
WBGene00044432	6.54444	-2.82147	0.919559	-3.06829	0.00215289	0.0250652
WBGene00002032	70.7773	1.09865	0.358376	3.06565	0.00217201	0.0252433
WBGene00015824	65.7889	-1.8225	0.594517	-3.06551	0.00217302	0.0252433
WBGene00007055	519.194	-0.704143	0.229746	-3.06487	0.00217761	0.0252821
WBGene00004984	962.538	1.29696	0.423235	3.0644	0.00218107	0.0253076
WBGene00001973	274.523	1.16304	0.379605	3.06383	0.00218524	0.0253415
WBGene00011251	73.6843	-2.04284	0.666896	-3.06321	0.00218978	0.0253796
WBGene00008677	62.8098	1.78496	0.582764	3.06292	0.00219189	0.0253895
WBGene00007709	634.225	1.23606	0.403641	3.06227	0.00219662	0.0254298
WBGene00021983	169.634	-1.23671	0.404004	-3.06113	0.00220504	0.0255125
WBGene00007053	3496.39	-1.01087	0.330296	-3.06049	0.00220974	0.0255523
WBGene00004786	83.5417	1.20879	0.395148	3.05908	0.00222015	0.0256433
WBGene00021555	163.454	1.13667	0.371564	3.05916	0.00221956	0.0256433
WBGene00021628	193.542	0.997505	0.326188	3.05806	0.00222772	0.0257161
WBGene00001703	101.249	1.30916	0.428201	3.05735	0.00223301	0.0257625
WBGene00016960	182.958	1.11766	0.365586	3.05718	0.00223432	0.0257628
WBGene00008051	34.2461	-2.47893	0.810937	-3.05687	0.00223661	0.0257746
WBGene00005474	5.46931	-2.84683	0.931794	-3.05521	0.00224903	0.0259029
WBGene00008210	79.0522	1.12507	0.368448	3.05352	0.0022617	0.0260341
WBGene00019853	36.1494	-1.75348	0.574292	-3.05329	0.00226351	0.02604
WBGene00004094	519.017	1.001	0.327899	3.05277	0.00226743	0.0260703
WBGene00008454	73.4711	-1.78438	0.584571	-3.05247	0.00226967	0.0260812
WBGene00010603	10.1327	-2.55741	0.837911	-3.05212	0.00227228	0.0260963
WBGene00000366	3488.55	-0.763011	0.250028	-3.0517	0.00227546	0.026118
WBGene00013602	8.05647	-2.65841	0.871308	-3.05106	0.00228036	0.0261594
WBGene00018736	30.0874	-2.07413	0.679909	-3.05059	0.00228389	0.0261851
WBGene00012776	80.4324	-1.42201	0.466299	-3.04957	0.00229173	0.0262481
WBGene00022497	425.635	-1.46193	0.479396	-3.04953	0.00229198	0.0262481
WBGene00011367	99.2511	1.19005	0.390351	3.04867	0.00229857	0.0262659
WBGene00011737	767.933	-0.737003	0.241761	-3.04848	0.00230004	0.0262659
WBGene00012019	919.648	-0.806671	0.264576	-3.04891	0.0022967	0.0262659
WBGene00044006	49.0848	-2.63706	0.86502	-3.04855	0.00229949	0.0262659
WBGene00044029	84.8299	-2.02173	0.663154	-3.04866	0.00229862	0.0262659
WBGene00003413	592.625	1.03185	0.338528	3.04804	0.00230337	0.0262892
WBGene00018825	11.0677	-2.70455	0.887413	-3.04768	0.00230615	0.0263023
WBGene00021012	152.735	0.846163	0.277653	3.04755	0.00230713	0.0263023
WBGene00004485	1096.61	0.584941	0.192034	3.04603	0.00231888	0.0264213
WBGene00001475	942.966	-1.19102	0.391045	-3.04574	0.00232106	0.0264313
WBGene00001541	212.222	-1.56571	0.514203	-3.04493	0.00232734	0.0264879
WBGene00007795	12.3865	2.79156	0.917632	3.04213	0.00234909	0.0267204
WBGene00003788	341.496	0.723874	0.23807	3.0406	0.00236111	0.026842
WBGene00011507	1981.74	-0.902685	0.296935	-3.04001	0.00236568	0.0268789
WBGene00019012	36.8291	-2.15215	0.708675	-3.03686	0.00239053	0.0271307
WBGene00019995	122.075	-1.75725	0.578638	-3.03687	0.00239048	0.0271307
WBGene00003773	201.26	-1.38865	0.457342	-3.03636	0.00239457	0.0271613
WBGene00008890	55.5326	-1.55043	0.510827	-3.03512	0.00240436	0.0272571
WBGene00008682	803.097	0.579974	0.191147	3.03418	0.00241192	0.0273274
WBGene00007651	301.157	-1.03538	0.341287	-3.03374	0.00241542	0.0273517
WBGene00001147	16.1162	-2.63621	0.869603	-3.03151	0.00243334	0.0275393
WBGene00003635	127.601	-1.10367	0.364195	-3.03044	0.00244199	0.0276062
WBGene00009404	133.523	1.07558	0.35492	3.03047	0.00244172	0.0276062
WBGene00018379	95.9737	2.29778	0.758306	3.03015	0.00244432	0.0276171
WBGene00000804	266.674	1.15853	0.382422	3.02944	0.00245007	0.0276666
WBGene00009035	761.004	1.26729	0.418363	3.02915	0.0024524	0.0276775
WBGene00010986	53.8604	-1.77071	0.585015	-3.02678	0.00247175	0.0278803
WBGene00003507	127.009	1.24458	0.411283	3.02609	0.00247739	0.0279284
WBGene00015462	108.813	0.926045	0.306135	3.02496	0.00248669	0.028002
WBGene00016245	181.473	0.950716	0.314277	3.02509	0.00248561	0.028002
WBGene00022248	43.6178	-1.89019	0.625268	-3.02301	0.00250274	0.028167
WBGene00000625	293.654	1.73071	0.572678	3.02213	0.00251003	0.0282252
WBGene00019392	11.0784	-2.70039	0.893562	-3.02205	0.00251071	0.0282252
WBGene00007024	412.933	0.9294	0.307573	3.02172	0.00251342	0.0282316
WBGene00007150	712.808	0.91658	0.303338	3.02164	0.00251407	0.0282316
WBGene00005168	8.4601	-2.7178	0.899698	-3.0208	0.00252112	0.028295
WBGene00009271	109.993	-1.31901	0.436958	-3.01861	0.00253934	0.0284837
WBGene00008107	315.44	1.12788	0.37397	3.01597	0.00256156	0.028717
WBGene00008081	250.95	0.680173	0.225547	3.01565	0.00256427	0.0287315
WBGene00006510	244.105	0.802207	0.266044	3.01532	0.00256708	0.0287348
WBGene00202077	6.49935	-2.81527	0.933669	-3.01528	0.00256741	0.0287348
WBGene00006971	40.7144	-1.41171	0.468316	-3.01443	0.00257459	0.0287881
WBGene00010627	824.878	0.838406	0.278135	3.01438	0.00257502	0.0287881
WBGene00003795	1630.11	0.638574	0.21189	3.0137	0.00258081	0.0288263
WBGene00009730	120.585	1.17389	0.389526	3.01365	0.00258129	0.0288263
WBGene00000832	857.28	-1.09293	0.362684	-3.01345	0.00258298	0.0288292
WBGene00009898	63.2206	1.45749	0.483781	3.01271	0.00258927	0.0288835
WBGene00044198	9.73931	-2.8152	0.935284	-3.01	0.00261249	0.0291264
WBGene00004775	443.066	0.982681	0.326621	3.00863	0.0026243	0.029242
WBGene00005024	189.87	0.97061	0.322667	3.00809	0.00262896	0.0292617
WBGene00007604	71.6027	-2.28627	0.760028	-3.00814	0.00262855	0.0292617
WBGene00001484	176.018	-1.56634	0.520795	-3.00758	0.00263334	0.0292782
WBGene00020361	16.464	-2.0717	0.688824	-3.0076	0.00263323	0.0292782
WBGene00016988	58.3306	-1.98527	0.660204	-3.00706	0.00263786	0.0293123
WBGene00003230	922.891	1.26699	0.421414	3.00651	0.00264262	0.0293329
WBGene00011081	44.6392	1.51802	0.504884	3.00668	0.00264118	0.0293329
WBGene00011497	28.9791	-2.29618	0.764032	-3.00535	0.00265278	0.0294236
WBGene00022648	31.0424	-2.20578	0.733978	-3.00524	0.0026537	0.0294236
WBGene00021304	130.374	-1.42294	0.473516	-3.00505	0.00265538	0.0294261
WBGene00004043	191.854	1.22864	0.408969	3.00424	0.00266249	0.0294726
WBGene00014117	112.707	1.50806	0.50197	3.00428	0.0026621	0.0294726
WBGene00017641	781.106	0.754417	0.251162	3.00371	0.0026671	0.0295074
WBGene00012907	621.062	0.731801	0.243705	3.00281	0.00267498	0.0295784
WBGene00017129	41.7691	-2.02121	0.673284	-3.00202	0.00268198	0.0296396
WBGene00004130	6396.96	1.47008	0.489795	3.00141	0.00268731	0.0296661
WBGene00017198	28.9699	-2.35349	0.784104	-3.0015	0.00268652	0.0296661
WBGene00004443	757.516	0.841525	0.280408	3.00107	0.00269031	0.029683
WBGene00004182	313.137	-1.07241	0.357368	-3.00087	0.00269209	0.0296864
WBGene00002125	96.18	2.08911	0.696448	2.99966	0.0027028	0.0297883
WBGene00002116	13.0482	-2.11451	0.705039	-2.99914	0.00270744	0.0298231
WBGene00012148	1365.87	-1.27627	0.425664	-2.9983	0.00271493	0.029866
WBGene00012457	8.58337	-2.57267	0.858071	-2.9982	0.00271577	0.029866
WBGene00018480	74.1094	-2.22252	0.741234	-2.99841	0.00271393	0.029866
WBGene00003796	1071.56	0.704302	0.235069	2.99615	0.00273416	0.0300519
WBGene00019831	1684	-1.0349	0.345575	-2.9947	0.00274712	0.030178
WBGene00018338	20.5258	-2.42777	0.811109	-2.99315	0.00276112	0.0303153
WBGene00006820	9422.01	1.35349	0.452233	2.9929	0.00276337	0.0303236
WBGene00012978	253.602	0.806546	0.269522	2.9925	0.00276699	0.0303468
WBGene00016842	64.9542	-2.25635	0.754399	-2.99092	0.00278137	0.030488
WBGene00009503	192.515	-1.89735	0.634643	-2.98964	0.0027931	0.0305999
WBGene00000173	11.2626	-2.70478	0.904781	-2.98943	0.00279495	0.0306036
WBGene00007220	46.8739	-1.32567	0.44361	-2.98837	0.00280468	0.0306936
WBGene00018064	173.279	0.922396	0.308814	2.9869	0.00281825	0.0308254
WBGene00008781	286.971	0.831872	0.278597	2.98593	0.00282717	0.0309062
WBGene00185089	21.7353	1.80355	0.60413	2.98536	0.00283242	0.0309469
WBGene00001598	1567.46	0.723916	0.242616	2.98379	0.002847	0.0310894
WBGene00010285	16.7881	-2.31469	0.77589	-2.98327	0.00285186	0.0311088
WBGene00020155	261.798	-1.71462	0.574726	-2.98337	0.00285093	0.0311088
WBGene00007266	50.2014	-1.2126	0.406553	-2.98263	0.00285782	0.031157
WBGene00002144	82.472	1.11807	0.374891	2.98237	0.00286024	0.0311666
WBGene00001828	41.5049	2.53827	0.851252	2.98181	0.00286548	0.0312037
WBGene00022037	1888.62	0.766136	0.256948	2.98168	0.00286673	0.0312037
WBGene00003745	156.472	-1.30071	0.436346	-2.98091	0.00287396	0.0312487
WBGene00077521	67.1657	-2.11877	0.710775	-2.98093	0.00287378	0.0312487
WBGene00022714	7.84207	-2.53853	0.851672	-2.98064	0.00287648	0.0312593
WBGene00017950	63.5975	-1.48819	0.499466	-2.97955	0.00288669	0.0313534
WBGene00003026	665.998	0.698132	0.234348	2.97904	0.00289155	0.0313893
WBGene00001051	29.0955	1.51783	0.509663	2.9781	0.00290042	0.0314519
WBGene00017704	4.38176	-2.77705	0.932449	-2.97823	0.00289918	0.0314519
WBGene00017777	177.91	1.08835	0.365475	2.97789	0.00290236	0.0314559
WBGene00043054	37.9704	-1.79673	0.603389	-2.97773	0.00290395	0.0314563
WBGene00022231	95.7683	1.32196	0.443976	2.97755	0.0029056	0.0314573
WBGene00013514	46.2359	-2.27333	0.763815	-2.97629	0.00291759	0.0315703
WBGene00001856	385.716	1.03186	0.346812	2.97528	0.00292718	0.0316544
WBGene00011921	5.7954	-2.70587	0.909491	-2.97514	0.0029285	0.0316544
WBGene00015339	88.4294	2.00622	0.674492	2.97441	0.00293549	0.0317131
WBGene00044009	24.6991	-2.03612	0.684906	-2.97285	0.00295048	0.031858
WBGene00001174	42.2327	1.63376	0.549697	2.97212	0.00295754	0.0319172
WBGene00005237	3.83933	-2.76897	0.931714	-2.9719	0.00295959	0.0319221
WBGene00005756	5.6674	-2.77448	0.934095	-2.97023	0.00297579	0.0320798
WBGene00001753	240.218	-1.61819	0.545	-2.96917	0.0029861	0.0321692
WBGene00006774	88.5343	-1.84691	0.62209	-2.96888	0.00298885	0.0321692
WBGene00016014	187.178	0.741754	0.24984	2.96892	0.00298848	0.0321692
WBGene00018636	195.047	1.17672	0.396385	2.96863	0.00299135	0.0321789
WBGene00008885	25.7706	-1.78334	0.600788	-2.96833	0.0029942	0.0321925
WBGene00017136	47.631	-2.07099	0.698011	-2.96699	0.00300731	0.0323162
WBGene00020279	131.748	-1.67002	0.562914	-2.96675	0.00300969	0.0323246
WBGene00012225	82.7471	1.35868	0.45818	2.96537	0.00302317	0.0324521
WBGene00009580	240.645	-1.49049	0.502715	-2.96487	0.0030281	0.0324878
WBGene00007986	13.0883	2.55754	0.862712	2.96453	0.00303143	0.0325062
WBGene00018569	185.187	-1.25996	0.425045	-2.9643	0.0030337	0.0325133
WBGene00000442	39.2772	-2.15495	0.727172	-2.96347	0.00304188	0.0325837
WBGene00011371	63.7678	-1.51887	0.512576	-2.9632	0.00304455	0.0325951
WBGene00004244	139.594	0.901027	0.304187	2.96208	0.00305564	0.0326754
WBGene00011878	78.2567	-1.64406	0.555046	-2.96202	0.00305624	0.0326754
WBGene00016534	7694.97	1.65458	0.558611	2.96196	0.0030569	0.0326754
WBGene00001813	119.512	0.999296	0.337485	2.96101	0.00306632	0.0327587
WBGene00000991	611.378	-1.42258	0.480466	-2.96083	0.00306814	0.0327608
WBGene00018886	82.5795	-1.42887	0.482791	-2.95961	0.00308032	0.0328735
WBGene00019380	474.898	1.03888	0.351263	2.95757	0.00310073	0.0330739
WBGene00002124	40.1746	2.15573	0.729065	2.95684	0.00310808	0.0331349
WBGene00008342	37.9034	-1.60506	0.543034	-2.95573	0.0031193	0.0332369
WBGene00015523	36.7789	-2.23974	0.757863	-2.95533	0.0031233	0.033262
WBGene00012027	7.4193	-2.63715	0.892574	-2.95455	0.00313127	0.0333294
WBGene00017923	118.42	1.07249	0.363024	2.95434	0.00313343	0.0333347
WBGene00001829	1208.9	1.25959	0.42642	2.95388	0.00313809	0.0333668
WBGene00020385	35.9554	-1.58101	0.53566	-2.95152	0.00316212	0.0336046
WBGene00007580	97.4849	1.33736	0.453214	2.95083	0.00316922	0.0336623
WBGene00001121	53.5426	-1.96639	0.666734	-2.94929	0.00318508	0.0338131
WBGene00011814	129.001	1.05638	0.358225	2.94893	0.00318877	0.0338344
WBGene00011440	83.5154	-1.41479	0.479992	-2.94752	0.0032033	0.0339708
WBGene00004255	118.357	-2.08809	0.708731	-2.94623	0.00321673	0.0340953
WBGene00002073	560.206	1.12769	0.38279	2.94598	0.00321934	0.0341051
WBGene00000845	56.3797	-2.24204	0.761235	-2.94527	0.00322674	0.0341655
WBGene00010073	45.5812	-1.84369	0.626069	-2.94486	0.00323097	0.0341924
WBGene00013322	41.2527	-1.83552	0.623437	-2.94419	0.00323805	0.0342494
WBGene00021043	2332.49	-0.800929	0.272057	-2.94397	0.00324031	0.0342554
WBGene00010061	636.2	0.864393	0.293666	2.94345	0.00324572	0.0342947
WBGene00017614	45.444	-1.7526	0.595482	-2.94316	0.0032488	0.0343093
WBGene00001617	88.3252	-1.07241	0.364506	-2.94209	0.00326008	0.0343809
WBGene00017304	104.118	-1.19549	0.406348	-2.94203	0.00326068	0.0343809
WBGene00019665	142.745	-1.535	0.521721	-2.94218	0.00325913	0.0343809
WBGene00019847	38.8747	-1.47034	0.499804	-2.94183	0.00326276	0.0343849
WBGene00000980	188.622	-1.13105	0.384614	-2.94075	0.00327423	0.0344877
WBGene00044920	31.267	-1.54351	0.525036	-2.93981	0.00328409	0.0345736
WBGene00000070	176.262	-1.01062	0.343906	-2.93866	0.00329637	0.0346667
WBGene00012116	18.1089	-2.4535	0.834861	-2.93881	0.00329471	0.0346667
WBGene00004929	279.879	-1.06922	0.364163	-2.93611	0.00332358	0.0349347
WBGene00008964	56.6897	1.67591	0.570862	2.93575	0.00332743	0.0349571
WBGene00019792	110.595	1.16352	0.39638	2.93537	0.00333146	0.0349812
WBGene00022060	156.808	-1.0066	0.342968	-2.93497	0.00333575	0.035008
WBGene00000386	347.187	0.967139	0.329575	2.9345	0.00334087	0.0350436
WBGene00003159	576.469	1.19841	0.408488	2.93377	0.00334869	0.035106
WBGene00015369	6.15085	2.65579	0.905295	2.93362	0.00335029	0.035106
WBGene00019975	62.7281	-1.14983	0.392002	-2.93322	0.00335471	0.0351341
WBGene00016645	16.9862	2.33974	0.797894	2.9324	0.00336352	0.0352081
WBGene00006923	869.615	-0.922637	0.314701	-2.93179	0.00337012	0.0352271
WBGene00012109	126.499	0.981188	0.334676	2.93175	0.00337057	0.0352271
WBGene00018106	6.10846	-2.74201	0.935241	-2.93188	0.00336918	0.0352271
WBGene00012216	148.132	-1.42473	0.486043	-2.93129	0.00337555	0.035261
WBGene00009165	15.6953	-2.43901	0.832543	-2.92959	0.00339408	0.0354363
WBGene00019760	977.86	1.00311	0.342501	2.92878	0.00340293	0.0355103
WBGene00013857	92.1042	1.41708	0.483892	2.92851	0.00340588	0.0355227
WBGene00017180	34.6285	-1.8519	0.632531	-2.92776	0.00341409	0.03559
WBGene00002210	411.632	-0.877833	0.299856	-2.92752	0.0034168	0.0355999
WBGene00015655	11.0285	-2.63444	0.900055	-2.92697	0.00342278	0.0356438
WBGene00001029	860.415	1.00356	0.342904	2.92666	0.00342621	0.0356443
WBGene00199523	6.93044	2.4177	0.826098	2.92665	0.00342636	0.0356443
WBGene00003372	365.956	0.763401	0.260908	2.92594	0.0034342	0.0357075
WBGene00006571	532.058	0.998041	0.341281	2.9244	0.00345122	0.035866
WBGene00010670	111.3	1.33914	0.458168	2.92282	0.00346878	0.0360301
Gene:WBGene00219734	97.339	-1.11604	0.381944	-2.92202	0.00347774	0.0361046
WBGene00018236	11.7418	2.16336	0.740563	2.92124	0.0034864	0.0361759
WBGene00006405	1814.66	-0.722279	0.247328	-2.92033	0.00349666	0.0362289
WBGene00007297	161.544	-0.914144	0.313009	-2.9205	0.0034947	0.0362289
WBGene00009186	449.741	1.35513	0.464073	2.92008	0.00349947	0.0362289
WBGene00009839	24.2033	-2.19576	0.751923	-2.9202	0.0034981	0.0362289
WBGene00012765	512.879	-1.17379	0.40199	-2.91996	0.00350081	0.0362289
WBGene00014122	22.6128	-2.30443	0.789235	-2.91983	0.00350227	0.0362289
WBGene00050944	67.4326	-1.06197	0.363842	-2.91877	0.00351412	0.0363329
WBGene00003619	152.601	-1.00862	0.345598	-2.91849	0.00351735	0.0363478
WBGene00008536	57.1843	1.75339	0.601102	2.91696	0.00353465	0.0364996
WBGene00011428	527.853	-1.62761	0.557998	-2.91687	0.00353566	0.0364996
WBGene00007253	18.9972	-1.79257	0.615198	-2.91381	0.00357053	0.0368408
WBGene00013974	9.18751	-2.07662	0.712977	-2.91261	0.00358425	0.0369635
WBGene00019462	53.7287	-1.24461	0.427348	-2.9124	0.00358658	0.0369687
WBGene00021856	224.99	0.82051	0.281816	2.91151	0.00359682	0.0370553
WBGene00017507	35.7216	-1.76875	0.607613	-2.91099	0.00360288	0.0370988
WBGene00002130	586.738	1.45767	0.500822	2.91055	0.00360789	0.0371315
WBGene00017353	33.3752	-1.62575	0.558726	-2.90975	0.0036172	0.0372084
WBGene00001016	271.324	0.980467	0.33701	2.90931	0.00362229	0.0372374
WBGene00020404	73.0426	1.2565	0.431908	2.90919	0.00362371	0.0372374
WBGene00008760	250.114	-1.28236	0.440915	-2.90841	0.00363269	0.0372623
WBGene00010221	1220.97	-0.826443	0.284178	-2.90818	0.00363535	0.0372623
WBGene00013137	107.918	1.07627	0.370064	2.90834	0.00363356	0.0372623
WBGene00016679	9.38732	-2.72522	0.937008	-2.90842	0.00363256	0.0372623
WBGene00197486	5.12666	-2.65144	0.91168	-2.90831	0.00363393	0.0372623
WBGene00001862	128.472	1.06706	0.366949	2.90791	0.00363847	0.0372656
WBGene00021532	225.446	-2.07962	0.715178	-2.90784	0.00363935	0.0372656
WBGene00007180	31.998	-1.79861	0.618745	-2.90687	0.00365066	0.0373246
WBGene00009883	8.6428	-2.57513	0.885795	-2.90713	0.00364757	0.0373246
WBGene00015789	19.1265	-2.46419	0.847704	-2.9069	0.00365024	0.0373246
WBGene00196381	9.49277	-2.72265	0.93707	-2.90549	0.00366678	0.0374705
WBGene00009619	26.241	-1.78759	0.615583	-2.90391	0.00368539	0.0376111
WBGene00011509	55.8638	1.50639	0.518753	2.90387	0.00368582	0.0376111
WBGene00022744	11.7207	-2.09326	0.720859	-2.90384	0.00368612	0.0376111
WBGene00007624	1605.45	1.11745	0.384975	2.90265	0.00370018	0.0377168
WBGene00015027	23.2266	-2.09644	0.722252	-2.90265	0.00370022	0.0377168
WBGene00017796	94.6747	-1.14302	0.393809	-2.90247	0.00370237	0.0377198
WBGene00006608	351.348	-1.20106	0.413831	-2.9023	0.00370435	0.0377209
WBGene00022682	38.7556	-1.51456	0.521929	-2.90184	0.00370973	0.0377567
WBGene00018923	176.082	0.779187	0.268663	2.90023	0.00372884	0.0379321
WBGene00021559	139.737	0.945415	0.326023	2.89985	0.00373346	0.03796
WBGene00022586	79.019	1.46493	0.505352	2.89884	0.0037455	0.0380632
WBGene00003775	198.555	-1.21202	0.418162	-2.89844	0.00375027	0.0380838
WBGene00017067	43.9882	-1.83546	0.633276	-2.89835	0.00375129	0.0380838
WBGene00016397	49.3893	-1.7261	0.595829	-2.89698	0.00376772	0.0382314
WBGene00010053	164.2	1.00254	0.346131	2.8964	0.00377466	0.0382741
WBGene00012768	1148.23	0.758447	0.261866	2.89632	0.00377571	0.0382741
WBGene00006498	1529.96	-0.98022	0.338514	-2.89566	0.00378362	0.038335
WBGene00013856	5.98073	-2.58332	0.892247	-2.8953	0.00378801	0.038341
WBGene00077605	6.50965	-2.71061	0.936197	-2.89535	0.00378742	0.038341
WBGene00019480	38.716	-1.95338	0.674937	-2.89417	0.00380167	0.03846
WBGene00006736	335.712	0.724578	0.250451	2.89309	0.00381475	0.0385589
[truncated: 44,749 more rows]

## Sheet: Synaptic DEGS Enriched
GeneID	Public Name	Base mean	log2(FC)	StdErr	Wald-Stats	P-value	P-adj
WBGene00045190	R01H2.8	8.20964	3.96517	0.92693	4.27775	1.88795e-05	0.000662519
WBGene00010969	R01E6.5	58.9709	3.62934	0.841626	4.3123	1.61566e-05	0.00058842
WBGene00010401	H16D19.3	11.803	3.53193	0.881403	4.00717	6.14518e-05	0.00162369
WBGene00001188	egl-20	29.128	3.52224	0.839332	4.19647	2.71102e-05	0.000878172
WBGene00021624	Y47D7A.12	115.692	3.35113	0.754197	4.44331	8.85854e-06	0.000367675
WBGene00019318	K02E10.4	15.6684	3.34903	0.798609	4.19358	2.74584e-05	0.000883785
WBGene00006555	tbx-36	10.7533	3.27585	0.855422	3.82951	0.000128397	0.00289977
WBGene00004820	skr-14	7.42024	3.26616	0.916307	3.56448	0.000364578	0.00662308
WBGene00009644	F42G4.7	5.33846	3.25542	0.892566	3.64726	0.000265053	0.00519642
WBGene00001858	hil-7	60.2076	2.9678	0.674707	4.39864	1.0893e-05	0.000429334
WBGene00199613	F10E9.16	5.57385	2.94182	0.87125	3.37655	0.000734006	0.0113689
WBGene00005018	sqt-3	957.061	2.81952	0.674546	4.17987	2.91673e-05	0.000924072
WBGene00007795	C28D4.8	12.3865	2.79156	0.917632	3.04213	0.00234909	0.0267204
WBGene00012671	Y39B6A.9	103.687	2.75813	0.571053	4.82991	1.36593e-06	7.98492e-05
WBGene00016146	C26F1.1	17.7287	2.74505	0.85816	3.19876	0.00138018	0.0181506
WBGene00185075	C03C10.9	7.98343	2.7361	0.834248	3.27972	0.00103911	0.014729
WBGene00016088	clec-266	26.2294	2.67364	0.854897	3.12745	0.00176331	0.0217199
WBGene00015369	ugt-51	6.15085	2.65579	0.905295	2.93362	0.00335029	0.035106
WBGene00023139	T14F9.t1	4.31765	2.65313	0.937117	2.83116	0.00463789	0.0442824
WBGene00138719	F26F2.10	8.83899	2.61848	0.940808	2.78323	0.00538208	0.0491586
WBGene00017693	flp-23	144.003	2.61537	0.712419	3.67112	0.000241494	0.00484258
WBGene00018389	F43C11.12	25.1049	2.57973	0.814819	3.16602	0.00154541	0.0198286
WBGene00009198	F28B1.4	9.78642	2.55765	0.909168	2.81317	0.00490552	0.0459478
WBGene00007986	C36F7.5	13.0883	2.55754	0.862712	2.96453	0.00303143	0.0325062
WBGene00020064	kbp-1	18.2749	2.55552	0.711468	3.5919	0.00032828	0.00616112
WBGene00001828	hch-1	41.5049	2.53827	0.851252	2.98181	0.00286548	0.0312037
WBGene00001905	his-31	44.2591	2.49468	0.813067	3.06824	0.00215326	0.0250652
WBGene00016893	C53B7.2	98.6932	2.47137	0.680439	3.63203	0.000281199	0.00545477
WBGene00009983	cut-2	424.668	2.45553	0.630179	3.89656	9.75683e-05	0.002345
WBGene00012239	W04A8.4	76.3731	2.44263	0.779172	3.1349	0.00171911	0.0213577
WBGene00199523	F25D7.8	6.93044	2.4177	0.826098	2.92665	0.00342636	0.0356443
WBGene00008799	F14E5.1	7.63119	2.38727	0.837846	2.84929	0.0043817	0.0425831
WBGene00044724	R02E4.3	6.84124	2.3713	0.849764	2.79054	0.00526205	0.0483434
WBGene00008739	F13D12.3	193.185	2.34618	0.573092	4.0939	4.24175e-05	0.00122395
WBGene00001906	his-32	239.803	2.34169	0.551842	4.2434	2.20158e-05	0.000750431
WBGene00016645	C44C1.6	16.9862	2.33974	0.797894	2.9324	0.00336352	0.0352081
WBGene00017460	bath-30	31.7335	2.31663	0.58457	3.96296	7.40266e-05	0.00188122
WBGene00018379	F43C11.2	95.9737	2.29778	0.758306	3.03015	0.00244432	0.0276171
WBGene00199897	R13H4.11	26.7485	2.25741	0.78353	2.88108	0.00396317	0.0394618
WBGene00044132	C23H4.8	23.2414	2.24713	0.607295	3.70024	0.000215399	0.00441568
WBGene00045272	F59C12.4	113.701	2.23664	0.482	4.64033	3.47845e-06	0.000176215
WBGene00008824	F14H3.5	18.9932	2.22947	0.687322	3.24371	0.00117983	0.01619
WBGene00001891	his-17	105.761	2.22287	0.673089	3.30249	0.000958302	0.0138515
WBGene00009450	ugt-58	71.0943	2.21555	0.608734	3.6396	0.000273057	0.00531724
WBGene00006063	sto-1	54.1901	2.18835	0.560965	3.90104	9.57809e-05	0.00231859
WBGene00009081	F23B12.4	112.412	2.18393	0.436168	5.00707	5.52647e-07	3.68668e-05
WBGene00004139	pqn-54	51.648	2.17769	0.681456	3.19564	0.00139522	0.0183127
WBGene00018236	fbxb-71	11.7418	2.16336	0.740563	2.92124	0.0034864	0.0361759
WBGene00002124	inx-2	40.1746	2.15573	0.729065	2.95684	0.00310808	0.0331349
WBGene00010468	K01D12.9	29.9396	2.14279	0.748178	2.86402	0.00418307	0.0411247
WBGene00000301	cav-1	102.989	2.11794	0.753682	2.81013	0.00495217	0.0462775
WBGene00012698	sws-1	28.7178	2.10302	0.608029	3.45875	0.000542695	0.00905821
WBGene00002125	inx-3	96.18	2.08911	0.696448	2.99966	0.0027028	0.0297883
WBGene00022679	ZK180.5	797.621	2.08077	0.660032	3.15253	0.0016186	0.0205507
WBGene00011010	R04D3.2	67.2019	2.06412	0.639518	3.22762	0.00124825	0.0168655
WBGene00000250	bir-2	26.4841	2.06217	0.66626	3.09515	0.00196714	0.0234721
WBGene00001072	dpy-10	99.7647	2.0612	0.536369	3.84288	0.000121599	0.00278041
WBGene00007507	C10C5.3	65.388	2.04745	0.583362	3.50975	0.000448531	0.00784642
WBGene00011388	T02G6.5	24.4353	2.04372	0.513128	3.98287	6.80894e-05	0.00175547
WBGene00009656	F43G6.3	24.812	2.04171	0.535327	3.81396	0.00013676	0.00304442
WBGene00000641	col-65	221.8	2.03674	0.717658	2.83803	0.00453925	0.0437331
WBGene00015339	C02E7.6	88.4294	2.00622	0.674492	2.97441	0.00293549	0.0317131
WBGene00001914	his-40	97.3919	1.99845	0.635146	3.14644	0.00165268	0.020796
WBGene00003783	nos-1	70.9404	1.99481	0.417956	4.77276	1.8172e-06	0.000100633
WBGene00003601	nhr-2	28.0353	1.98479	0.706666	2.80866	0.0049748	0.0463885
WBGene00010234	ttr-50	65.9974	1.9759	0.697223	2.83396	0.0045975	0.0440006
WBGene00018737	F53B1.4	28.551	1.97119	0.683355	2.88457	0.00391945	0.0391534
WBGene00022706	ZK354.3	26.7011	1.96859	0.60389	3.25985	0.00111469	0.015625
WBGene00007421	C07H4.1	12.6145	1.96274	0.700906	2.80029	0.00510567	0.0472748
WBGene00016627	C44B7.5	811.368	1.96086	0.537707	3.64671	0.000265621	0.00520252
WBGene00013381	cyp-31A5	49.2523	1.9513	0.455611	4.28283	1.84535e-05	0.000654388
WBGene00001875	his-1	448.579	1.94493	0.442172	4.39858	1.08964e-05	0.000429334
WBGene00020497	T14A8.2	42.6216	1.94379	0.552585	3.51763	0.000435413	0.00766637
WBGene00012879	fbxa-215	89.8631	1.93757	0.486636	3.98157	6.84617e-05	0.00176282
WBGene00022517	ZC123.1	131.66	1.91617	0.622299	3.07918	0.00207574	0.024422
WBGene00021625	Y47D7A.13	1064.59	1.91331	0.664361	2.87993	0.00397765	0.0395476
WBGene00011898	T21C9.13	138.202	1.902	0.461787	4.11878	3.80882e-05	0.00112885
WBGene00007225	C01G6.3	148.004	1.90176	0.530913	3.58205	0.000340911	0.00629299
WBGene00008652	F10D11.6	198.907	1.89045	0.496121	3.81046	0.000138709	0.0030844
WBGene00001876	his-2	140.89	1.88833	0.659766	2.86212	0.00420816	0.041251
WBGene00016564	cmt-1	51.3993	1.88812	0.416825	4.52978	5.90446e-06	0.000271243
WBGene00000704	col-130	302.011	1.88655	0.666039	2.83249	0.00461872	0.044141
WBGene00000388	cdc-25.3	33.3901	1.88481	0.571215	3.29965	0.000968048	0.0139566
WBGene00003812	nrf-5	141.562	1.88148	0.603453	3.11786	0.00182169	0.0222354
WBGene00011175	R09E10.5	105.992	1.87911	0.522174	3.59863	0.000319893	0.00604298
WBGene00020649	sma-10	112.99	1.87214	0.532412	3.51633	0.000437551	0.00769447
WBGene00010064	F54F7.2	110.569	1.84805	0.593087	3.11598	0.00183336	0.0223355
WBGene00006925	vit-1	4242.41	1.83866	0.562196	3.27049	0.00107361	0.0151121
WBGene00019357	cpg-8	136.833	1.81513	0.402068	4.51448	6.3472e-06	0.000283214
WBGene00006793	unc-59	179.397	1.80655	0.429002	4.21104	2.54196e-05	0.000832748
WBGene00185089	C16A11.10	21.7353	1.80355	0.60413	2.98536	0.00283242	0.0309469
WBGene00008605	mlt-9	84.2875	1.80059	0.545273	3.30218	0.000959371	0.0138515
WBGene00001328	epi-1	1866.16	1.79529	0.45421	3.95254	7.73254e-05	0.00194159
WBGene00012435	flh-1	117.759	1.7922	0.362116	4.94926	7.44974e-07	4.78332e-05
WBGene00007196	B0513.4	378.932	1.78983	0.498455	3.59076	0.00032972	0.00617096
WBGene00016319	C32D5.12	26.7264	1.78907	0.636886	2.80909	0.00496817	0.0463627
WBGene00008677	F11A5.9	62.8098	1.78496	0.582764	3.06292	0.00219189	0.0253895
WBGene00017541	F17E9.4	249.762	1.78191	0.457261	3.89693	9.74207e-05	0.002345
WBGene00007592	C14H10.2	145.627	1.77852	0.349139	5.09401	3.50572e-07	2.47766e-05
WBGene00013385	Y62E10A.19	42.5854	1.77772	0.47877	3.71311	0.00020473	0.00423997
WBGene00006876	vab-10	30775.4	1.7693	0.474465	3.72904	0.000192212	0.00402193
WBGene00018908	fncm-1	32.5646	1.75888	0.52795	3.33153	0.00086371	0.0128985
WBGene00021465	ekl-7	99.1255	1.75477	0.463947	3.78226	0.000155413	0.00338145
WBGene00008536	F02H6.3	57.1843	1.75339	0.601102	2.91696	0.00353465	0.0364996
WBGene00002037	hum-4	598.418	1.74877	0.224951	7.77401	7.60397e-15	6.40413e-12
WBGene00016084	cht-3	3195	1.74413	0.46233	3.77248	0.000161633	0.00349422
WBGene00022649	ZK84.1	269.852	1.74133	0.61263	2.84238	0.00447782	0.0432649
WBGene00020467	T12F5.2	39.37	1.73527	0.480238	3.61336	0.00030226	0.0057475
WBGene00015698	kca-1	157.914	1.73107	0.428455	4.04026	5.3391e-05	0.0014564
WBGene00000625	col-48	293.654	1.73071	0.572678	3.02213	0.00251003	0.0282252
WBGene00015167	B0403.3	51.5559	1.72852	0.550418	3.14037	0.00168732	0.0210529
WBGene00013585	cyp-42A1	64.1942	1.71838	0.55488	3.09686	0.00195585	0.023365
WBGene00008965	mltn-10	66.1591	1.71744	0.480811	3.57197	0.000354307	0.00649874
WBGene00002247	lam-1	1691.69	1.70845	0.42554	4.01478	5.95022e-05	0.00159023
WBGene00000681	col-107	840.053	1.70737	0.523958	3.25861	0.0011196	0.0156612
WBGene00014987	ZK637.6	93.1847	1.70402	0.459461	3.70873	0.000208301	0.0043095
WBGene00021743	Y50D4B.4	174.744	1.70335	0.5142	3.31263	0.000924244	0.0135473
WBGene00001633	gly-8	73.9194	1.70186	0.534748	3.18254	0.0014599	0.0190012
WBGene00016636	perm-2	4301.41	1.68623	0.492588	3.42319	0.000618898	0.0100158
WBGene00008964	mltn-9	56.6897	1.67591	0.570862	2.93575	0.00332743	0.0349571
WBGene00004798	sip-1	2532.97	1.67105	0.391081	4.2729	1.92943e-05	0.000673569
WBGene00007290	C04B4.2	50.1128	1.6672	0.523781	3.18301	0.00145753	0.0189867
WBGene00003485	mua-6	1152.96	1.66609	0.489221	3.40559	0.000660204	0.0105242
WBGene00015141	ugt-46	100.491	1.66095	0.538116	3.0866	0.00202459	0.0239316
WBGene00016534	C39D10.7	7694.97	1.65458	0.558611	2.96196	0.0030569	0.0326754
WBGene00010772	K11D9.3	26.1241	1.65307	0.432785	3.81961	0.000133664	0.00299529
WBGene00018659	F52C6.2	35.3227	1.64152	0.513829	3.19469	0.00139982	0.0183612
WBGene00013394	ule-5	997.781	1.64004	0.531631	3.08493	0.00203598	0.0240241
WBGene00016638	perm-4	7971.74	1.63685	0.571073	2.86627	0.00415338	0.0409257
WBGene00003936	pat-12	1936.53	1.63385	0.399141	4.09343	4.25037e-05	0.00122395
WBGene00001174	egl-5	42.2327	1.63376	0.549697	2.97212	0.00295754	0.0319172
WBGene00010001	F53F8.4	100.787	1.63166	0.492874	3.3105	0.000931287	0.0136209
WBGene00003497	mup-4	1734.05	1.62315	0.512526	3.16696	0.00154039	0.0197814
WBGene00008417	D2030.7	146.869	1.61967	0.300339	5.39281	6.93633e-08	6.20372e-06
WBGene00004228	ptr-14	70.9781	1.61748	0.498952	3.24175	0.001188	0.0162689
WBGene00003912	pal-1	106.878	1.61194	0.389087	4.14287	3.42987e-05	0.00104725
WBGene00001877	his-3	292.959	1.60812	0.383877	4.18916	2.79987e-05	0.000896889
WBGene00001937	his-63	706.267	1.59744	0.418341	3.81852	0.000134252	0.00300181
WBGene00021742	Y50D4B.3	214.949	1.59214	0.392686	4.05449	5.02444e-05	0.00138932
WBGene00006928	vit-4	3290.42	1.58726	0.505015	3.143	0.00167226	0.0209426
WBGene00012557	Y37D8A.19	242.557	1.58702	0.470186	3.37531	0.000737318	0.0113853
WBGene00008825	F14H3.6	188.905	1.58291	0.406482	3.89417	9.8534e-05	0.00236115
WBGene00000776	cpl-1	1511.08	1.58173	0.433584	3.64803	0.000264255	0.00518581
WBGene00010048	F54D5.2	120.256	1.58034	0.400629	3.94464	7.99194e-05	0.00199433
WBGene00000098	air-1	195.011	1.57939	0.462792	3.41274	0.000643127	0.0102926
WBGene00011916	T22C1.5	59.2603	1.57895	0.448267	3.52235	0.000427738	0.00756419
WBGene00014139	nstp-5	81.8669	1.57614	0.450673	3.49729	0.000470004	0.00814768
WBGene00008089	C44C10.9	146.083	1.57296	0.488247	3.22164	0.0012746	0.0171072
WBGene00007070	ugt-49	164.315	1.5725	0.426363	3.68817	0.000225876	0.00460071
WBGene00001683	gpd-1	188.641	1.5692	0.372558	4.21196	2.53162e-05	0.000830709
WBGene00006541	tbh-1	734.315	1.56832	0.501093	3.1298	0.00174923	0.0216384
WBGene00001942	his-68	299.932	1.56304	0.381713	4.0948	4.2254e-05	0.00122186
WBGene00045355	D1086.17	58.8638	1.55526	0.55187	2.81817	0.00482979	0.0454702
WBGene00003228	mex-1	383.97	1.55453	0.366637	4.23997	2.23547e-05	0.00075942
WBGene00001938	his-64	1447.73	1.54761	0.416743	3.71359	0.000204339	0.00423621
WBGene00009203	aptf-3	119.048	1.54735	0.338409	4.57242	4.82135e-06	0.000229844
WBGene00009743	sptf-1	33.3962	1.54489	0.488036	3.16552	0.00154808	0.0198424
WBGene00044294	C01B10.11	66.9179	1.53907	0.45932	3.35075	0.000805928	0.0122024
WBGene00013419	Y65A5A.2	92.5623	1.53812	0.402541	3.82103	0.000132898	0.00298806
WBGene00013980	dos-1	42.0303	1.5372	0.393905	3.90248	9.52136e-05	0.00231316
WBGene00002280	let-2	15815.6	1.52624	0.460194	3.31652	0.000911473	0.0134185
WBGene00009058	F22E12.1	181.017	1.52359	0.49266	3.09257	0.00198429	0.0236211
WBGene00011081	R07B1.9	44.6392	1.51802	0.504884	3.00668	0.00264118	0.0293329
WBGene00001403	fbl-1	84.1542	1.51797	0.433776	3.49944	0.000466239	0.00809629
WBGene00001051	cks-1	29.0955	1.51783	0.509663	2.9781	0.00290042	0.0314519
WBGene00000692	col-118	365.58	1.51327	0.457641	3.30668	0.000944085	0.013755
WBGene00009340	best-14	225.423	1.5091	0.425011	3.55072	0.000384173	0.006938
WBGene00010007	F53H4.2	63.1468	1.50877	0.44553	3.38645	0.000708023	0.0111019
WBGene00014117	clec-91	112.707	1.50806	0.50197	3.00428	0.0026621	0.0294726
WBGene00011509	T05H10.4	55.8638	1.50639	0.518753	2.90387	0.00368582	0.0376111
WBGene00001941	his-67	3416.57	1.501	0.485903	3.0891	0.00200761	0.0238145
WBGene00015817	C16A11.4	133.884	1.49948	0.355406	4.21904	2.45341e-05	0.000814298
WBGene00010492	meg-1	154.787	1.49909	0.47597	3.14955	0.00163523	0.020671
WBGene00019895	aagr-2	459.737	1.49348	0.387962	3.84954	0.00011834	0.002729
WBGene00003530	nas-11	217.994	1.49225	0.411487	3.62649	0.000287304	0.00553601
WBGene00018271	F41C3.5	1236.58	1.48244	0.418687	3.54069	0.000399075	0.00718299
WBGene00001184	egl-15	178.619	1.4803	0.434066	3.4103	0.00064891	0.0103769
WBGene00000411	cdl-1	326.709	1.47277	0.377509	3.90129	9.56796e-05	0.00231859
WBGene00010111	F55D12.2	116.915	1.4724	0.517135	2.84723	0.00441009	0.0427741
WBGene00001879	his-5	266.272	1.4711	0.509899	2.88508	0.00391317	0.0391182
WBGene00019187	H11E01.2	23.3135	1.47092	0.518731	2.83561	0.00457379	0.0439079
WBGene00013380	memi-2	104.848	1.47083	0.466892	3.15025	0.00163131	0.0206472
WBGene00015766	C14C11.2	87.8841	1.47031	0.424083	3.46704	0.000526215	0.00884234
WBGene00004130	ketn-1	6396.96	1.47008	0.489795	3.00141	0.00268731	0.0296661
WBGene00022586	ZC308.4	79.019	1.46493	0.505352	2.89884	0.0037455	0.0380632
WBGene00008710	F11E6.7	506.753	1.46362	0.421507	3.47235	0.000515918	0.00870472
WBGene00021206	N.A.	78.8299	1.45878	0.441106	3.30709	0.000942714	0.0137483
WBGene00002130	inx-8	586.738	1.45767	0.500822	2.91055	0.00360789	0.0371315
WBGene00009898	dod-23	63.2206	1.45749	0.483781	3.01271	0.00258927	0.0288835
WBGene00001922	his-48	757.397	1.45668	0.426549	3.41503	0.00063776	0.0102391
WBGene00009606	F40G12.11	53.5962	1.45388	0.435957	3.33492	0.000853233	0.0127623
WBGene00004154	pqn-72	75.5669	1.44842	0.437383	3.31156	0.000927787	0.0135894
WBGene00003981	pes-8	195.358	1.44783	0.460241	3.14581	0.0016563	0.0208072
WBGene00020684	T22D1.5	135.823	1.44741	0.464166	3.1183	0.00181897	0.0222157
WBGene00001647	gna-2	148.366	1.44465	0.414835	3.48247	0.000496806	0.00847421
WBGene00006795	unc-61	143.575	1.44444	0.372723	3.87536	0.000106467	0.00250525
WBGene00077732	szy-4	282.268	1.43991	0.389501	3.69681	0.000218328	0.00446667
WBGene00020897	del-10	64.9081	1.43509	0.383443	3.74266	0.000182085	0.00384981
WBGene00017648	ddo-3	372.157	1.43452	0.460127	3.11766	0.00182294	0.0222372
WBGene00020149	T01D1.4	233.204	1.42671	0.513589	2.77792	0.00547081	0.0498339
WBGene00003865	oma-2	408.373	1.42601	0.426813	3.34106	0.000834588	0.0125712
WBGene00086566	C08H9.16	94.6123	1.42301	0.329683	4.31629	1.58675e-05	0.000581033
WBGene00022257	puf-11	503.328	1.42198	0.442462	3.21379	0.00130994	0.0174311
WBGene00009113	maph-1.2	602.759	1.42087	0.347361	4.09048	4.30473e-05	0.00123596
WBGene00001263	emb-9	8169.7	1.41734	0.401751	3.52791	0.000418858	0.0074528
WBGene00013857	orc-5	92.1042	1.41708	0.483892	2.92851	0.00340588	0.0355227
WBGene00019989	R09F10.8	155.456	1.41663	0.367318	3.8567	0.000114926	0.0026579
WBGene00008455	E02H1.1	43.6809	1.41341	0.431548	3.2752	0.00105587	0.014931
WBGene00001935	his-61	1685.24	1.41297	0.424549	3.32817	0.000874189	0.0130153
WBGene00009342	fasn-1	3689.19	1.41057	0.416586	3.38602	0.000709131	0.0111019
WBGene00021038	W05F2.6	115.034	1.40737	0.349668	4.02487	5.70067e-05	0.00153842
WBGene00016163	C27D9.1	83.7427	1.40532	0.387897	3.62291	0.000291305	0.00560498
WBGene00018409	F44B9.8	77.727	1.40283	0.485372	2.89022	0.00384968	0.0386595
WBGene00001912	his-38	123.548	1.3999	0.496982	2.81681	0.00485036	0.0456001
WBGene00011986	T24D1.3	250.103	1.39588	0.439155	3.17855	0.00148014	0.0192152
WBGene00015802	kynu-1	147.12	1.39519	0.349306	3.99417	6.49208e-05	0.00169104
WBGene00018990	klf-1	117.13	1.39231	0.482134	2.8878	0.00387947	0.0388581
WBGene00022034	deps-1	317.099	1.39176	0.320079	4.34817	1.3728e-05	0.000514813
WBGene00003395	mom-2	159.863	1.39041	0.410637	3.38598	0.000709258	0.0111019
WBGene00003955	pcn-1	267.822	1.38117	0.329247	4.19493	2.72955e-05	0.000881349
WBGene00015912	fbxc-50	75.7744	1.38065	0.450018	3.06798	0.00215512	0.0250652
WBGene00014965	Y106G6D.5	72.3348	1.37791	0.425977	3.23471	0.00121766	0.0166077
WBGene00009336	F32D8.14	100.846	1.37522	0.33867	4.06064	4.8938e-05	0.00136628
WBGene00003222	mes-4	248.366	1.37241	0.324107	4.23444	2.29123e-05	0.000773167
WBGene00002214	klc-1	677.447	1.36894	0.437989	3.12552	0.00177494	0.0217963
WBGene00010409	H21P03.2	134.695	1.36681	0.362472	3.7708	0.000162723	0.00351027
WBGene00006927	vit-3	3361.93	1.36506	0.438315	3.11434	0.00184356	0.0224003
WBGene00004239	puf-3	438.491	1.36114	0.381512	3.56776	0.000360046	0.00656232
WBGene00013103	Y51H4A.7	206.05	1.35923	0.378643	3.58974	0.00033101	0.00618936
WBGene00012225	W03G11.3	82.7471	1.35868	0.45818	2.96537	0.00302317	0.0324521
WBGene00001606	gln-5	335.272	1.35861	0.32675	4.15794	3.21125e-05	0.000987195
WBGene00003994	pgl-3	608.477	1.35783	0.316835	4.28562	1.82234e-05	0.0006479
WBGene00003893	ost-1	2037.08	1.35747	0.427702	3.17387	0.00150418	0.0194219
WBGene00015557	C06G4.1	136.755	1.35553	0.323809	4.18622	2.83644e-05	0.000902881
WBGene00009186	trcs-1	449.741	1.35513	0.464073	2.92008	0.00349947	0.0362289
WBGene00006820	unc-89	9422.01	1.35349	0.452233	2.9929	0.00276337	0.0303236
WBGene00003161	mdf-2	103.681	1.35269	0.436713	3.09745	0.00195195	0.023365
WBGene00001597	gld-3	292.015	1.35256	0.293499	4.60841	4.05756e-06	0.000201512
WBGene00001514	xnd-1	331.734	1.35186	0.399232	3.38615	0.000708811	0.0111019
WBGene00044329	cpsf-4	142.707	1.35109	0.359764	3.75547	0.000173016	0.00368511
WBGene00004391	rnr-1	658.515	1.34711	0.315975	4.26334	2.01397e-05	0.000698258
WBGene00019432	knl-2	524.98	1.34428	0.334513	4.01862	5.8541e-05	0.00156935
WBGene00018969	F56D3.1	110.097	1.34107	0.47268	2.83717	0.00455155	0.0438098
WBGene00018416	retr-1	1174.12	1.34063	0.350819	3.82145	0.000132671	0.00298628
WBGene00010670	K08E4.6	111.3	1.33914	0.458168	2.92282	0.00346878	0.0360301
WBGene00009385	sas-5	147.572	1.33891	0.42493	3.1509	0.00162769	0.0206273
WBGene00007580	C14B1.9	97.4849	1.33736	0.453214	2.95083	0.00316922	0.0336623
WBGene00004333	rec-8	301.891	1.33718	0.346184	3.86262	0.000112178	0.00260241
WBGene00010609	dut-1	711.648	1.33567	0.375434	3.55766	0.000374174	0.00677097
WBGene00004808	skr-2	119.094	1.33481	0.401369	3.32563	0.000882195	0.0131116
WBGene00013393	Y62H9A.5	607.424	1.33468	0.470651	2.83581	0.00457093	0.0439079
WBGene00016006	fln-2	4694.03	1.33178	0.46215	2.88171	0.00395527	0.0394449
WBGene00004241	puf-5	938.813	1.3303	0.469976	2.83056	0.00464659	0.0443371
WBGene00011664	T09F3.5	97.1007	1.32889	0.356273	3.72998	0.000191495	0.00401108
WBGene00000755	col-182	116.832	1.32829	0.377253	3.52097	0.000429978	0.00759716
WBGene00044638	F23A7.8	761.038	1.32738	0.342372	3.877	0.000105752	0.00249132
WBGene00000217	asp-4	332.594	1.32551	0.470924	2.8147	0.00488234	0.0458369
WBGene00002068	ify-1	322.937	1.3254	0.398273	3.32788	0.000875107	0.0130158
WBGene00011331	T01E8.1	71.3118	1.32479	0.402228	3.29363	0.000989037	0.0141716
WBGene00011945	alg-5	154.823	1.32359	0.319841	4.13829	3.49908e-05	0.00105878
WBGene00000868	cyb-3	652.553	1.32211	0.358549	3.68738	0.000226574	0.00460276
WBGene00022231	tyr-6	95.7683	1.32196	0.443976	2.97755	0.0029056	0.0314573
WBGene00016501	C37C3.9	156.52	1.32041	0.369375	3.57472	0.000350602	0.00644247
WBGene00010621	egg-6	720.236	1.31813	0.395252	3.3349	0.000853304	0.0127623
WBGene00007640	C17D12.7	120.453	1.31767	0.297292	4.43224	9.32572e-06	0.000382355
WBGene00021763	Y51F10.2	356.896	1.31434	0.404469	3.24954	0.00115594	0.0159162
WBGene00001703	grd-14	101.249	1.30916	0.428201	3.05735	0.00223301	0.0257625
WBGene00004339	rfc-3	178.252	1.30869	0.306412	4.27103	1.94571e-05	0.000678079
WBGene00022452	Y110A2AR.1	210.877	1.3076	0.278658	4.69249	2.69902e-06	0.000141702
WBGene00009940	strl-1	84.8813	1.3063	0.311735	4.1904	2.7846e-05	0.000893415
WBGene00004237	ptr-23	136.373	1.30219	0.397857	3.273	0.00106413	0.0150099
WBGene00018547	clec-78	332.54	1.30134	0.417953	3.11359	0.00184826	0.0224108
WBGene00004064	pms-2	174.249	1.30087	0.359604	3.61751	0.000297455	0.00568974
WBGene00000474	cey-3	834.103	1.30066	0.312254	4.16539	3.10825e-05	0.000962131
WBGene00004984	spn-4	962.538	1.29696	0.423235	3.0644	0.00218107	0.0253076
WBGene00012715	snpc-1.2	157.199	1.29602	0.450653	2.87588	0.00402909	0.0398609
WBGene00015002	B0034.1	48.4211	1.29492	0.46087	2.80972	0.00495848	0.0462937
WBGene00002915	let-805	4537.21	1.2937	0.447403	2.89157	0.00383316	0.0386595
WBGene00000867	cyb-2.2	121.841	1.2919	0.360619	3.58246	0.000340377	0.00629299
WBGene00001934	his-60	2007.85	1.28984	0.414835	3.10928	0.00187543	0.0226587
WBGene00010678	K08F4.3	91.0172	1.28789	0.389995	3.30233	0.000958863	0.0138515
WBGene00000871	cye-1	281.539	1.28702	0.367725	3.49994	0.000465362	0.00808802
WBGene00020757	ucr-2.3	177.656	1.28565	0.324454	3.96252	7.41642e-05	0.00188122
WBGene00019800	mtss-1	159.3	1.2823	0.386396	3.31862	0.000904635	0.0133564
WBGene00007384	swt-3	98.9135	1.28194	0.458414	2.79647	0.00516646	0.047772
WBGene00002226	klp-16	407.208	1.28178	0.388559	3.2988	0.000970982	0.0139748
WBGene00012716	Y39E4B.5	68.9334	1.2816	0.459209	2.79088	0.00525649	0.0483434
WBGene00016632	C44B7.12	144.575	1.28055	0.351918	3.63877	0.000273947	0.00532433
WBGene00016913	lam-2	1204.75	1.2777	0.382253	3.34255	0.000830112	0.0125217
WBGene00007168	B0393.3	253.064	1.26956	0.346832	3.66044	0.000251785	0.00501411
WBGene00006787	unc-52	4253.49	1.2673	0.454467	2.78853	0.00529477	0.0485366
WBGene00009035	gfat-2	761.004	1.26729	0.418363	3.02915	0.0024524	0.0276775
WBGene00003230	mex-5	922.891	1.26699	0.421414	3.00651	0.00264262	0.0293329
WBGene00000788	cpz-1	1012.5	1.2652	0.446428	2.83406	0.00459608	0.0440006
WBGene00019489	K07E1.1	76.8659	1.26278	0.405277	3.11584	0.00183419	0.0223355
WBGene00004422	rpl-11.1	1709.33	1.26116	0.331583	3.80344	0.000142701	0.00315582
WBGene00013862	wdr-5.3	82.7482	1.26056	0.403194	3.12643	0.00176944	0.0217772
WBGene00001829	hcp-1	1208.9	1.25959	0.42642	2.95388	0.00313809	0.0333668
WBGene00017696	polk-1	174.597	1.25678	0.379701	3.30991	0.000933258	0.0136399
WBGene00007578	C14B1.7	280.277	1.25665	0.288442	4.35668	1.32051e-05	0.000498904
WBGene00020404	T10B11.8	73.0426	1.2565	0.431908	2.90919	0.00362371	0.0372374
WBGene00021191	Y14H12B.1	166.369	1.25365	0.277847	4.51203	6.42088e-06	0.000285242
WBGene00004995	spp-10	242.4	1.25226	0.404356	3.09693	0.00195535	0.023365
WBGene00003157	mcm-5	430.119	1.25059	0.283927	4.40463	1.05965e-05	0.000422192
WBGene00021596	spsb-2	87.8646	1.25004	0.325554	3.83973	0.00012317	0.00280049
WBGene00011891	del-6	459.254	1.24918	0.432767	2.88649	0.0038957	0.038982
WBGene00006759	unc-22	8612.47	1.24721	0.437357	2.8517	0.00434863	0.0423698
WBGene00003507	mut-14	127.009	1.24458	0.411283	3.02609	0.00247739	0.0279284
WBGene00015915	C17G10.1	177.145	1.24385	0.405378	3.06836	0.00215236	0.0250652
WBGene00003229	mex-3	584.97	1.23991	0.331078	3.74507	0.000180341	0.003817
WBGene00007709	clec-87	634.225	1.23606	0.403641	3.06227	0.00219662	0.0254298
WBGene00004947	sos-1	652.001	1.2358	0.326328	3.78699	0.000152484	0.00332487
WBGene00006974	zen-4	225.52	1.23442	0.287757	4.2898	1.78833e-05	0.000639778
WBGene00001933	his-59	1971.91	1.23238	0.438141	2.81275	0.00491204	0.0459562
WBGene00004043	plk-2	191.854	1.22864	0.408969	3.00424	0.00266249	0.0294726
WBGene00004721	san-1	120.98	1.22332	0.308333	3.96751	7.26268e-05	0.00185354
WBGene00009731	exo-1	137.512	1.2198	0.352798	3.45749	0.00054524	0.00909318
WBGene00003418	msh-2	170.367	1.21718	0.344775	3.53037	0.000414977	0.00739024
WBGene00000496	chs-1	1064.96	1.21675	0.437551	2.78081	0.00542228	0.0494811
WBGene00016716	acs-17	111.006	1.20977	0.37181	3.25372	0.00113903	0.015741
WBGene00022743	mlt-7	126.985	1.20909	0.331348	3.64902	0.000263246	0.00518581
WBGene00004786	sex-1	83.5417	1.20879	0.395148	3.05908	0.00222015	0.0256433
WBGene00001595	gld-1	935.792	1.20636	0.310164	3.88944	0.000100478	0.00239217
WBGene00001830	hcp-2	603.888	1.20459	0.371981	3.2383	0.00120244	0.0164333
WBGene00021014	W03G9.2	188.241	1.20278	0.388098	3.09918	0.00194057	0.0232787
WBGene00001855	hil-4	471.242	1.20128	0.431525	2.78381	0.00537245	0.0491339
WBGene00021056	W06B4.1	227.277	1.20061	0.365922	3.28106	0.00103418	0.0146694
WBGene00003992	pgl-1	1093.27	1.1994	0.430719	2.78464	0.00535879	0.0490367
WBGene00003159	mcm-7	576.469	1.19841	0.408488	2.93377	0.00334869	0.035106
WBGene00004243	puf-7	178.598	1.19756	0.419956	2.85163	0.00434954	0.0423698
WBGene00018900	rod-1	731.967	1.19735	0.320177	3.73966	0.000184269	0.00388264
WBGene00013728	Y111B2A.2	110.028	1.19727	0.289114	4.14118	3.45518e-05	0.00104883
WBGene00004042	plk-1	371.644	1.19659	0.349985	3.41897	0.000628588	0.0101471
WBGene00011367	snpc-3.4	99.2511	1.19005	0.390351	3.04867	0.00229857	0.0262659
WBGene00000405	cdk-1	158.321	1.18819	0.383951	3.09465	0.00197047	0.023498
WBGene00007623	C16C10.2	142.588	1.17675	0.322553	3.64822	0.000264064	0.00518581
WBGene00018636	oef-1	195.047	1.17672	0.396385	2.96863	0.00299135	0.0321789
WBGene00001833	hcp-6	539.1	1.17399	0.360597	3.25568	0.00113121	0.015725
WBGene00009730	myo-6	120.585	1.17389	0.389526	3.01365	0.00258129	0.0288263
WBGene00002064	iff-1	556.343	1.16991	0.362843	3.22429	0.00126284	0.0170108
WBGene00000875	cyk-4	546.674	1.16964	0.352823	3.31508	0.000916156	0.0134746
WBGene00001492	frm-5.1	70.6765	1.16935	0.374455	3.1228	0.00179137	0.021905
WBGene00006882	vab-19	349.948	1.16477	0.268092	4.34468	1.39478e-05	0.000519809
WBGene00002047	icp-1	493.183	1.16476	0.334122	3.48604	0.000490226	0.00837611
WBGene00001609	glp-1	654.033	1.16463	0.37698	3.08938	0.00200578	0.0238067
WBGene00019792	M116.5	110.595	1.16352	0.39638	2.93537	0.00333146	0.0349812
WBGene00019004	xpg-1	163.236	1.16326	0.276784	4.20279	2.63641e-05	0.00085775
WBGene00001973	hmg-3	274.523	1.16304	0.379605	3.06383	0.00218524	0.0253415
WBGene00000804	csc-1	266.674	1.15853	0.382422	3.02944	0.00245007	0.0276666
WBGene00000473	cey-2	2869.65	1.15555	0.409769	2.82001	0.00480217	0.045358
WBGene00004078	pos-1	618.597	1.15501	0.407812	2.83221	0.00462274	0.0441585
WBGene00019608	ani-2	403.559	1.15476	0.363456	3.17715	0.00148729	0.0192709
WBGene00009368	pole-1	815.156	1.15124	0.301821	3.81431	0.000136562	0.00304388
WBGene00008546	gfat-1	993.633	1.15062	0.298516	3.85448	0.000115974	0.00267907
WBGene00004028	pif-1	61.1104	1.14519	0.399458	2.86685	0.00414577	0.0408909
WBGene00020375	pigv-1	351.665	1.14495	0.354312	3.23147	0.00123156	0.0167408
WBGene00013682	Y105E8A.25	623.111	1.14224	0.336564	3.39383	0.000689235	0.0109007
WBGene00012650	orc-1	227.044	1.13845	0.357174	3.18739	0.00143562	0.0187577
WBGene00021555	Y45G5AM.2	163.454	1.13667	0.371564	3.05916	0.00221956	0.0256433
WBGene00000935	daz-1	414.529	1.13516	0.361313	3.14176	0.00167937	0.0209752
WBGene00018483	F45F2.11	93.1789	1.12869	0.356305	3.16777	0.00153612	0.0197391
WBGene00010281	F58G11.3	171.009	1.12866	0.282145	4.00028	6.32675e-05	0.00165651
WBGene00008107	aspm-1	315.44	1.12788	0.37397	3.01597	0.00256156	0.028717
WBGene00002073	ima-2	560.206	1.12769	0.38279	2.94598	0.00321934	0.0341051
WBGene00008210	C49F5.6	79.0522	1.12507	0.368448	3.05352	0.0022617	0.0260341
WBGene00011156	rbm-3.2	2569.81	1.1231	0.325443	3.451	0.000558515	0.00924592
WBGene00013030	Y49E10.4	146.198	1.12203	0.30936	3.62694	0.000286798	0.00553594
WBGene00006940	wee-1.3	331.405	1.12034	0.355761	3.14913	0.00163756	0.0206875
WBGene00019600	rga-3	518.014	1.11998	0.356479	3.14177	0.00167928	0.0209752
WBGene00002231	knl-1	305.75	1.11981	0.335606	3.33669	0.000847825	0.0127159
WBGene00003156	mcm-4	474.217	1.11975	0.349666	3.20235	0.0013631	0.0179377
WBGene00019087	F59A6.5	554.998	1.11962	0.399164	2.80491	0.00503301	0.0467631
WBGene00002144	inx-22	82.472	1.11807	0.374891	2.98237	0.00286024	0.0311666
WBGene00016960	vps-33.2	182.958	1.11766	0.365586	3.05718	0.00223432	0.0257628
WBGene00007624	hrde-1	1605.45	1.11745	0.384975	2.90265	0.00370018	0.0377168
WBGene00009305	F32A7.4	125.484	1.10879	0.345267	3.21138	0.00132097	0.0175317
WBGene00001102	dsh-2	229.762	1.10298	0.304564	3.62151	0.000292885	0.00562212
WBGene00013567	Y75B12B.1	309.076	1.10204	0.321695	3.42574	0.000613136	0.00993054
WBGene00002032	htp-1	70.7773	1.09865	0.358376	3.06565	0.00217201	0.0252433
WBGene00003864	oma-1	248.992	1.09718	0.338317	3.24307	0.0011825	0.0162075
WBGene00013681	Y105E8A.24	974.883	1.09502	0.340447	3.21643	0.00129797	0.0173174
WBGene00012936	pola-1	703.023	1.09469	0.290705	3.76565	0.00016612	0.00356126
WBGene00000865	cyb-1	417.006	1.09372	0.387808	2.82027	0.00479837	0.045358
WBGene00002225	klp-15	385.948	1.09342	0.349588	3.12774	0.00176155	0.0217199
WBGene00013082	grdn-1	198.543	1.09164	0.305761	3.57023	0.000356667	0.00651837
WBGene00012188	W01G7.4	127.952	1.09098	0.344234	3.1693	0.00152808	0.01965
WBGene00001936	his-62	1198.39	1.08968	0.387219	2.81412	0.00489103	0.0458708
WBGene00011087	R07B7.2	158.194	1.08869	0.315679	3.44874	0.000563216	0.00928571
WBGene00017777	F25B5.6	177.91	1.08835	0.365475	2.97789	0.00290236	0.0314559
WBGene00009218	acs-20	86.4233	1.08063	0.347032	3.11391	0.00184628	0.0224003
WBGene00011061	wago-1	1248.2	1.07899	0.379205	2.8454	0.00443562	0.0429999
WBGene00021470	tpxl-1	401.653	1.07873	0.320886	3.36174	0.000774531	0.0118424
WBGene00007965	C36A4.4	188.478	1.07664	0.262241	4.10552	4.03409e-05	0.00118176
WBGene00013137	Y53C10A.6	107.918	1.07627	0.370064	2.90834	0.00363356	0.0372623
WBGene00009404	F35C11.5	133.523	1.07558	0.35492	3.03047	0.00244172	0.0276062
WBGene00022460	use-1	78.6466	1.07511	0.342429	3.13966	0.00169147	0.0210917
WBGene00017923	F29B9.8	118.42	1.07249	0.363024	2.95434	0.00313343	0.0333347
WBGene00011306	R186.3	166.138	1.07239	0.252857	4.2411	2.22432e-05	0.000756904
WBGene00019002	F57B10.4	173.718	1.07213	0.347208	3.08786	0.00201606	0.0238726
WBGene00011408	nifk-1	171.374	1.07083	0.293502	3.64846	0.000263818	0.00518581
WBGene00009159	F26E4.4	147.895	1.07069	0.278791	3.8405	0.000122786	0.0027949
WBGene00002059	ife-1	290.493	1.07004	0.242889	4.40546	1.05559e-05	0.000421674
WBGene00022765	ZK546.14	688.522	1.06929	0.340834	3.13727	0.0017053	0.021238
WBGene00001131	dys-1	1473.56	1.06841	0.30731	3.47667	0.000507687	0.00859567
WBGene00019713	pqn-52	570.435	1.06743	0.309271	3.45144	0.000557599	0.00923831
WBGene00001862	him-3	128.472	1.06706	0.366949	2.90791	0.00363847	0.0372656
WBGene00018137	bath-41	99.6229	1.06511	0.306688	3.47294	0.000514781	0.00869279
WBGene00016944	uri-1	244.208	1.06385	0.282372	3.76753	0.000164869	0.00354899
WBGene00004226	ptr-12	151.57	1.06043	0.366809	2.89096	0.00384064	0.0386595
WBGene00013431	ceh-92	137.518	1.05939	0.344798	3.0725	0.00212274	0.0248592
WBGene00007139	mnp-1	151.283	1.05828	0.302943	3.49334	0.000477019	0.00820574
WBGene00000773	cpf-1	94.3039	1.05824	0.375938	2.81494	0.00487865	0.0458235
WBGene00010093	capg-2	210.5	1.05658	0.312798	3.37784	0.000730575	0.0113419
WBGene00011814	gtf-2H2C	129.001	1.05638	0.358225	2.94893	0.00318877	0.0338344
WBGene00220238	ZK185.9	976.026	1.05614	0.260481	4.05459	5.02234e-05	0.00138932
WBGene00003576	ndc-80	253.177	1.05539	0.333998	3.15986	0.00157844	0.0201548
WBGene00017328	nemp-1	456.058	1.05538	0.316796	3.33142	0.000864028	0.0128985
WBGene00013443	such-1	157.172	1.05437	0.368291	2.86287	0.00419827	0.041194
WBGene00006492	let-391	117.715	1.05374	0.339128	3.10721	0.00188859	0.0227905
WBGene00011730	drr-2	443.972	1.05274	0.303503	3.46864	0.000523109	0.00881868
WBGene00008921	ctf-4	304.331	1.05243	0.332929	3.16112	0.00157162	0.0200951
WBGene00000275	bub-1	495.089	1.04845	0.37161	2.82138	0.00478169	0.0452281
WBGene00003071	lrp-1	1292.05	1.04409	0.338715	3.0825	0.00205267	0.0241786
WBGene00001049	dog-1	159.075	1.04383	0.320672	3.25513	0.00113341	0.015725
WBGene00004296	rad-50	387.445	1.04044	0.297648	3.49555	0.000473081	0.00817997
WBGene00019380	K04C2.2	474.898	1.03888	0.351263	2.95757	0.00310073	0.0330739
WBGene00009553	hinf-1	248.064	1.03845	0.323433	3.21072	0.00132404	0.0175609
WBGene00003020	lin-35	307.692	1.03702	0.331149	3.13157	0.00173873	0.0215349
WBGene00017719	ldp-1	434.181	1.03233	0.331974	3.10967	0.00187299	0.0226506
WBGene00001856	hil-5	385.716	1.03186	0.346812	2.97528	0.00292718	0.0316544
WBGene00003413	mrp-7	592.625	1.03185	0.338528	3.04804	0.00230337	0.0262892
WBGene00001493	frm-7	781.96	1.03053	0.328253	3.13945	0.00169265	0.0210934
WBGene00006446	atx-3	123.852	1.02323	0.299094	3.4211	0.000623686	0.0100772
WBGene00016566	eri-7	94.2518	1.0137	0.362727	2.79465	0.00519554	0.0479319
WBGene00011746	T13F2.6	195.562	1.01223	0.309775	3.26762	0.00108457	0.0152451
WBGene00010456	K01C8.1	281.579	1.00587	0.219047	4.59204	4.38943e-06	0.000213043
WBGene00012767	fcd-2	227.156	1.00371	0.243293	4.12553	3.69886e-05	0.00110599
WBGene00001029	dnj-11	860.415	1.00356	0.342904	2.92666	0.00342621	0.0356443
WBGene00019760	calu-1	977.86	1.00311	0.342501	2.92878	0.00340293	0.0355103
WBGene00010053	F54D5.9	164.2	1.00254	0.346131	2.8964	0.00377466	0.0382741
WBGene00004094	ppw-2	519.017	1.001	0.327899	3.05277	0.00226743	0.0260703
WBGene00001813	haf-3	119.512	0.999296	0.337485	2.96101	0.00306632	0.0327587
WBGene00017344	F10E7.2	224.067	0.999013	0.295617	3.37942	0.000726401	0.0112857
WBGene00006571	tim-1	532.058	0.998041	0.341281	2.9244	0.00345122	0.035866
WBGene00021628	Y47D9A.1	193.542	0.997505	0.326188	3.05806	0.00222772	0.0257161
WBGene00018998	flap-1	202.146	0.994999	0.275056	3.61744	0.000297534	0.00568974
WBGene00004164	pqn-83	228.283	0.988709	0.346186	2.85601	0.00429006	0.0419115
WBGene00006463	nduf-2.2	86.3296	0.986522	0.35169	2.80509	0.00503023	0.0467631
WBGene00000417	ced-3	235.276	0.984831	0.297088	3.31494	0.000916613	0.0134746
WBGene00004775	2019-09-01	443.066	0.982681	0.326621	3.00863	0.0026243	0.029242
WBGene00002368	let-99	187.455	0.981229	0.289358	3.39105	0.000696253	0.0109862
WBGene00012109	T28A8.3	126.499	0.981188	0.334676	2.93175	0.00337057	0.0352271
WBGene00001016	dna-2	271.324	0.980467	0.33701	2.90931	0.00362229	0.0372374
WBGene00001832	hcp-4	558.607	0.97518	0.344838	2.82794	0.00468485	0.0445204
WBGene00014234	vps-29	84.6481	0.974659	0.306518	3.17978	0.00147389	0.0191586
WBGene00005024	sqv-6	189.87	0.97061	0.322667	3.00809	0.00262896	0.0292617
WBGene00000386	cdc-25.1	347.187	0.967139	0.329575	2.9345	0.00334087	0.0350436
WBGene00012484	car-1	1882.97	0.962788	0.280607	3.43109	0.000601158	0.00976785
WBGene00001865	him-6	309.632	0.961414	0.341816	2.81267	0.00491324	0.0459562
WBGene00010056	smc-6	772.431	0.957777	0.28024	3.4177	0.000631523	0.0101619
WBGene00016245	rbmx-2	181.473	0.950716	0.314277	3.02509	0.00248561	0.028002
WBGene00021559	Y45G5AM.7	139.737	0.945415	0.326023	2.89985	0.00373346	0.03796
WBGene00005023	sqv-5	457.267	0.943943	0.270081	3.49504	0.000473992	0.00818872
WBGene00020896	T28D9.4	88.4317	0.93731	0.336291	2.7872	0.00531657	0.0487143
WBGene00000479	cgh-1	2659.5	0.936757	0.254356	3.68286	0.000230636	0.00465718
WBGene00007024	plin-1	412.933	0.9294	0.307573	3.02172	0.00251342	0.0282316
WBGene00015462	C05C8.5	108.813	0.926045	0.306135	3.02496	0.00248669	0.028002
WBGene00011155	rbm-3.1	187.481	0.925938	0.269966	3.42984	0.000603943	0.00980522
WBGene00018064	cdc-73	173.279	0.922396	0.308814	2.9869	0.00281825	0.0308254
WBGene00012802	set-25	330.478	0.918357	0.277766	3.30622	0.000945622	0.013755
WBGene00007150	acly-2	712.808	0.91658	0.303338	3.02164	0.00251407	0.0282316
WBGene00012972	rsa-2	338.372	0.909902	0.321668	2.8287	0.00467378	0.0444939
WBGene00022464	N.A.	257.683	0.906635	0.279704	3.24141	0.00118941	0.0162773
WBGene00004244	puf-8	139.594	0.901027	0.304187	2.96208	0.00305564	0.0326754
WBGene00004337	rfc-1	575.858	0.89989	0.312561	2.87909	0.00398828	0.0396061
WBGene00019400	K04G7.1	175.178	0.896811	0.275382	3.2566	0.00112754	0.015725
WBGene00014124	usip-1	234.123	0.896612	0.279797	3.20451	0.00135292	0.0178386
WBGene00000382	cdc-6	144.088	0.896418	0.270436	3.31471	0.000917384	0.0134761
WBGene00001596	gld-2	531.854	0.890789	0.243317	3.66103	0.000251206	0.00500753
WBGene00014667	C06A1.4	811.892	0.888694	0.311237	2.85536	0.00429882	0.0419566
WBGene00010478	K01G5.5	662.391	0.875633	0.265449	3.29869	0.000971383	0.0139748
WBGene00022127	yop-1	420.667	0.871827	0.259391	3.36105	0.000776472	0.0118631
WBGene00010061	F54E12.2	636.2	0.864393	0.293666	2.94345	0.00324572	0.0342947
WBGene00008411	mans-1	293.999	0.864011	0.268989	3.21207	0.00131784	0.0175118
WBGene00012888	sas-6	207.228	0.846191	0.301481	2.80678	0.00500397	0.0465892
WBGene00021012	pig-1	152.735	0.846163	0.277653	3.04755	0.00230713	0.0263023
WBGene00000794	crn-1	409.892	0.843004	0.300165	2.80847	0.00497782	0.0463885
WBGene00004443	rpl-29	757.516	0.841525	0.280408	3.00107	0.00269031	0.029683
WBGene00010263	wago-4	463.582	0.838515	0.251322	3.33642	0.000848649	0.0127159
WBGene00010627	nol-56	824.878	0.838406	0.278135	3.01438	0.00257502	0.0287881
WBGene00002061	ife-3	505.556	0.834969	0.230805	3.61763	0.000297308	0.00568974
WBGene00008781	rpoa-2	286.971	0.831872	0.278597	2.98593	0.00282717	0.0309062
WBGene00021856	ppm-1.D	224.99	0.82051	0.281816	2.91151	0.00359682	0.0370553
WBGene00002079	xpo-2	580.249	0.816274	0.202723	4.02655	5.6602e-05	0.00153159
WBGene00016151	smc-5	495.125	0.815616	0.195738	4.16688	3.08801e-05	0.000957331
WBGene00000415	ced-1	728.979	0.814373	0.240696	3.38341	0.000715922	0.0111793
WBGene00021088	W08E12.7	1166.59	0.809155	0.196351	4.12097	3.77287e-05	0.00112314
WBGene00012835	ani-3	124.688	0.808475	0.238609	3.38828	0.000703315	0.0110459
WBGene00012978	Y48B6A.1	253.602	0.806546	0.269522	2.9925	0.00276699	0.0303468
WBGene00006510	mtrr-1	244.105	0.802207	0.266044	3.01532	0.00256708	0.0287348
WBGene00001412	fem-2	232.225	0.795138	0.283851	2.80125	0.00509048	0.0471773
WBGene00013482	Y69H2.7	147.343	0.787157	0.27629	2.84902	0.00438536	0.0425955
WBGene00003798	npp-12	608.823	0.780748	0.22139	3.52658	0.000420965	0.00747712
WBGene00018923	eme-1	176.082	0.779187	0.268663	2.90023	0.00372884	0.0379321
WBGene00017075	nap-1	1306.13	0.77486	0.185667	4.17339	3.00101e-05	0.000943469
WBGene00022122	trap-1	844.793	0.771544	0.247111	3.12226	0.00179467	0.0219321
WBGene00022856	cth-2	600.144	0.767009	0.274253	2.79672	0.00516239	0.0477562
WBGene00022037	acs-13	1888.62	0.766136	0.256948	2.98168	0.00286673	0.0312037
WBGene00003372	mlc-4	365.956	0.763401	0.260908	2.92594	0.0034342	0.0357075
WBGene00019771	M04F3.5	408.064	0.763094	0.268836	2.83852	0.00453239	0.0436902
WBGene00012768	eef-1B.2	1148.23	0.758447	0.261866	2.89632	0.00377571	0.0382741
WBGene00017641	csr-1	781.106	0.754417	0.251162	3.00371	0.0026671	0.0295074
WBGene00021681	Y48G1C.8	791.716	0.753112	0.208278	3.61589	0.000299316	0.00571706
WBGene00020558	T19B4.5	222.733	0.746784	0.258131	2.89305	0.00381526	0.0385589
WBGene00011806	ekl-6	266.305	0.746597	0.206563	3.61438	0.00030107	0.00573025
WBGene00016014	C23G10.7	187.178	0.741754	0.24984	2.96892	0.00298848	0.0321692
WBGene00007329	C05C10.2	497.574	0.735134	0.20469	3.59145	0.00032884	0.00616311
WBGene00012907	cpt-1	621.062	0.731801	0.243705	3.00281	0.00267498	0.0295784
WBGene00004388	rnp-5	485.289	0.730191	0.225922	3.23204	0.00122908	0.0167296
WBGene00006736	ulp-1	335.712	0.724578	0.250451	2.89309	0.00381475	0.0385589
WBGene00001598	glh-1	1567.46	0.723916	0.242616	2.98379	0.002847	0.0310894
WBGene00003788	npp-2	341.496	0.723874	0.23807	3.0406	0.00236111	0.026842
WBGene00004410	rla-2	940.481	0.718565	0.230815	3.11316	0.00185096	0.0224301
WBGene00006924	vig-1	6157.13	0.706213	0.199415	3.54142	0.00039798	0.00716968
WBGene00003796	npp-10	1071.56	0.704302	0.235069	2.99615	0.00273416	0.0300519
WBGene00003026	lin-41	665.998	0.698132	0.234348	2.97904	0.00289155	0.0313893
WBGene00018610	F48E8.3	265.142	0.683255	0.218788	3.12291	0.00179071	0.021905
WBGene00017774	nop-1	334.427	0.683069	0.221211	3.08786	0.00201603	0.0238726
WBGene00008081	athp-1	250.95	0.680173	0.225547	3.01565	0.00256427	0.0287315
WBGene00002263	lea-1	2736.88	0.663254	0.23471	2.82584	0.00471568	0.0447712
WBGene00021956	Y57E12AL.1	270.988	0.645057	0.223155	2.89062	0.00384484	0.0386595
WBGene00017607	F19F10.11	372.706	0.644211	0.222827	2.89109	0.00383911	0.0386595
WBGene00003795	npp-9	1630.11	0.638574	0.21189	3.0137	0.00258081	0.0288263
WBGene00000383	cdc-14	474.239	0.628218	0.224875	2.79363	0.00521193	0.0480605
WBGene00010405	erfa-3	649.006	0.602084	0.185451	3.24659	0.00116798	0.0160492
WBGene00010912	gmps-1	408.703	0.586968	0.210876	2.78347	0.0053781	0.0491445
WBGene00004485	rps-16	1096.61	0.584941	0.192034	3.04603	0.00231888	0.0264213
WBGene00004493	rps-24	2962.44	0.583747	0.202741	2.87927	0.00398592	0.0396061
WBGene00008682	lex-1	803.097	0.579974	0.191147	3.03418	0.00241192	0.0273274
WBGene00015581	C07H6.4	722.731	0.57841	0.206925	2.79527	0.0051857	0.0479249
WBGene00013591	gcn-2	635.439	0.553343	0.192031	2.88152	0.00395757	0.0394449
WBGene00004442	rpl-28	1058.43	0.528955	0.187977	2.81393	0.00489392	0.0458708

## Sheet: Somatic DEGs Enriched
GeneID	Public Name	Base mean	log2(FC)	StdErr	Wald-Stats	P-value	P-adj
WBGene00011262	pho-8	146.726	-6.76679	0.628593	-10.765	5.03691e-27	1.01811e-22
WBGene00011709	T11F9.1	62.6905	-5.29903	0.670877	-7.89866	2.81923e-15	2.84926e-12
WBGene00015412	lgc-9	78.1487	-5.17114	0.703777	-7.34769	2.01655e-13	1.19884e-10
WBGene00009543	F38E11.6	41.1899	-5.1121	0.675831	-7.56417	3.90337e-14	2.62996e-11
WBGene00018005	nlp-62	24.9882	-5.02777	0.798513	-6.29643	3.04587e-10	6.69199e-08
WBGene00022609	ZC416.2	15.4185	-4.983	0.82797	-6.01833	1.76222e-09	2.89592e-07
WBGene00008208	nhr-167	24.5131	-4.96513	0.803793	-6.17712	6.52796e-10	1.24481e-07
WBGene00164973	C39B10.7	14.8111	-4.85834	0.836744	-5.80624	6.38919e-09	8.44082e-07
WBGene00007818	C30F2.4	14.9183	-4.69183	0.784837	-5.97809	2.2577e-09	3.56522e-07
WBGene00219288	Y87G2A.25	23.3921	-4.68427	0.864842	-5.41633	6.08347e-08	5.56404e-06
WBGene00019455	K06H7.1	31.3514	-4.65967	0.795475	-5.85772	4.69259e-09	6.58689e-07
WBGene00003629	nhr-38	15.1991	-4.60842	0.856974	-5.37755	7.55079e-08	6.55039e-06
WBGene00020266	T05H4.3	73.9203	-4.58496	0.706067	-6.49366	8.37748e-11	2.17095e-08
WBGene00045338	M01B2.13	18.3876	-4.54166	0.867248	-5.23686	1.63329e-07	1.30023e-05
WBGene00021268	capa-1	150.651	-4.47546	0.549621	-8.14281	3.86198e-16	5.95072e-13
WBGene00007997	sre-13	16.9846	-4.4223	0.817463	-5.40978	6.31025e-08	5.72255e-06
WBGene00018219	F40A3.4	12.9797	-4.42127	0.864799	-5.11248	3.17958e-07	2.28715e-05
WBGene00013751	Y113G7A.14	11.2793	-4.35284	0.799532	-5.44424	5.20281e-08	4.88836e-06
WBGene00008025	C39B10.5	13.503	-4.26066	0.87667	-4.86006	1.17353e-06	7.05967e-05
WBGene00010979	R02D5.6	19.4858	-4.24429	0.731867	-5.79927	6.66043e-09	8.74203e-07
WBGene00008065	npr-18	66.2665	-4.22828	0.642368	-6.58233	4.63126e-11	1.28235e-08
WBGene00010238	F58B4.5	165.709	-4.19034	0.665119	-6.30014	2.97379e-10	6.6054e-08
WBGene00016932	C54G6.3	89.2709	-4.1794	0.543599	-7.68839	1.48993e-14	1.07557e-11
WBGene00011223	R10H10.4	7.94842	-4.17045	0.865057	-4.82102	1.42829e-06	8.24859e-05
WBGene00013957	sre-23	27.8623	-4.15621	0.740381	-5.61361	1.98154e-08	2.17678e-06
WBGene00008327	srz-44	8.6185	-4.13086	0.871952	-4.73748	2.16388e-06	0.000117918
WBGene00006782	unc-46	127.742	-4.12149	0.505007	-8.16125	3.31564e-16	5.58492e-13
WBGene00022811	ZK721.4	67.8415	-4.09156	0.741677	-5.51664	3.45548e-08	3.47491e-06
WBGene00003909	pag-3	41.8317	-4.08535	0.716017	-5.70565	1.15899e-08	1.38345e-06
WBGene00007304	ttr-39	630.588	-4.06945	0.512036	-7.9476	1.90166e-15	2.02307e-12
WBGene00013778	clec-194	20.8558	-4.06899	0.851522	-4.77849	1.76617e-06	9.80759e-05
WBGene00014248	ZK1307.7	39.331	-4.05173	0.71804	-5.64276	1.67348e-08	1.90034e-06
WBGene00166237	21ur-6265	8.50401	-4.03231	0.87822	-4.59145	4.40169e-06	0.000213043
WBGene00007085	AH10.4	12.4982	-4.01943	0.800568	-5.02072	5.14779e-07	3.48001e-05
WBGene00019293	K02A6.2	14.7652	-4.01438	0.892944	-4.49567	6.93522e-06	0.000303423
WBGene00014998	AH9.1	20.9099	-3.9783	0.759682	-5.2368	1.63389e-07	1.30023e-05
WBGene00016514	C38C3.6	9.28438	-3.96887	0.885416	-4.48248	7.37789e-06	0.000317973
WBGene00010331	F59D12.3	7.02492	-3.95515	0.877466	-4.50747	6.56053e-06	0.000290807
WBGene00016149	frpr-3	60.7764	-3.9516	0.769882	-5.13273	2.85565e-07	2.09135e-05
WBGene00021272	Y23H5B.1	20.2129	-3.9332	0.693634	-5.67043	1.42443e-08	1.63591e-06
WBGene00017422	F13C5.1	49.8122	-3.93116	0.76468	-5.14092	2.734e-07	2.00954e-05
WBGene00006762	unc-25	4858.8	-3.89241	0.43948	-8.85685	8.23077e-19	4.15921e-15
WBGene00010735	frpr-15	50.534	-3.87846	0.697201	-5.56289	2.6534e-08	2.76459e-06
WBGene00021310	Y32H12A.1	13.2791	-3.87381	0.83194	-4.65636	3.21852e-06	0.000164699
WBGene00015323	frpr-1	11.4717	-3.80283	0.899636	-4.22708	2.36741e-05	0.00079095
WBGene00199833	K02H8.4	25.1398	-3.79466	0.750811	-5.05408	4.32477e-07	2.97335e-05
WBGene00011314	T01B7.9	7.26096	-3.79077	0.890396	-4.2574	2.06815e-05	0.000712156
WBGene00007511	C10C5.7	148.513	-3.78449	0.870706	-4.34646	1.38351e-05	0.000517867
WBGene00017076	D2096.9	13.5082	-3.75988	0.904301	-4.15777	3.21365e-05	0.000987195
WBGene00195086	F21C10.13	15.471	-3.75853	0.843644	-4.45511	8.38489e-06	0.000351626
WBGene00202429	C16E9.29	9.46139	-3.74306	0.899351	-4.16195	3.15539e-05	0.000973739
WBGene00006676	twk-23	104.12	-3.73531	0.526025	-7.10101	1.23845e-12	5.62509e-10
WBGene00022247	lgc-10	41.5283	-3.73012	0.686351	-5.43471	5.48857e-08	5.11246e-06
WBGene00008520	F02D8.1	14.8161	-3.72588	0.778408	-4.78653	1.69685e-06	9.50097e-05
WBGene00044212	Y68A4A.13	27.5057	-3.72391	0.723618	-5.14624	2.65763e-07	1.96772e-05
WBGene00011963	T23G5.3	29.7871	-3.6755	0.705729	-5.20809	1.90793e-07	1.47758e-05
WBGene00015948	C18A11.2	42.2684	-3.67106	0.619847	-5.92252	3.17048e-09	4.78245e-07
WBGene00005586	sri-74	7.57973	-3.66845	0.898997	-4.08061	4.49186e-05	0.00128059
WBGene00012062	T26G10.5	8.68946	-3.66603	0.901856	-4.06498	4.80362e-05	0.00134795
WBGene00013642	daf-38	197.664	-3.66189	0.67189	-5.45013	5.03325e-08	4.82166e-06
WBGene00045390	C38C3.10	11.8241	-3.652	0.907514	-4.02418	5.71738e-05	0.00154087
WBGene00022237	Y73B6BL.14	9.14928	-3.62732	0.904891	-4.00856	6.1089e-05	0.00161622
WBGene00020699	T22F3.10	10.4511	-3.60492	0.90804	-3.97	7.18729e-05	0.00183895
WBGene00007869	C32H11.6	7.99901	-3.60346	0.903785	-3.98708	6.68923e-05	0.00173345
WBGene00008783	F14B6.2	440.435	-3.59267	0.390925	-9.19017	3.92235e-20	2.64275e-16
WBGene00010143	F56A12.2	83.7724	-3.59127	0.616818	-5.82225	5.80603e-09	7.82382e-07
WBGene00012045	T26E4.3	9.13881	-3.59096	0.906691	-3.96052	7.4788e-05	0.00188961
WBGene00000920	daf-28	258.022	-3.55267	0.628837	-5.64959	1.60835e-08	1.8367e-06
WBGene00016110	npr-11	38.4909	-3.55058	0.660542	-5.37525	7.64754e-08	6.60597e-06
WBGene00014569	bkip-1	7.89652	-3.55049	0.906434	-3.91699	8.96618e-05	0.00219677
WBGene00196662	Y76F7A.2	8.77264	-3.54503	0.90827	-3.90305	9.49866e-05	0.00231043
WBGene00044396	ZK1290.14	21.9454	-3.53266	0.863905	-4.08917	4.32913e-05	0.0012412
WBGene00003569	ncx-4	217.244	-3.52808	0.57972	-6.08584	1.15885e-09	1.98507e-07
WBGene00015560	C07A12.2	110.479	-3.52566	0.569374	-6.19216	5.93466e-10	1.14245e-07
WBGene00002097	ins-14	30.5339	-3.50299	0.75659	-4.62997	3.65726e-06	0.000183891
WBGene00012084	npr-15	17.371	-3.5027	0.783922	-4.46818	7.88882e-06	0.000334993
WBGene00201399	F09C12.13	9.4908	-3.49888	0.911735	-3.83761	0.000124239	0.00281847
WBGene00018798	gnrr-1	43.6669	-3.49735	0.728943	-4.79783	1.60393e-06	9.05595e-05
WBGene00008816	F14F8.8	15.6829	-3.49436	0.898918	-3.8873	0.000101366	0.00241049
WBGene00019765	M03F8.6	42.3256	-3.48555	0.688231	-5.0645	4.09477e-07	2.84425e-05
WBGene00009497	F36H1.12	49.8201	-3.4595	0.841799	-4.10965	3.96258e-05	0.00116735
WBGene00016801	C50C3.5	111.138	-3.45454	0.607276	-5.68858	1.28102e-08	1.49672e-06
WBGene00008963	F19H8.2	18.118	-3.45188	0.83356	-4.14113	3.45601e-05	0.00104883
WBGene00011265	R13H4.7	21.3991	-3.44495	0.73534	-4.68485	2.8017e-06	0.000146333
WBGene00020048	lgc-12	34.9434	-3.44357	0.66131	-5.20719	1.91719e-07	1.47909e-05
WBGene00018545	nhr-189	7.85492	-3.43764	0.911943	-3.76957	0.000163527	0.00352385
WBGene00019669	K12B6.4	14.2896	-3.42384	0.772992	-4.42933	9.45247e-06	0.000386767
WBGene00012440	nlp-53	446.632	-3.4234	0.592645	-5.77648	7.62808e-09	9.82079e-07
WBGene00011186	clec-226	8.50706	-3.4178	0.913977	-3.73948	0.000184403	0.00388264
WBGene00020857	srt-62	9.92696	-3.41296	0.861911	-3.95976	7.50261e-05	0.0018909
WBGene00011678	T10B9.9	96.8937	-3.40463	0.55636	-6.11947	9.38859e-10	1.66466e-07
WBGene00006766	unc-30	297.486	-3.40269	0.510866	-6.66064	2.72645e-11	7.98692e-09
WBGene00018089	F36D4.4	36.8729	-3.39707	0.77007	-4.41138	1.02715e-05	0.000411941
WBGene00003774	nmr-1	90.9312	-3.37846	0.584801	-5.77711	7.59955e-09	9.82079e-07
WBGene00199440	F38E9.8	7.7907	-3.37412	0.914891	-3.68801	0.000226018	0.00460071
WBGene00199254	R07D5.6	11.9696	-3.37269	0.867103	-3.88961	0.000100407	0.00239217
WBGene00016789	djr-1.2	7.52477	-3.36562	0.867869	-3.87803	0.000105307	0.00248451
WBGene00014057	ZK673.1	11.4508	-3.35238	0.747842	-4.48274	7.36915e-06	0.000317973
WBGene00044459	Y55F3C.9	11.2579	-3.34095	0.872954	-3.82718	0.000129617	0.00292405
WBGene00011296	glb-21	8.46529	-3.32946	0.917931	-3.62714	0.00028658	0.00553594
WBGene00220087	T23D8.13	8.11373	-3.32942	0.917381	-3.62926	0.00028423	0.00550301
WBGene00011381	npr-25	100.632	-3.32576	0.473894	-7.01794	2.25161e-12	8.92389e-10
WBGene00015790	C15C7.4	328.977	-3.32183	0.554198	-5.99393	2.04828e-09	3.28586e-07
WBGene00044510	K07H8.11	19.0717	-3.31707	0.732593	-4.52785	5.95874e-06	0.000272498
WBGene00006306	sue-1	969.966	-3.31531	0.462604	-7.16664	7.68595e-13	3.81861e-10
WBGene00219865	C56G2.21	11.2663	-3.3152	0.867686	-3.82073	0.000133057	0.0029883
WBGene00022106	lgc-46	94.592	-3.31473	0.589262	-5.62523	1.85263e-08	2.05754e-06
WBGene00001537	gcy-11	655.446	-3.31413	0.452396	-7.32572	2.37614e-13	1.37225e-10
WBGene00007607	C15C8.5	83.4616	-3.30768	0.429171	-7.70715	1.28659e-14	9.63177e-12
WBGene00194855	Y75B8A.44	38.7277	-3.30049	0.748076	-4.41197	1.02434e-05	0.000411628
WBGene00008914	F17C11.2	674.299	-3.29429	0.527625	-6.24361	4.27577e-10	8.64261e-08
WBGene00001377	eya-1	75.4882	-3.28768	0.42463	-7.74247	9.75075e-15	7.88367e-12
WBGene00011437	T04F3.2	30.6606	-3.28251	0.697873	-4.7036	2.55616e-06	0.00013616
WBGene00020265	fbxa-196	9.83619	-3.27885	0.838811	-3.90892	9.27088e-05	0.00226319
WBGene00007104	B0024.15	7.18922	-3.27367	0.918417	-3.56447	0.000364591	0.00662308
WBGene00001665	gpa-3	12.4683	-3.25787	0.779862	-4.1775	2.94731e-05	0.000930844
WBGene00015986	C18G1.8	4.97089	-3.25601	0.913703	-3.56353	0.000365896	0.00663901
WBGene00011844	T19C9.8	12.1152	-3.2488	0.924126	-3.51553	0.000438873	0.00770716
WBGene00194731	Y39A1A.27	8.346	-3.24703	0.921076	-3.52526	0.000423073	0.00750138
WBGene00021594	tig-3	9.59795	-3.23176	0.872232	-3.70516	0.000211259	0.00434845
WBGene00010716	lge-1	61.9851	-3.22472	0.725313	-4.44597	8.74964e-06	0.000364652
WBGene00019845	irld-13	10.9112	-3.22049	0.861848	-3.73673	0.000186427	0.00391711
WBGene00009379	F34H10.2	26.3215	-3.2147	0.748518	-4.29475	1.74887e-05	0.000626773
WBGene00006309	sul-2	200.409	-3.20505	0.481074	-6.66227	2.69621e-11	7.98692e-09
WBGene00007097	B0024.4	11.804	-3.20146	0.925513	-3.45912	0.000541949	0.00905324
WBGene00012099	acc-4	138.899	-3.20115	0.642716	-4.98065	6.33706e-07	4.18598e-05
WBGene00013273	2019-03-05	348.439	-3.19739	0.582276	-5.49119	3.99246e-08	3.93656e-06
WBGene00008216	mec-19	8.49937	-3.19227	0.903762	-3.5322	0.000412119	0.00735231
WBGene00019618	K10C2.2	7.28767	-3.1922	0.921885	-3.46268	0.000534818	0.00896375
WBGene00011774	ttr-54	14.0534	-3.18061	0.714787	-4.44972	8.59804e-06	0.000359075
WBGene00021125	ccb-2	177.385	-3.17473	0.558903	-5.6803	1.34461e-08	1.56199e-06
WBGene00001464	flp-21	153.147	-3.17314	0.55682	-5.69869	1.20733e-08	1.41883e-06
WBGene00015870	C17A2.2	5.18317	-3.17157	0.918469	-3.45311	0.000554167	0.00919034
WBGene00005033	sra-7	5.59956	-3.15508	0.92055	-3.42739	0.00060941	0.00987811
WBGene00009056	F22D6.15	47.9313	-3.15422	0.821758	-3.83839	0.000123845	0.00281268
WBGene00005131	srd-53	11.1425	-3.14865	0.909802	-3.46081	0.000538554	0.00901888
WBGene00001557	gcy-37	79.2452	-3.14656	0.375007	-8.39066	4.83423e-17	1.08571e-13
WBGene00012728	Y39G8B.9	13.5115	-3.13457	0.805558	-3.89118	9.97564e-05	0.00238342
WBGene00008334	sdz-8	6.69357	-3.13404	0.923418	-3.39396	0.000688895	0.0109007
WBGene00006790	unc-55	64.8135	-3.1308	0.529842	-5.90893	3.44334e-09	5.08031e-07
WBGene00007619	C15H11.11	6.16062	-3.12487	0.922924	-3.38583	0.000709627	0.0111019
WBGene00015085	B0244.10	5.41004	-3.12284	0.921402	-3.38922	0.000700914	0.0110293
WBGene00013548	lury-1	75.2511	-3.11983	0.581152	-5.36836	7.9457e-08	6.77664e-06
WBGene00005235	srh-9	8.21402	-3.11691	0.925842	-3.36657	0.000761096	0.0116457
WBGene00001803	lite-1	96.1124	-3.11583	0.545291	-5.71407	1.10305e-08	1.32713e-06
WBGene00009887	glb-17	255.083	-3.11322	0.667566	-4.66354	3.10816e-06	0.00015986
WBGene00009869	F49C5.7	8.32927	-3.10594	0.92639	-3.35274	0.000800159	0.0121424
WBGene00018560	F47D12.3	49.72	-3.09923	0.695135	-4.45846	8.25521e-06	0.000347086
WBGene00007119	calf-1	52.9829	-3.0976	0.597193	-5.18692	2.13799e-07	1.62463e-05
WBGene00000447	ceh-24	208.858	-3.09575	0.634506	-4.879	1.06628e-06	6.51625e-05
WBGene00206460	F56H9.9	7.92548	-3.0949	0.92638	-3.34085	0.000835218	0.0125712
WBGene00009780	F46C5.4	51.4405	-3.09347	0.61527	-5.02782	4.96084e-07	3.36488e-05
WBGene00016246	daf-37	133.49	-3.09247	0.566523	-5.45869	4.79673e-08	4.66136e-06
WBGene00018068	F35H10.2	20.3071	-3.08831	0.752316	-4.10507	4.04185e-05	0.00118231
WBGene00045511	F11A5.18	6.68071	-3.08708	0.925216	-3.3366	0.000848093	0.0127159
WBGene00006146	str-87	9.89186	-3.08106	0.763936	-4.03314	5.50354e-05	0.00149722
WBGene00011974	xbx-5	111.202	-3.07987	0.706462	-4.35958	1.30313e-05	0.000494187
WBGene00015100	B0280.2	8.42701	-3.07357	0.857892	-3.5827	0.000340059	0.00629299
WBGene00001587	ggr-2	132.304	-3.07237	0.37221	-8.2544	1.52667e-16	2.80532e-13
WBGene00003739	nlp-1	374.52	-3.06921	0.65431	-4.69076	2.72192e-06	0.000142534
WBGene00020302	T07D1.3	30.1167	-3.06568	0.668469	-4.58613	4.51538e-06	0.000217308
WBGene00009779	F46C5.2	54.9729	-3.06503	0.71324	-4.29733	1.72869e-05	0.000622853
WBGene00013364	Y60A3A.16	13.6758	-3.06319	0.87055	-3.51869	0.00043369	0.0076493
WBGene00011317	linc-144	11.1908	-3.04983	0.905722	-3.36729	0.000759099	0.0116325
WBGene00001461	T01C1.4	3210.31	-3.04964	0.400931	-7.60638	2.81872e-14	1.96465e-11
WBGene00003859	flp-18	85.3525	-3.04895	0.517948	-5.8866	3.94223e-09	5.69174e-07
WBGene00044774	oig-1	48.8354	-3.04841	0.663959	-4.59126	4.40568e-06	0.000213043
WBGene00199694	F16B3.3	10.999	-3.04437	0.929961	-3.27365	0.00106167	0.0149962
WBGene00007506	2RSSE.6	10.0021	-3.04378	0.877715	-3.46784	0.000524654	0.00882999
WBGene00005196	C10C5.2	5.04393	-3.04313	0.923965	-3.29356	0.000989274	0.0141716
WBGene00021275	srg-39	58.4146	-3.04227	0.5779	-5.26435	1.40688e-07	1.13749e-05
WBGene00000951	dmsr-2	167.535	-3.03771	0.605675	-5.01542	5.29188e-07	3.56549e-05
WBGene00007542	deg-3	13.5073	-3.03483	0.872587	-3.47797	0.00050522	0.00857432
WBGene00006013	C12D8.15	7.92897	-3.03425	0.928384	-3.26831	0.00108192	0.0152185
WBGene00011520	srx-122	25.6652	-3.03233	0.60274	-5.03091	4.88159e-07	3.32227e-05
WBGene00008307	nhr-213	71.2786	-3.03117	0.634261	-4.77905	1.76126e-06	9.80725e-05
WBGene00009958	ncs-5	1730.42	-3.03003	0.421922	-7.18148	6.8961e-13	3.57413e-10
WBGene00017291	madd-4	254.646	-3.02867	0.671181	-4.51244	6.40856e-06	0.000285242
WBGene00005142	F09E5.14	7.68999	-3.02691	0.85453	-3.54219	0.000396819	0.00715513
WBGene00015424	srd-65	22.7189	-3.02511	0.885974	-3.41444	0.000639121	0.0102528
WBGene00001575	C04E6.8	6.68328	-3.01639	0.927736	-3.25135	0.0011486	0.0158475
WBGene00000950	gei-18	298.986	-3.01554	0.424759	-7.0994	1.25298e-12	5.62509e-10
WBGene00005350	deg-1	6.74826	-3.01415	0.89518	-3.36709	0.000759658	0.0116325
WBGene00022228	srh-133	18.5955	-3.01331	0.626521	-4.80959	1.51239e-06	8.58706e-05
WBGene00021880	Y73B6A.1	4.51298	-3.01195	0.873568	-3.44787	0.000565031	0.00930805
WBGene00000053	Y54G2A.15	37.7403	-3.01184	0.605608	-4.97324	6.58428e-07	4.32104e-05
WBGene00017668	acr-14	56.1441	-3.01069	0.689858	-4.36421	1.27582e-05	0.000488413
WBGene00010558	ins-39	301.999	-3.00827	0.432582	-6.95423	3.54489e-12	1.3269e-09
WBGene00007172	ptp-4	21.3294	-3.00661	0.652112	-4.61057	4.01565e-06	0.000200416
WBGene00005947	B0393.7	9.11071	-3.00243	0.909229	-3.30217	0.000959387	0.0138515
WBGene00044138	srx-56	5.96808	-3.00065	0.927399	-3.23556	0.00121406	0.0165697
WBGene00018258	sssh-1	559.56	-2.99694	0.360932	-8.30334	1.01221e-16	2.04598e-13
WBGene00044701	F41B4.2	176.253	-2.99633	0.412226	-7.26867	3.63043e-13	1.9833e-10
WBGene00005036	AH9.6	10.3728	-2.99153	0.757293	-3.9503	7.80545e-05	0.00195215
WBGene00018619	sra-10	4.91471	-2.98939	0.925793	-3.22901	0.00124222	0.0168112
WBGene00195143	F48G7.8	22.0128	-2.98593	0.821524	-3.63462	0.000278391	0.00540549
WBGene00020043	nlp-78	115.306	-2.9853	0.419314	-7.11947	1.08343e-12	5.18916e-10
WBGene00011362	R13A1.5	5.25593	-2.9843	0.926823	-3.21992	0.00128227	0.017176
WBGene00045385	cest-1	5.3378	-2.98392	0.926981	-3.21897	0.00128654	0.0172104
WBGene00012340	lgc-24	33.0889	-2.98036	0.81239	-3.66863	0.000243851	0.004885
WBGene00198098	dct-15	5.69309	-2.97995	0.927711	-3.21215	0.00131746	0.0175118
WBGene00008635	T02C5.6	6.32231	-2.97881	0.928584	-3.20791	0.00133704	0.0176868
WBGene00011121	F10A3.7	13.8721	-2.9768	0.855686	-3.47884	0.000503585	0.00855375
WBGene00013959	R07E5.17	560.836	-2.97662	0.492168	-6.04798	1.46677e-09	2.45023e-07
WBGene00001759	ZK265.7	92.0985	-2.97546	0.437711	-6.79777	1.06248e-11	3.52063e-09
WBGene00001615	gst-11	496.152	-2.97454	0.517028	-5.75315	8.7598e-09	1.09976e-06
WBGene00020126	glr-4	70.4007	-2.97182	0.545721	-5.44568	5.16082e-08	4.88836e-06
WBGene00012145	flp-26	7.44805	-2.9664	0.852424	-3.47996	0.000501484	0.00853959
WBGene00001766	nlp-46	5.72907	-2.96346	0.92827	-3.19246	0.00141068	0.0184676
WBGene00004740	gst-18	416.501	-2.96333	0.346214	-8.55924	1.1361e-17	2.89689e-14
Gene:WBGene00220104	scd-2	8.4181	-2.9611	0.930996	-3.18057	0.00146985	0.0191185
WBGene00008628	T27E4.22	175.816	-2.96093	0.742781	-3.98628	6.71175e-05	0.00173706
WBGene00015478	ttr-21	137.852	-2.95989	0.417977	-7.08147	1.42631e-12	6.00627e-10
WBGene00004777	mapk-15	150.863	-2.9557	0.464755	-6.3597	2.02144e-10	4.85205e-08
WBGene00000412	ser-2	6.13143	-2.94955	0.92935	-3.17377	0.00150471	0.0194219
WBGene00077786	cdr-1	22.5622	-2.94522	0.846517	-3.47922	0.000502883	0.00854901
WBGene00197990	F53F8.7	12.4746	-2.94416	0.903566	-3.25837	0.00112053	0.0156634
WBGene00007471	T06F4.9	6.71619	-2.93483	0.901536	-3.25537	0.00113246	0.015725
WBGene00015532	chil-6	4.78974	-2.93157	0.927872	-3.15945	0.00158065	0.0201702
WBGene00006622	C06E4.3	20.9576	-2.9288	0.830938	-3.52469	0.000423973	0.00751076
WBGene00010614	try-4	10.5043	-2.9278	0.90171	-3.24694	0.00116654	0.0160403
WBGene00007326	cri-1	6.10233	-2.92498	0.930083	-3.14486	0.00166167	0.0208617
WBGene00012068	C05C9.2	8.8916	-2.92147	0.849738	-3.43808	0.000585847	0.0095935
WBGene00009462	oac-49	6.81117	-2.92127	0.813423	-3.59133	0.000328996	0.00616311
WBGene00008280	sre-22	37.4741	-2.91547	0.678635	-4.29609	1.73841e-05	0.000624128
WBGene00007522	acc-2	8.79781	-2.91369	0.932507	-3.12457	0.00178063	0.0218384
WBGene00249825	C11E4.8	17.5415	-2.91069	0.74178	-3.92392	8.71197e-05	0.00215012
WBGene00006007	F17E9.19	5.49555	-2.91045	0.929809	-3.13016	0.00174713	0.0216257
WBGene00001771	srx-116	5.26605	-2.90947	0.904946	-3.21508	0.00130409	0.0173761
WBGene00014021	gst-23	124.065	-2.90773	0.521999	-5.57038	2.54189e-08	2.66214e-06
WBGene00044568	svop-1	60.1765	-2.90478	0.603119	-4.81627	1.46267e-06	8.39916e-05
WBGene00006615	ntc-1	263.937	-2.90422	0.504179	-5.7603	8.39637e-09	1.0674e-06
WBGene00010566	trp-2	13.8722	-2.90383	0.787718	-3.68638	0.000227466	0.0046116
WBGene00016503	K04G2.7	6.94902	-2.90279	0.931627	-3.11582	0.00183431	0.0223355
WBGene00012432	C37C3.11	21.2003	-2.89275	0.822153	-3.5185	0.000433993	0.0076493
WBGene00045416	Y11D7A.8	93.6113	-2.8922	0.633655	-4.56431	5.01131e-06	0.000236116
WBGene00020454	Y37H2A.14	3.88155	-2.88661	0.927411	-3.11255	0.00185479	0.0224631
WBGene00019614	fbxa-56	5.05974	-2.88396	0.930025	-3.10095	0.00192901	0.0231676
WBGene00012753	srt-54	60.6613	-2.88291	0.622904	-4.62818	3.68896e-06	0.000185025
WBGene00022308	Y41C4A.6	18.2996	-2.87701	0.6777	-4.24525	2.1835e-05	0.000745527
WBGene00017394	Y77E11A.3	110.005	-2.87586	0.597767	-4.81101	1.50172e-06	8.55594e-05
WBGene00020861	cal-8	52.6069	-2.87582	0.722929	-3.97802	6.94914e-05	0.00178706
WBGene00018441	T27E4.1	4.88336	-2.87282	0.930138	-3.0886	0.00201103	0.023841
WBGene00018363	math-29	9.93162	-2.87048	0.934109	-3.07296	0.00211947	0.0248353
WBGene00020677	nlp-52	49.1129	-2.86919	0.505569	-5.67518	1.38542e-08	1.6002e-06
WBGene00044418	T22B11.3	82.5283	-2.86799	0.764083	-3.7535	0.000174381	0.00370543
WBGene00016911	C08G5.7	318.491	-2.86534	0.5569	-5.14515	2.67304e-07	1.9719e-05
WBGene00012989	drn-1	255.218	-2.86403	0.693726	-4.12848	3.65174e-05	0.00109352
WBGene00013023	Y48C3A.5	79.4618	-2.86351	0.49834	-5.7461	9.13255e-09	1.13948e-06
WBGene00018970	Y48G10A.6	3.32093	-2.85749	0.925557	-3.08732	0.00201971	0.0239
WBGene00001457	clec-68	5390.15	-2.85678	0.452377	-6.31505	2.7008e-10	6.06569e-08
WBGene00020008	flp-14	75.7448	-2.85671	0.557663	-5.12265	3.01266e-07	2.19046e-05
WBGene00022038	R11F4.2	11.9913	-2.85211	0.85371	-3.34084	0.000835258	0.0125712
WBGene00077579	Y65B4BL.6	6.79459	-2.85167	0.877683	-3.24908	0.00115778	0.0159307
WBGene00015701	R11H6.7	10.1024	-2.85009	0.8984	-3.17241	0.00151179	0.0194884
WBGene00013415	C11D2.3	822.319	-2.84771	0.326824	-8.71328	2.952e-18	9.94481e-15
WBGene00017193	ilcr-1	131.423	-2.8474	0.875103	-3.25378	0.00113879	0.015741
WBGene00005474	F07C3.2	5.46931	-2.84683	0.931794	-3.05521	0.00224903	0.0259029
WBGene00013806	srh-268	3.20596	-2.84634	0.924968	-3.07724	0.00208929	0.0245496
WBGene00003890	Y116A8C.29	106.814	-2.8448	0.61116	-4.65476	3.24355e-06	0.00016556
WBGene00016757	osm-10	15.4442	-2.84064	0.834936	-3.40223	0.000668395	0.0106213
WBGene00044783	C49A9.3	14.6182	-2.83549	0.891954	-3.17896	0.00147803	0.0192002
WBGene00011450	T26H5.10	20.7115	-2.83387	0.833724	-3.39905	0.000676192	0.0107283
WBGene00010936	ttr-22	39.2256	-2.83253	0.735837	-3.8494	0.000118409	0.002729
WBGene00005641	ztf-14	139.071	-2.8283	0.692929	-4.08165	4.47162e-05	0.00127662
WBGene00012295	sro-1	25.234	-2.82663	0.806792	-3.50354	0.000459117	0.00799322
WBGene00044206	nmat-1	164.844	-2.82529	0.569452	-4.96141	6.99829e-07	4.54844e-05
WBGene00022810	T26H5.9	218.625	-2.82375	0.502345	-5.62114	1.89697e-08	2.09527e-06
WBGene00044432	ZK721.3	6.54444	-2.82147	0.919559	-3.06829	0.00215289	0.0250652
WBGene00001588	W03G9.9	79.0269	-2.8157	0.718087	-3.92111	8.81422e-05	0.00217006
WBGene00202077	ggr-3	6.49935	-2.81527	0.933669	-3.01528	0.00256741	0.0287348
WBGene00044198	F46B6.17	9.73931	-2.8152	0.935284	-3.01	0.00261249	0.0291264
WBGene00006475	F56H9.6	137.084	-2.81469	0.476333	-5.90907	3.44044e-09	5.08031e-07
WBGene00009910	tyra-3	4.36319	-2.81456	0.892951	-3.15198	0.00162167	0.0205768
WBGene00003751	srz-92	1696.97	-2.81169	0.450226	-6.24506	4.23647e-10	8.64261e-08
WBGene00013098	nlp-13	23.8724	-2.81053	0.875037	-3.2119	0.0013186	0.0175118
WBGene00001135	Y51H4A.1	204.433	-2.81037	0.350663	-8.01446	1.10624e-15	1.39753e-12
WBGene00014210	eat-4	189.979	-2.79425	0.478858	-5.83524	5.37134e-09	7.38578e-07
WBGene00016530	ZK1067.4	76.6704	-2.79387	0.637889	-4.37987	1.18753e-05	0.000459836
WBGene00016305	C39D10.2	20.0084	-2.79276	0.803778	-3.47454	0.000511736	0.00865094
WBGene00009375	fbxc-57	423.351	-2.79241	0.412183	-6.77469	1.2467e-11	3.99992e-09
WBGene00002088	F34D10.6	25.9402	-2.79119	0.704407	-3.96248	7.41767e-05	0.00188122
WBGene00006756	ins-5	471.553	-2.78991	0.518013	-5.38578	7.21296e-08	6.42271e-06
WBGene00015900	unc-17	37.6738	-2.78862	0.777291	-3.58762	0.000333716	0.0062342
WBGene00002987	nhr-157	171.943	-2.78449	0.692393	-4.02155	5.78172e-05	0.00155407
WBGene00006525	lim-4	33.5966	-2.78355	0.678931	-4.0999	4.13323e-05	0.00120209
WBGene00004811	tax-2	16.5185	-2.78226	0.820716	-3.39003	0.000698838	0.0110184
WBGene00000403	skr-5	4413.11	-2.78058	0.356245	-7.80525	5.9384e-15	5.45604e-12
WBGene00014947	casy-1	33.0105	-2.77739	0.516443	-5.37792	7.5352e-08	6.55039e-06
WBGene00017704	Y71A12B.14	4.38176	-2.77705	0.932449	-2.97823	0.00289918	0.0314519
WBGene00005756	F22E5.2	5.6674	-2.77448	0.934095	-2.97023	0.00297579	0.0320798
WBGene00000280	srw-9	261.425	-2.77111	0.435828	-6.35827	2.04039e-10	4.85205e-08
WBGene00001552	cah-2	63.2954	-2.77108	0.612765	-4.52226	6.11836e-06	0.000278193
WBGene00005237	gcy-32	3.83933	-2.76897	0.931714	-2.9719	0.00295959	0.0319221
WBGene00138721	srh-11	16.5243	-2.76637	0.793975	-3.4842	0.000493611	0.00842682
WBGene00012265	pals-37	8.46482	-2.76564	0.830783	-3.32895	0.000871743	0.0129945
WBGene00004924	W04G5.4	2335.01	-2.76145	0.381118	-7.24564	4.30405e-13	2.28941e-10
WBGene00021978	snt-4	5.59227	-2.7604	0.868635	-3.17785	0.00148369	0.019249
WBGene00001451	Y58A7A.4	447.17	-2.7596	0.433384	-6.36757	1.92047e-10	4.67691e-08
WBGene00020051	flp-8	957.152	-2.75916	0.500594	-5.51177	3.55246e-08	3.55475e-06
WBGene00017477	mfsd-6	43.7254	-2.75725	0.680277	-4.05312	5.05388e-05	0.00139555
WBGene00022073	F15A8.4	574.632	-2.75181	0.445776	-6.17308	6.69706e-10	1.26512e-07
WBGene00004912	Y67D8C.9	547.442	-2.74853	0.462472	-5.94313	2.79634e-09	4.2498e-07
WBGene00021039	sng-1	183.783	-2.74581	0.449726	-6.10553	1.02462e-09	1.77015e-07
WBGene00016957	W05F2.7	592.595	-2.74517	0.49021	-5.59998	2.1438e-08	2.31725e-06
WBGene00045495	atic-1	45.2381	-2.74451	0.635479	-4.31881	1.56875e-05	0.000575485
WBGene00004921	F11C1.7	1241.34	-2.74436	0.494306	-5.55195	2.82506e-08	2.89862e-06
WBGene00014916	snt-1	15.0532	-2.74401	0.796238	-3.44622	0.000568488	0.00935736
WBGene00013848	fbxa-124	107.096	-2.74295	0.578993	-4.73744	2.16433e-06	0.000117918
WBGene00018106	npr-29	6.10846	-2.74201	0.935241	-2.93188	0.00336918	0.0352271
WBGene00006646	F36H5.8	33.618	-2.74181	0.655293	-4.1841	2.86297e-05	0.000909892
WBGene00010045	tsp-20	107.962	-2.73487	0.627941	-4.3553	1.32885e-05	0.000501119
WBGene00194921	F54C9.11	170.234	-2.73446	0.444335	-6.15405	7.553e-10	1.3879e-07
WBGene00006179	ZK742.7	12.6534	-2.73023	0.834773	-3.27063	0.00107308	0.0151121
WBGene00001172	str-130	11313	-2.72674	0.417456	-6.53179	6.49891e-11	1.72845e-08
WBGene00016679	egl-3	9.38732	-2.72522	0.937008	-2.90842	0.00363256	0.0372623
WBGene00009158	C45G9.8	1383.34	-2.72522	0.488366	-5.58028	2.40136e-08	2.56746e-06
WBGene00196381	F26E4.3	9.49277	-2.72265	0.93707	-2.90549	0.00366678	0.0374705
WBGene00011798	C32A3.5	60.3467	-2.72172	0.713561	-3.81427	0.000136585	0.00304388
WBGene00014101	T16G1.4	434.725	-2.7214	0.563015	-4.83363	1.34068e-06	7.90087e-05
WBGene00010747	gopc-1	24.6977	-2.72062	0.744395	-3.6548	0.000257381	0.00510543
WBGene00005168	K10D11.3	8.4601	-2.7178	0.899698	-3.0208	0.00252112	0.028295
WBGene00010838	srg-10	189.479	-2.71677	0.559894	-4.8523	1.22038e-06	7.27658e-05
WBGene00019055	M03C11.1	40.6999	-2.71441	0.617899	-4.39296	1.11816e-05	0.000438011
WBGene00044464	F58F9.1	11.1111	-2.7141	0.82355	-3.29561	0.000982071	0.0141185
WBGene00013949	Y77E11A.16	208.272	-2.71287	0.561697	-4.82978	1.36683e-06	7.98492e-05
WBGene00008513	ZK262.2	38.0701	-2.71254	0.795711	-3.40895	0.000652139	0.0104121
WBGene00007483	F02A9.1	29.7432	-2.71155	0.569769	-4.75903	1.94526e-06	0.000107138
WBGene00007862	C09F12.3	91.8929	-2.7108	0.517906	-5.23416	1.65736e-07	1.3086e-05
WBGene00077605	C32C4.1	6.50965	-2.71061	0.936197	-2.89535	0.00378742	0.038341
WBGene00016037	F36G9.17	131.275	-2.70744	0.338181	-8.00589	1.18605e-15	1.41022e-12
WBGene00007241	dop-6	16.2696	-2.70672	0.834338	-3.24416	0.00117799	0.0161757
WBGene00011921	C01G10.16	5.7954	-2.70587	0.909491	-2.97514	0.0029285	0.0316544
WBGene00000173	T22C1.12	11.2626	-2.70478	0.904781	-2.98943	0.00279495	0.0306036
WBGene00018825	aqp-5	11.0677	-2.70455	0.887413	-3.04768	0.00230615	0.0263023
WBGene00011453	F54E2.5	40.1769	-2.70359	0.561646	-4.8137	1.48163e-06	8.48388e-05
WBGene00020319	ugt-56	24.001	-2.70255	0.838366	-3.22359	0.00126595	0.0170251
WBGene00017312	npr-31	17.8272	-2.70224	0.722458	-3.74033	0.000183776	0.00387752
WBGene00001543	pitr-5	218.861	-2.70205	0.398711	-6.77697	1.22723e-11	3.99992e-09
WBGene00013912	gcy-18	6.47356	-2.70165	0.936398	-2.88516	0.00391219	0.0391182
WBGene00020790	irld-19	15.7043	-2.70165	0.786429	-3.43533	0.000591826	0.00964724
WBGene00005101	T25B6.4	22.3443	-2.70122	0.767728	-3.51846	0.000434065	0.0076493
WBGene00019392	srd-23	11.0784	-2.70039	0.893562	-3.02205	0.00251071	0.0282252
WBGene00018191	irld-44	99.9622	-2.69831	0.683	-3.95067	7.79334e-05	0.001952
WBGene00011382	frpr-7	370.365	-2.69706	0.349576	-7.71523	1.20761e-14	9.38825e-12
WBGene00015202	dop-5	5.02204	-2.69573	0.935495	-2.88161	0.00395655	0.0394449
WBGene00006778	B0478.3	182.317	-2.6933	0.48324	-5.57342	2.49792e-08	2.62971e-06
WBGene00013305	unc-42	6.12566	-2.69199	0.936401	-2.87482	0.00404254	0.0399569
WBGene00045386	Y57G11C.7	42.611	-2.69072	0.765236	-3.5162	0.00043777	0.00769447
WBGene00001373	nlp-76	220.032	-2.68996	0.38422	-7.00108	2.53997e-12	9.87315e-10
WBGene00044772	exp-1	3.78136	-2.68859	0.934116	-2.87822	0.00399926	0.0396843
WBGene00021357	T23E7.6	50.3901	-2.68696	0.538871	-4.98629	6.15499e-07	4.07904e-05
WBGene00010865	Y37E11AL.1	30.3988	-2.68693	0.715885	-3.7533	0.00017452	0.00370543
WBGene00005397	M04D8.7	6.26918	-2.68464	0.87059	-3.0837	0.00204441	0.0241095
WBGene00022062	srh-182	29.2806	-2.68401	0.766208	-3.50298	0.000460088	0.00800323
WBGene00044712	Y67D8B.2	5.74912	-2.68365	0.936321	-2.86617	0.00415473	0.0409257
WBGene00015710	F22G12.8	28.8684	-2.6779	0.748223	-3.57902	0.000344889	0.00635482
WBGene00022271	C12D5.9	1421.38	-2.67677	0.37356	-7.16558	7.74565e-13	3.81861e-10
WBGene00008096	cpx-1	15.9376	-2.67641	0.822527	-3.25389	0.00113835	0.015741
WBGene00077439	C44H4.8	6.69605	-2.6759	0.855193	-3.129	0.00175404	0.0216471
WBGene00019224	F55B12.10	48.0677	-2.6749	0.554838	-4.82104	1.42809e-06	8.24859e-05
WBGene00012282	gnrr-5	45.5814	-2.67287	0.774857	-3.44951	0.000561609	0.00926677
WBGene00001704	W05E10.5	9.0671	-2.67222	0.93786	-2.84927	0.00438198	0.0425831
WBGene00007006	grd-15	122.431	-2.67048	0.581581	-4.59176	4.39519e-06	0.000213043
WBGene00016216	npr-3	19.2679	-2.66966	0.684489	-3.90022	9.61061e-05	0.00232367
WBGene00018877	pals-22	466.982	-2.66933	0.630958	-4.2306	2.33065e-05	0.000785157
WBGene00018136	aman-1	53.3606	-2.6679	0.593557	-4.49477	6.96461e-06	0.000303628
WBGene00195084	F37A4.6	13.8003	-2.66681	0.798408	-3.34016	0.000837315	0.0125927
WBGene00013662	C43C3.4	23.0354	-2.66558	0.754778	-3.53161	0.000413042	0.00736228
WBGene00044582	Y105C5B.25	4.89404	-2.66249	0.865942	-3.07467	0.00210732	0.0247216
WBGene00010698	B0222.11	7.2624	-2.66184	0.937526	-2.83922	0.00452244	0.0436334
WBGene00015409	K08H10.6	4.72401	-2.66121	0.936051	-2.84302	0.00446886	0.0431989
WBGene00006742	C03H5.7	2430.87	-2.66047	0.432598	-6.14998	7.74923e-10	1.39853e-07
WBGene00013883	unc-2	52.2843	-2.65843	0.696088	-3.81911	0.000133936	0.00299807
WBGene00013602	npr-13	8.05647	-2.65841	0.871308	-3.05106	0.00228036	0.0261594
WBGene00000288	Y87G2A.16	346.599	-2.65763	0.568058	-4.67844	2.89067e-06	0.000150203
WBGene00019744	cal-4	194.501	-2.65751	0.592435	-4.48574	7.26602e-06	0.000315168
WBGene00011876	M02H5.8	12.9875	-2.65644	0.865843	-3.06804	0.0021547	0.0250652
WBGene00011285	srz-6	353.753	-2.65519	0.917842	-2.89287	0.00381743	0.0385616
WBGene00008105	ttr-28	4.05647	-2.65514	0.935402	-2.8385	0.00453264	0.0436902
WBGene00000952	C45B11.2	147.858	-2.65307	0.608126	-4.3627	1.2847e-05	0.000489547
WBGene00197486	del-1	5.12666	-2.65144	0.91168	-2.90831	0.00363393	0.0372623
WBGene00015076	R151.15	71.6529	-2.64924	0.69047	-3.83687	0.000124614	0.00282378
WBGene00010191	B0238.12	269.397	-2.64615	0.448224	-5.90364	3.55563e-09	5.20796e-07
WBGene00006693	dmsr-1	364.981	-2.6441	0.381821	-6.92497	4.36063e-12	1.57395e-09
WBGene00195479	twk-43	3.85549	-2.64101	0.935552	-2.82295	0.00475847	0.0450505
WBGene00000476	R09F10.13	157.99	-2.6381	0.527875	-4.99758	5.80531e-07	3.85996e-05
WBGene00002149	cfi-1	81.8752	-2.63745	0.611245	-4.31488	1.59687e-05	0.000582627
WBGene00012027	irk-1	7.4193	-2.63715	0.892574	-2.95455	0.00313127	0.0333294
WBGene00044006	fbxa-127	49.0848	-2.63706	0.86502	-3.04855	0.00229949	0.0262659
WBGene00006652	nlp-82	53.0183	-2.63695	0.669671	-3.93768	8.22729e-05	0.00204549
WBGene00001147	ttx-1	16.1162	-2.63621	0.869603	-3.03151	0.00243334	0.0275393
WBGene00001189	eat-18	6407.24	-2.63555	0.348703	-7.55814	4.08885e-14	2.66606e-11
WBGene00010848	egl-21	24.1762	-2.63498	0.821753	-3.20653	0.00134346	0.0177581
WBGene00015655	M04B2.6	11.0285	-2.63444	0.900055	-2.92697	0.00342278	0.0356438
WBGene00021477	C09G12.5	6.19546	-2.63325	0.919968	-2.86232	0.00420547	0.0412446
WBGene00016984	srbc-64	45.6843	-2.6323	0.719205	-3.66002	0.0002522	0.00501743
WBGene00200867	npr-8	7.00386	-2.63177	0.937961	-2.80584	0.00501862	0.0467041
WBGene00202097	C04A2.10	4.20727	-2.63152	0.936197	-2.81087	0.00494085	0.0461931
WBGene00015287	C05B10.20	28.2408	-2.63095	0.461334	-5.70291	1.17776e-08	1.39217e-06
WBGene00010512	osta-1	7.31686	-2.62991	0.938094	-2.80346	0.00505574	0.04692
WBGene00003808	K02E11.3	87.9886	-2.62961	0.671946	-3.91343	9.09946e-05	0.00222672
WBGene00001518	npr-2	558.246	-2.6292	0.417993	-6.29005	3.17355e-10	6.82415e-08
WBGene00196231	gar-2	4.7859	-2.62794	0.921833	-2.85078	0.0043612	0.0424629
WBGene00019495	F57B7.6	192.411	-2.62543	0.644238	-4.07524	4.59665e-05	0.00130311
WBGene00008177	sdz-24	34.1062	-2.62458	0.804049	-3.2642	0.00109774	0.0154194
WBGene00206505	C48D1.1	9.74666	-2.62313	0.930499	-2.81905	0.00481653	0.0454088
WBGene00009607	B0250.18	8.42665	-2.62277	0.928098	-2.82596	0.00471393	0.0447712
WBGene00220252	oac-26	6.88172	-2.62202	0.938064	-2.79514	0.00518773	0.0479249
WBGene00008097	C02F4.12	4.28808	-2.61985	0.910942	-2.87598	0.00402774	0.0398609
WBGene00219984	ugt-15	5.05326	-2.61954	0.923885	-2.83535	0.00457757	0.0439079
WBGene00006267	F58D5.12	12.0316	-2.61947	0.933164	-2.80708	0.00499921	0.0465664
WBGene00022406	str-239	4.67579	-2.61862	0.936921	-2.79492	0.00519121	0.0479319
WBGene00194654	srsx-7	5.17063	-2.61798	0.937309	-2.79308	0.00522083	0.0481206
WBGene00020689	M05B5.7	58.4699	-2.61719	0.669193	-3.91096	9.19297e-05	0.00224689
WBGene00007664	npr-12	196.83	-2.61639	0.503436	-5.19707	2.02459e-07	1.54426e-05
WBGene00019485	seb-3	35.3441	-2.61413	0.756414	-3.45596	0.00054834	0.00913735
WBGene00022606	K07D4.5	4.08669	-2.61336	0.936489	-2.79059	0.00526117	0.0483434
WBGene00011021	dmsr-9	3.37947	-2.61269	0.935484	-2.79288	0.00522411	0.0481289
WBGene00009194	R05A10.4	5.29568	-2.61256	0.925468	-2.82296	0.00475821	0.0450505
WBGene00010722	F27E5.5	599.527	-2.61216	0.500131	-5.22296	1.76085e-07	1.36893e-05
WBGene00014835	K09E4.4	3.774	-2.61209	0.936094	-2.79041	0.00526413	0.0483434
WBGene00018117	T09F5.4	218.256	-2.61063	0.320916	-8.13493	4.12161e-16	5.95072e-13
WBGene00010855	nlp-47	17.8999	-2.60891	0.914314	-2.85341	0.00432526	0.0421942
WBGene00006111	M04C7.4	6.857	-2.60779	0.938311	-2.77924	0.00544867	0.0496771
WBGene00022391	str-46	270.601	-2.6056	0.478661	-5.44352	5.22379e-08	4.88836e-06
WBGene00194692	Y95B8A.12	237.563	-2.60531	0.481601	-5.40969	6.3134e-08	5.72255e-06
WBGene00012833	T02C12.5	20.2361	-2.60473	0.69483	-3.74873	0.000177731	0.00376569
WBGene00044330	Y43F8C.11	102.429	-2.60219	0.491825	-5.29089	1.2172e-07	1.00421e-05
WBGene00044232	alr-1	3.7286	-2.6012	0.936302	-2.77816	0.0054667	0.0498189
WBGene00022144	C18D11.7	4383.73	-2.59851	0.371467	-6.99525	2.64795e-12	1.00987e-09
WBGene00011137	pghm-1	26.3504	-2.5971	0.845531	-3.07157	0.00212938	0.0249225
WBGene00005258	R08A2.7	16.3751	-2.59661	0.75961	-3.41835	0.000630022	0.0101471
WBGene00045331	srh-35	104.462	-2.59352	0.55547	-4.66905	3.02595e-06	0.00015603
WBGene00008018	F14D7.12	328.107	-2.59319	0.569828	-4.55083	5.34354e-06	0.000248869
WBGene00012289	tbc-8	1923.48	-2.59045	0.393297	-6.58651	4.50282e-11	1.28191e-08
WBGene00219950	W05H12.1	853.073	-2.58779	0.459634	-5.6301	1.80106e-08	2.02249e-06
WBGene00022346	F46A8.13	21.3361	-2.58545	0.782648	-3.30346	0.000954985	0.0138323
WBGene00013856	pals-17	5.98073	-2.58332	0.892247	-2.8953	0.00378801	0.038341
WBGene00219824	ZC168.2	67.0439	-2.58252	0.622242	-4.15035	3.31963e-05	0.00101666
WBGene00019360	C18C4.17	46.1426	-2.5823	0.564823	-4.57187	4.83393e-06	0.000229902
WBGene00019185	neto-1	337.12	-2.57917	0.442747	-5.82539	5.69787e-09	7.7296e-07
WBGene00000903	H10E21.5	526.869	-2.5788	0.413744	-6.23283	4.5809e-10	9.16769e-08
WBGene00019840	daf-7	52.1521	-2.5774	0.819912	-3.14351	0.00166934	0.020919
WBGene00000051	R02F11.2	184.726	-2.5771	0.522451	-4.93272	8.10939e-07	5.17082e-05
WBGene00009883	acr-12	8.6428	-2.57513	0.885795	-2.90713	0.00364757	0.0373246
WBGene00008952	F49C12.14	36.3645	-2.57351	0.692414	-3.71672	0.000201824	0.00419698
WBGene00012457	F19C6.3	8.58337	-2.57267	0.858071	-2.9982	0.00271577	0.029866
WBGene00015068	acbp-6	7.44066	-2.57233	0.901893	-2.85214	0.00434259	0.0423429
WBGene00013416	srt-68	1244.1	-2.5722	0.473684	-5.43021	5.62889e-08	5.21911e-06
WBGene00013899	Y64G10A.7	746.475	-2.57208	0.380177	-6.76547	1.32873e-11	4.19649e-09
WBGene00001460	ZC443.4	682.849	-2.5687	0.34046	-7.54477	4.53089e-14	2.86196e-11
WBGene00005396	flp-17	5.29285	-2.56848	0.916143	-2.80358	0.00505382	0.04692
WBGene00002101	srh-181	81.6887	-2.5672	0.475133	-5.40312	6.54924e-08	5.9032e-06
WBGene00001546	ins-18	243.01	-2.564	0.58234	-4.40292	1.06803e-05	0.000424126
WBGene00008584	gcy-21	34.7877	-2.56367	0.646611	-3.96478	7.34649e-05	0.00187021
WBGene00044732	irg-4	18.5441	-2.56245	0.724215	-3.53824	0.000402808	0.00722446
WBGene00013603	T03G11.10	69.1249	-2.56243	0.585411	-4.37714	1.20244e-05	0.000464722
WBGene00013882	soem-1	2295.22	-2.5623	0.375267	-6.82794	8.61438e-12	2.93214e-09
WBGene00011289	msa-1	1600.77	-2.56092	0.293527	-8.72467	2.66958e-18	9.94481e-15
WBGene00010603	R102.2	10.1327	-2.55741	0.837911	-3.05212	0.00227228	0.0260963
WBGene00000529	nhr-198	344.774	-2.557	0.418597	-6.10851	1.00563e-09	1.75232e-07
WBGene00007595	clh-2	36.1392	-2.55286	0.700763	-3.64298	0.000269503	0.00526834
WBGene00015996	C15A7.2	35.9418	-2.5526	0.663165	-3.84912	0.000118541	0.002729
WBGene00004364	C18H7.6	1670.76	-2.54871	0.456005	-5.58922	2.28098e-08	2.45242e-06
WBGene00201624	ric-4	6.48593	-2.54859	0.881183	-2.89224	0.00382503	0.038619
WBGene00011471	C47G2.19	36.1853	-2.54838	0.674297	-3.77931	0.000157264	0.0034107
WBGene00021497	T05C12.8	111.703	-2.54326	0.483362	-5.2616	1.42806e-07	1.15001e-05
WBGene00009579	Y40C5A.4	275.575	-2.54308	0.499092	-5.09542	3.47968e-07	2.46788e-05
WBGene00003807	arrd-6	72.5482	-2.54109	0.660861	-3.84512	0.000120495	0.00275829
WBGene00010592	npr-1	38.8868	-2.53894	0.702273	-3.61532	0.000299973	0.00571706
WBGene00022714	K06A4.2	7.84207	-2.53853	0.851672	-2.98064	0.00287648	0.0312593
WBGene00009803	irld-64	152.507	-2.5362	0.397636	-6.3782	1.79187e-10	4.44321e-08
WBGene00236797	F47B8.2	34.5697	-2.53473	0.745127	-3.40174	0.000669586	0.0106318
WBGene00017850	Y71G12B.44	94.0788	-2.53288	0.70934	-3.57076	0.000355949	0.00651112
WBGene00020703	F27B10.1	101.622	-2.53251	0.654044	-3.87208	0.000107912	0.00252933
WBGene00004779	T22F7.4	191.037	-2.53101	0.549154	-4.60893	4.04746e-06	0.000201506
WBGene00004926	ser-4	154.126	-2.52842	0.316302	-7.99371	1.30935e-15	1.47033e-12
WBGene00017671	snt-6	7216.66	-2.52298	0.395479	-6.37956	1.776e-10	4.44321e-08
WBGene00004913	pgal-1	243.017	-2.52249	0.441264	-5.71652	1.08726e-08	1.3167e-06
WBGene00016738	snn-1	24.0486	-2.52202	0.774787	-3.25511	0.00113349	0.015725
WBGene00000135	C47D2.1	99.9621	-2.52162	0.402331	-6.26752	3.66833e-10	7.72375e-08
WBGene00006224	amt-3	4.46538	-2.52054	0.886851	-2.84213	0.00448136	0.0432784
WBGene00010310	str-180	6.93975	-2.51918	0.895632	-2.81274	0.00491215	0.0459562
WBGene00010513	F59B2.8	10.7393	-2.51801	0.891692	-2.82386	0.00474493	0.0450067
WBGene00019904	K02E11.4	337.166	-2.51757	0.572801	-4.3952	1.10671e-05	0.000435213
WBGene00016032	twk-49	28.5923	-2.51708	0.707504	-3.55769	0.000374134	0.00677097
WBGene00010434	C24A3.1	133.707	-2.51561	0.613195	-4.10247	4.08771e-05	0.001194
WBGene00014145	H40L08.3	13.5536	-2.51423	0.813125	-3.09206	0.00198772	0.0236479
WBGene00008278	ZK899.7	42.5446	-2.51333	0.427689	-5.87654	4.18925e-09	5.96319e-07
WBGene00008287	npr-10	6.33546	-2.51225	0.808355	-3.10786	0.0018845	0.0227547
WBGene00001458	C54C6.5	559.637	-2.51048	0.445199	-5.639	1.71037e-08	1.93138e-06
WBGene00119203	flp-15	154.813	-2.50837	0.557832	-4.49663	6.9039e-06	0.000303108
WBGene00000481	T04A8.18	470.065	-2.50621	0.5142	-4.874	1.0936e-06	6.63813e-05
WBGene00020714	cha-1	30.7589	-2.50246	0.762437	-3.28218	0.00103007	0.0146316
WBGene00017042	T23B3.6	54.0819	-2.49884	0.594209	-4.20531	2.60722e-05	0.000851274
WBGene00006718	D2007.2	24.1222	-2.49447	0.696354	-3.58218	0.00034074	0.00629299
WBGene00008570	ubc-23	370.114	-2.49364	0.350383	-7.11689	1.10391e-12	5.18916e-10
WBGene00017900	kcnl-2	2757.97	-2.49258	0.352645	-7.06825	1.56905e-12	6.47247e-10
WBGene00003558	F28E10.1	356.575	-2.48978	0.369573	-6.73691	1.61787e-11	5.03108e-09
WBGene00008099	nca-2	15.1899	-2.48964	0.728492	-3.41752	0.000631945	0.0101619
WBGene00196102	C44H9.4	15.3381	-2.48614	0.790055	-3.1468	0.00165069	0.020796
WBGene00016454	C29H12.7	207.305	-2.48521	0.630226	-3.94336	8.03471e-05	0.00200253
WBGene00003563	C35E7.2	18.7401	-2.48488	0.789499	-3.14741	0.00164724	0.020796
WBGene00008604	ncs-1	66.0053	-2.48402	0.794675	-3.12583	0.00177301	0.021786
WBGene00001446	F09B9.5	2309.41	-2.4831	0.400205	-6.20457	5.48451e-10	1.06595e-07
WBGene00010344	flp-3	62.801	-2.4822	0.539635	-4.59977	4.22961e-06	0.000207507
WBGene00006798	F59F5.5	1103.58	-2.4814	0.457971	-5.41826	6.01816e-08	5.52932e-06
WBGene00005267	unc-64	7.40723	-2.48014	0.803707	-3.08588	0.00202953	0.023976
WBGene00008051	srh-44	34.2461	-2.47893	0.810937	-3.05687	0.00223661	0.0257746
WBGene00011028	lron-4	161.063	-2.47678	0.505598	-4.89872	9.64624e-07	5.98097e-05
WBGene00012873	R05D7.3	6.9049	-2.47652	0.873526	-2.83509	0.0045813	0.0439079
WBGene00008476	Y45F10B.9	96.2038	-2.47591	0.453838	-5.45549	4.88383e-08	4.72329e-06
WBGene00001459	E03H4.8	433.264	-2.47326	0.472709	-5.23209	1.67604e-07	1.31309e-05
WBGene00007883	flp-16	494.904	-2.47028	0.537244	-4.59805	4.26459e-06	0.000208717
WBGene00015559	C33A12.4	37.7493	-2.46748	0.665734	-3.70641	0.000210216	0.00434024
WBGene00015789	npr-17	19.1265	-2.46419	0.847704	-2.9069	0.00365024	0.0373246
WBGene00017645	syx-6	14.0009	-2.46389	0.86043	-2.86356	0.00418915	0.0411444
WBGene00017741	F20D12.7	100.507	-2.46098	0.597063	-4.12181	3.759e-05	0.00112231
WBGene00016747	F23C8.13	44.7922	-2.46009	0.751154	-3.27508	0.00105631	0.014931
WBGene00000907	nmur-1	80.1161	-2.45634	0.442249	-5.5542	2.78893e-08	2.87615e-06
WBGene00013711	daf-11	349.709	-2.45619	0.41236	-5.95643	2.57804e-09	4.00846e-07
WBGene00015921	Y106G6G.2	68.8722	-2.45447	0.456146	-5.38089	7.41184e-08	6.54216e-06
WBGene00010262	C17H11.1	450.176	-2.45381	0.365	-6.72278	1.78288e-11	5.46022e-09
WBGene00010504	droe-4	58.9127	-2.45362	0.356475	-6.883	5.86054e-12	2.0424e-09
WBGene00012116	K02D3.1	18.1089	-2.4535	0.834861	-2.93881	0.00329471	0.0346667
WBGene00022254	del-4	827.696	-2.45292	0.461561	-5.3144	1.07011e-07	8.93808e-06
WBGene00015517	nlp-71	63.0249	-2.45236	0.420176	-5.83649	5.33105e-09	7.38059e-07
WBGene00017840	C06A8.8	43.3004	-2.44948	0.706509	-3.46702	0.000526262	0.00884234
WBGene00019156	ttm-2	169.839	-2.4492	0.664989	-3.68306	0.000230448	0.00465718
WBGene00008109	H04M03.12	35.1658	-2.44873	0.751154	-3.25996	0.00111428	0.015625
WBGene00000977	C45G3.4	120.783	-2.44865	0.655291	-3.73673	0.000186426	0.00391711
WBGene00017580	dhs-14	99.992	-2.44601	0.559633	-4.37073	1.23832e-05	0.000476765
WBGene00019873	lgc-4	350.943	-2.44522	0.582203	-4.19994	2.66986e-05	0.000866225
WBGene00001616	arrd-26	623.178	-2.44187	0.402322	-6.06943	1.28364e-09	2.18035e-07
WBGene00013315	glr-5	120.912	-2.44099	0.540238	-4.51836	6.23208e-06	0.00027931
WBGene00009165	Y57G11C.20	15.6953	-2.43901	0.832543	-2.92959	0.00339408	0.0354363
WBGene00015158	gpx-1	94.1072	-2.43484	0.614969	-3.95928	7.5176e-05	0.00189232
WBGene00008382	B0361.4	50.41	-2.4345	0.551656	-4.41308	1.01912e-05	0.000410346
WBGene00007898	D1081.4	145.668	-2.43417	0.462786	-5.25983	1.44191e-07	1.15656e-05
WBGene00001681	C33D9.3	45.0582	-2.42811	0.707665	-3.43115	0.000601022	0.00976785
WBGene00018338	gpc-1	20.5258	-2.42777	0.811109	-2.99315	0.00276112	0.0303153
WBGene00015427	F42A9.9	137.807	-2.42531	0.527024	-4.6019	4.18652e-06	0.000206395
WBGene00000054	C04E6.13	101.499	-2.42508	0.630439	-3.84666	0.000119739	0.00274807
WBGene00020657	acr-15	201.705	-2.42305	0.470387	-5.15118	2.58857e-07	1.93788e-05
WBGene00002273	lgc-53	604.379	-2.42088	0.473353	-5.11433	3.14861e-07	2.28111e-05
WBGene00016872	lec-10	63.1802	-2.41874	0.562384	-4.30086	1.70135e-05	0.000615196
WBGene00008434	dop-4	112.385	-2.41799	0.388488	-6.2241	4.84323e-10	9.59766e-08
WBGene00018060	D2089.3	110.062	-2.41493	0.658926	-3.66495	0.000247392	0.00494588
WBGene00008495	arrd-18	17.67	-2.4145	0.741574	-3.25591	0.00113028	0.015725
WBGene00219864	F01D5.5	19.1305	-2.41406	0.6545	-3.6884	0.000225669	0.00460071
WBGene00009216	C56G2.20	73.1249	-2.41391	0.742362	-3.25166	0.00114735	0.0158411
WBGene00015729	F28D1.6	262.163	-2.41218	0.549942	-4.38624	1.15326e-05	0.00044915
WBGene00014161	C13A10.2	30.9786	-2.41209	0.561452	-4.29617	1.73772e-05	0.000624128
WBGene00018392	arrd-5	172.596	-2.40937	0.581621	-4.14251	3.43528e-05	0.00104732
WBGene00008265	insc-1	228.071	-2.40902	0.309467	-7.78442	7.00341e-15	6.15478e-12
WBGene00003753	kcnl-4	827.393	-2.40693	0.489317	-4.91895	8.70082e-07	5.47881e-05
WBGene00017352	nlp-15	16.0377	-2.40545	0.66908	-3.59517	0.000324184	0.00610692
WBGene00010179	F10E7.11	51.4813	-2.40336	0.620279	-3.87465	0.00010678	0.00250969
WBGene00044406	F57A8.4	35.305	-2.40213	0.743287	-3.23176	0.00123029	0.0167348
WBGene00003759	F02A9.7	3176.85	-2.40098	0.446989	-5.37146	7.81027e-08	6.71783e-06
WBGene00018728	nlp-21	68.5695	-2.39836	0.599908	-3.99787	6.39144e-05	0.00166912
WBGene00016363	frpr-8	18.3251	-2.3974	0.85318	-2.80996	0.00495471	0.0462798
WBGene00000501	srab-4	347.775	-2.3945	0.439789	-5.44466	5.1903e-08	4.88836e-06
WBGene00005936	cho-1	65.2753	-2.39408	0.6111	-3.91766	8.94109e-05	0.00219328
WBGene00012861	srx-45	82.1081	-2.38926	0.654046	-3.65305	0.000259149	0.00513043
WBGene00020612	Y45F3A.4	79.2311	-2.38919	0.614251	-3.88959	0.000100413	0.00239217
WBGene00008610	arrd-22	753.738	-2.38742	0.510816	-4.67373	2.95773e-06	0.000153294
WBGene00003605	F09C3.2	98.9313	-2.38506	0.589517	-4.04578	5.21481e-05	0.00143216
WBGene00001452	nhr-6	2941.81	-2.38361	0.466827	-5.10599	3.29074e-07	2.35038e-05
WBGene00008438	flp-9	1013.27	-2.38205	0.39454	-6.03755	1.56468e-09	2.59237e-07
WBGene00011745	DH11.5	30.7933	-2.37844	0.741151	-3.20912	0.00133141	0.0176355
WBGene00000491	sre-4	120.326	-2.37784	0.562836	-4.22475	2.39205e-05	0.000797864
WBGene00044643	che-12	78.1188	-2.3755	0.480491	-4.94389	7.65781e-07	4.89833e-05
WBGene00022409	H17B01.5	8.95055	-2.37502	0.757607	-3.1349	0.00171914	0.0213577
WBGene00018344	srt-53	83.0296	-2.37491	0.671409	-3.5372	0.000404392	0.00724642
WBGene00044421	npr-27	283.402	-2.3739	0.583894	-4.06563	4.79024e-05	0.00134666
WBGene00005932	D1007.18	11.0907	-2.36939	0.829298	-2.85711	0.00427523	0.0418088
WBGene00003747	srx-41	746.294	-2.3621	0.566394	-4.17041	3.04049e-05	0.000951055
WBGene00001613	nlp-9	300.269	-2.36006	0.413685	-5.70498	1.16354e-08	1.38345e-06
WBGene00007346	glr-2	47.364	-2.35874	0.539833	-4.36939	1.24595e-05	0.000478789
WBGene00019188	frpr-2	4025.51	-2.35862	0.291344	-8.09564	5.69627e-16	7.67592e-13
WBGene00009100	H11E01.3	256.496	-2.35853	0.425022	-5.54918	2.87009e-08	2.92996e-06
WBGene00018871	rgef-1	234.774	-2.35779	0.553764	-4.25776	2.06484e-05	0.000712156
WBGene00006982	F55C12.4	156.691	-2.35641	0.492407	-4.7855	1.70563e-06	9.52375e-05
WBGene00001447	zig-5	214.881	-2.35593	0.499461	-4.71694	2.39413e-06	0.000128022
WBGene00017198	flp-4	28.9699	-2.35349	0.784104	-3.0015	0.00268652	0.0296661
WBGene00015539	nhr-36	633.129	-2.35262	0.4845	-4.85577	1.1992e-06	7.17145e-05
WBGene00019180	C06E7.2	303.165	-2.3515	0.401634	-5.85484	4.77482e-09	6.6561e-07
WBGene00000955	H10D18.5	220.784	-2.34833	0.420892	-5.57941	2.41338e-08	2.56746e-06
WBGene00002089	des-2	50.796	-2.34823	0.518324	-4.53043	5.88638e-06	0.000271028
WBGene00045077	ins-6	108.402	-2.34631	0.50247	-4.66956	3.01852e-06	0.00015603
WBGene00013335	Y71A12B.18	7.71072	-2.34507	0.819702	-2.86088	0.00422464	0.0413724
WBGene00012811	Y57G11C.46	26.6586	-2.34441	0.705495	-3.32307	0.000890315	0.0132226
WBGene00008142	Y43F8A.5	72.3448	-2.34309	0.568839	-4.11908	3.80389e-05	0.00112885
WBGene00010849	C47E8.3	33.0802	-2.33957	0.741681	-3.15442	0.0016082	0.0204315
WBGene00021185	M04B2.7	64.6671	-2.3392	0.573796	-4.07672	4.56752e-05	0.00129667
WBGene00001171	Y9C12A.1	312.498	-2.33566	0.478732	-4.87885	1.06707e-06	6.51625e-05
WBGene00003175	egl-2	2756.85	-2.33297	0.516089	-4.52049	6.16966e-06	0.000278365
WBGene00001477	mec-12	121.183	-2.3309	0.432906	-5.38432	7.27201e-08	6.44689e-06
WBGene00003849	fmo-2	130.221	-2.32757	0.63513	-3.6647	0.000247624	0.00494588
WBGene00006811	odr-2	1032.43	-2.32587	0.371235	-6.26522	3.72291e-10	7.75785e-08
WBGene00003544	unc-79	14.7023	-2.32569	0.80522	-2.88826	0.00387374	0.03882
WBGene00016538	nas-25	52.9888	-2.32401	0.65106	-3.56958	0.000357556	0.00652282
WBGene00043983	C39F7.1	106.815	-2.32376	0.538979	-4.31141	1.6222e-05	0.000589738
WBGene00006830	C39D10.11	867.55	-2.32342	0.406446	-5.71643	1.08786e-08	1.3167e-06
WBGene00022063	unc-103	22.2145	-2.32286	0.803489	-2.89097	0.00384053	0.0386595
WBGene00003746	nlp-81	475.105	-2.32245	0.512802	-4.52894	5.92812e-06	0.000271712
WBGene00016184	nlp-8	96.3634	-2.32068	0.558871	-4.15244	3.28946e-05	0.00100895
WBGene00014033	glb-9	65.9665	-2.31886	0.45039	-5.14856	2.62489e-07	1.95782e-05
WBGene00009326	arrd-15	32.9977	-2.31846	0.616897	-3.75827	0.000171091	0.00364922
WBGene00012137	F32D8.1	74.2182	-2.31688	0.550986	-4.20497	2.61114e-05	0.000851274
WBGene00021866	asic-2	12.9689	-2.31549	0.704223	-3.28801	0.00100899	0.0143624
WBGene00003885	Y54F10BM.12	99.0639	-2.31495	0.442237	-5.23464	1.65309e-07	1.3086e-05
WBGene00010285	osm-5	16.7881	-2.31469	0.77589	-2.98327	0.00285186	0.0311088
WBGene00013456	F58H1.2	100.221	-2.31139	0.437194	-5.28688	1.24421e-07	1.02233e-05
WBGene00000286	Y67A10A.7	346.12	-2.31029	0.326088	-7.08488	1.39166e-12	5.98504e-10
WBGene00020506	cal-2	103.158	-2.30996	0.579761	-3.98432	6.76725e-05	0.00174919
WBGene00006981	dop-3	106.202	-2.30844	0.438237	-5.26756	1.38249e-07	1.12761e-05
WBGene00016917	zig-4	16.6335	-2.30708	0.677264	-3.40647	0.000658076	0.0104986
WBGene00003748	C54E4.1	499.172	-2.30652	0.551315	-4.18366	2.86848e-05	0.000910214
WBGene00015263	nlp-10	39.1347	-2.30647	0.545608	-4.22734	2.36474e-05	0.00079095
WBGene00000060	B0563.6	35.6125	-2.3045	0.74005	-3.11398	0.0018458	0.0224003
WBGene00014122	acr-21	22.6128	-2.30443	0.789235	-2.91983	0.00350227	0.0362289
WBGene00016958	ZK863.1	333.821	-2.30411	0.538144	-4.28158	1.85569e-05	0.0006569
WBGene00002271	ilys-4	1366.88	-2.29985	0.365557	-6.29134	3.14741e-10	6.82415e-08
WBGene00011497	lec-8	28.9791	-2.29618	0.764032	-3.00535	0.00265278	0.0294236
WBGene00006064	T05F1.13	105.926	-2.29598	0.527818	-4.34995	1.36171e-05	0.000511604
WBGene00018879	sto-2	58.3386	-2.29382	0.597154	-3.84124	0.000122412	0.00278954
WBGene00000042	F55D10.4	66.5543	-2.29345	0.628667	-3.64811	0.000264179	0.00518581
WBGene00016634	acr-2	110.342	-2.29317	0.62194	-3.68712	0.000226803	0.00460278
WBGene00019205	C44B11.4	2007.85	-2.29275	0.396108	-5.78821	7.11406e-09	9.27719e-07
WBGene00017157	kcc-2	75.4106	-2.28898	0.36513	-6.26894	3.63513e-10	7.72375e-08
WBGene00008543	tyra-2	40.6324	-2.28877	0.720648	-3.17599	0.00149326	0.0193234
WBGene00019128	F07A5.4	83.7299	-2.28734	0.46599	-4.90856	9.1748e-07	5.72377e-05
WBGene00007604	F59G1.4	71.6027	-2.28627	0.760028	-3.00814	0.00262855	0.0292617
WBGene00012883	xbx-9	36.1392	-2.28598	0.596408	-3.83292	0.000126634	0.00286314
WBGene00010290	Y45F10D.2	222.904	-2.28578	0.602797	-3.79195	0.000149469	0.0032768
WBGene00014200	F58H1.7	29.0183	-2.28483	0.65102	-3.50962	0.000448744	0.00784642
WBGene00008348	scrm-2	37.2428	-2.28245	0.571777	-3.99185	6.55607e-05	0.00170551
WBGene00016664	C56G7.3	27.8406	-2.28069	0.646852	-3.52584	0.000422145	0.00749149
WBGene00020740	C45E5.1	58.7797	-2.27646	0.566426	-4.01899	5.84488e-05	0.00156896
WBGene00013514	T23F4.2	46.2359	-2.27333	0.763815	-2.97629	0.00291759	0.0315703
WBGene00017818	Y73F4A.1	31.2176	-2.27332	0.642738	-3.53694	0.000404793	0.00724719
WBGene00009087	F26D11.1	102.134	-2.27234	0.53734	-4.22887	2.34869e-05	0.000788605
WBGene00019488	F23D12.3	273.955	-2.27231	0.528519	-4.29939	1.71267e-05	0.000618182
WBGene00001495	K07D4.9	593.93	-2.27226	0.329038	-6.90575	4.9939e-12	1.77091e-09
WBGene00022592	frm-9	118.547	-2.26582	0.601715	-3.76561	0.000166144	0.00356126
WBGene00006696	klu-2	129.397	-2.26388	0.552348	-4.09864	4.15581e-05	0.00120692
WBGene00022675	twk-46	579.525	-2.26218	0.331384	-6.82646	8.70372e-12	2.93214e-09
WBGene00015373	gbb-2	24.3128	-2.26194	0.786143	-2.87726	0.00401146	0.0397643
WBGene00006531	C03B1.2	45.0393	-2.26176	0.631065	-3.58404	0.00033832	0.00626893
WBGene00006777	tba-5	1913.54	-2.25781	0.366421	-6.16179	7.1926e-10	1.3338e-07
WBGene00011392	unc-41	3313.64	-2.25677	0.460162	-4.9043	9.37629e-07	5.83147e-05
WBGene00016842	sbt-1	64.9542	-2.25635	0.754399	-2.99092	0.00278137	0.030488
WBGene00000058	npr-35	46.3812	-2.25502	0.672792	-3.35173	0.000803091	0.0121777
WBGene00018281	acr-19	217.543	-2.2535	0.406303	-5.54637	2.91665e-08	2.96253e-06
WBGene00012632	tbc-18	87.91	-2.25216	0.556249	-4.04884	5.14727e-05	0.00141553
WBGene00018468	Y38H6C.20	8017.83	-2.24871	0.371632	-6.05089	1.44048e-09	2.42636e-07
WBGene00007722	cla-1	49.6379	-2.24745	0.5892	-3.81441	0.000136507	0.00304388
WBGene00000488	C25D7.15	54.6402	-2.24581	0.496508	-4.52321	6.09078e-06	0.000277907
WBGene00022786	che-7	243.771	-2.2458	0.501426	-4.47883	7.50544e-06	0.000322668
WBGene00013042	ZK652.8	287.953	-2.24568	0.518949	-4.32737	1.50904e-05	0.000555595
WBGene00007260	cccp-1	178.549	-2.24404	0.442162	-5.07515	3.87188e-07	2.71744e-05
WBGene00000845	olrn-1	56.3797	-2.24204	0.761235	-2.94527	0.00322674	0.0341655
WBGene00011492	cup-4	23.9635	-2.24169	0.688976	-3.25365	0.00113932	0.015741
WBGene00008045	T05F1.7	85.3804	-2.24018	0.640737	-3.49626	0.000471834	0.00816539
WBGene00019741	C40H5.2	16.3748	-2.23978	0.729378	-3.0708	0.00213485	0.024972
WBGene00015523	nhr-201	36.7789	-2.23974	0.757863	-2.95533	0.0031233	0.033262
WBGene00002176	ztf-30	874.452	-2.23824	0.460434	-4.86116	1.16703e-06	7.04153e-05
WBGene00006747	jip-1	239.331	-2.23663	0.416463	-5.37053	7.85038e-08	6.72372e-06
WBGene00020589	unc-7	124.413	-2.23657	0.589134	-3.79637	0.000146827	0.00322589
WBGene00009796	T19H12.3	410.94	-2.2364	0.390006	-5.73428	9.79259e-09	1.20327e-06
WBGene00015354	F46G10.1	1522.94	-2.23584	0.564508	-3.96068	7.47358e-05	0.00188961
WBGene00021382	snet-1	83.7728	-2.23492	0.696172	-3.2103	0.00132597	0.017575
WBGene00009722	Y37F4.1	172.967	-2.23484	0.485488	-4.60329	4.15877e-06	0.000206032
WBGene00022175	F45D3.2	345.712	-2.23309	0.415164	-5.37881	7.49783e-08	6.55039e-06
WBGene00001463	Y71H2AM.10	154.843	-2.23114	0.69071	-3.23022	0.00123696	0.0167916
WBGene00020678	flp-20	1701.22	-2.23087	0.220934	-10.0975	5.66879e-24	5.72916e-20
WBGene00006852	T22B11.4	203.656	-2.22852	0.532185	-4.18749	2.82056e-05	0.000899242
WBGene00002093	unc-129	18.4529	-2.22829	0.771054	-2.88993	0.00385329	0.0386726
WBGene00021461	ins-10	62.4427	-2.22799	0.586402	-3.79943	0.000145028	0.00319678
WBGene00017447	nekl-1	236.12	-2.22671	0.520349	-4.27926	1.87514e-05	0.000660317
WBGene00012615	F14B8.5	18310.8	-2.22542	0.300212	-7.41282	1.23639e-13	7.57305e-11
WBGene00007546	dct-16	19.1271	-2.22386	0.66996	-3.3194	0.000902117	0.0133391
WBGene00007154	nhr-153	173.163	-2.22338	0.437893	-5.07746	3.82513e-07	2.69398e-05
WBGene00017400	dhc-3	58.985	-2.22275	0.488217	-4.55279	5.29388e-06	0.000247125
WBGene00018480	stg-2	74.1094	-2.22252	0.741234	-2.99841	0.00271393	0.029866
WBGene00018985	otpl-7	81.8782	-2.22232	0.330923	-6.7155	1.87425e-11	5.65436e-09
WBGene00009109	F56F10.2	98.6738	-2.22209	0.669424	-3.3194	0.0009021	0.0133391
WBGene00001448	degt-1	524.347	-2.22188	0.459506	-4.83538	1.32892e-06	7.87726e-05
WBGene00002113	flp-5	252.958	-2.22151	0.426861	-5.20429	1.94743e-07	1.4967e-05
WBGene00000960	ins-30	117.42	-2.22009	0.384595	-5.77255	7.80831e-09	9.9892e-07
WBGene00003143	dgk-3	443.776	-2.2191	0.442809	-5.01143	5.40278e-07	3.62812e-05
WBGene00006812	max-1	2441.68	-2.21845	0.369822	-5.99869	1.98912e-09	3.21649e-07
WBGene00004000	unc-80	27.0378	-2.21761	0.656864	-3.37605	0.000735351	0.0113811
WBGene00015823	pgp-6	437.103	-2.21622	0.359527	-6.16425	7.08162e-10	1.32538e-07
WBGene00011217	C16B8.3	182.467	-2.21469	0.372343	-5.94799	2.71459e-09	4.15682e-07
WBGene00008256	R10E11.5	48.6779	-2.21361	0.644068	-3.43692	0.000588359	0.00962176
WBGene00004809	glb-12	63.1873	-2.21246	0.648851	-3.40981	0.000650092	0.0103876
WBGene00000048	skr-3	46.8861	-2.2083	0.529647	-4.16939	3.05419e-05	0.000951224
WBGene00018222	acr-9	35.3795	-2.20605	0.55162	-3.99922	6.3551e-05	0.00166178
WBGene00017039	F40A3.7	167.657	-2.20589	0.528973	-4.17013	3.04424e-05	0.000951055
WBGene00022648	trk-1	31.0424	-2.20578	0.733978	-3.00524	0.0026537	0.0294236
WBGene00010575	ZK54.3	106.775	-2.20491	0.535098	-4.12057	3.77931e-05	0.0011234
WBGene00003471	flp-25	158.808	-2.20483	0.714193	-3.08717	0.00202073	0.0239
WBGene00006752	mtd-1	2239.98	-2.20458	0.313431	-7.0337	2.0112e-12	8.13048e-10
WBGene00012759	unc-13	682.055	-2.20371	0.498513	-4.42056	9.84445e-06	0.000399368
WBGene00003173	sup-1	590.38	-2.20179	0.345254	-6.37729	1.80252e-10	4.44321e-08
WBGene00014159	mec-9	51.7062	-2.2013	0.478337	-4.60199	4.18475e-06	0.000206395
WBGene00009642	arrd-4	52.5986	-2.20012	0.540187	-4.07289	4.6434e-05	0.00131269
WBGene00002107	F42G4.5	216.216	-2.19899	0.449317	-4.89406	9.87746e-07	6.1056e-05
WBGene00018837	ins-24	1549.78	-2.19733	0.377843	-5.81544	6.0473e-09	8.09498e-07
WBGene00011380	F54G2.1	42.7439	-2.19691	0.691362	-3.17765	0.00148472	0.01925
WBGene00011372	T02E1.8	40.5438	-2.19686	0.643543	-3.41369	0.000640884	0.0102729
WBGene00021326	npr-26	66.0338	-2.19675	0.628879	-3.49312	0.000477413	0.00820574
WBGene00009839	Y34B4A.10	24.2033	-2.19576	0.751923	-2.9202	0.0034981	0.0362289
WBGene00044667	fbxa-188	297.562	-2.19143	0.444968	-4.92492	8.43958e-07	5.34762e-05
WBGene00007913	ZK622.5	150.983	-2.18941	0.423168	-5.17387	2.29299e-07	1.72941e-05
WBGene00010144	cyp-36A1	42.2178	-2.18929	0.760931	-2.87712	0.00401322	0.0397643
WBGene00006783	F56C4.1	125.798	-2.18813	0.485921	-4.50307	6.69797e-06	0.000295603
WBGene00001517	unc-47	210.112	-2.18597	0.58532	-3.73466	0.000187967	0.00394536
WBGene00006750	gar-1	1742.66	-2.18504	0.430942	-5.07038	3.97014e-07	2.77676e-05
WBGene00007553	unc-10	109.588	-2.18412	0.552934	-3.95006	7.81325e-05	0.00195215
WBGene00008997	C13G3.1	232.503	-2.1841	0.461444	-4.73319	2.2102e-06	0.000119648
WBGene00010944	lgc-31	132.086	-2.18372	0.332786	-6.56193	5.31166e-11	1.43153e-08
WBGene00001536	M176.5	44.2345	-2.18304	0.46415	-4.70331	2.55979e-06	0.00013616
WBGene00020807	gcy-9	26.9487	-2.18281	0.6789	-3.21521	0.00130348	0.0173761
WBGene00007811	T25F10.4	353.744	-2.18236	0.477641	-4.56903	4.89992e-06	0.000231949
WBGene00009595	C29F7.2	41.0193	-2.17938	0.651312	-3.34613	0.000819473	0.0123889
WBGene00021152	cbp-3	146.678	-2.17902	0.347935	-6.26272	3.78316e-10	7.80296e-08
WBGene00020799	mgl-3	26.2445	-2.17736	0.773799	-2.81386	0.00489503	0.0458708
WBGene00017727	T25D10.1	174.484	-2.17592	0.627433	-3.46798	0.000524396	0.00882999
WBGene00003591	F22H10.3	111.764	-2.17531	0.549069	-3.96181	7.43841e-05	0.00188412
WBGene00018655	nex-4	17.8992	-2.17442	0.767539	-2.83298	0.00461163	0.0440941
WBGene00044296	F49H12.4	32.3602	-2.17081	0.766211	-2.83317	0.00460887	0.0440885
WBGene00013534	F10C1.9	66.93	-2.16693	0.63887	-3.39182	0.000694303	0.010964
WBGene00001548	acr-24	71.6525	-2.16333	0.497955	-4.34443	1.39641e-05	0.000519809
WBGene00015706	gcy-23	157.337	-2.16312	0.500523	-4.32173	1.54813e-05	0.000568952
WBGene00002151	C12D5.3	186.178	-2.16245	0.654524	-3.30385	0.000953663	0.0138323
WBGene00007041	irk-3	664.108	-2.16167	0.341887	-6.32275	2.56942e-10	5.83546e-08
WBGene00007176	tag-180	326.192	-2.15999	0.330843	-6.52876	6.63183e-11	1.7409e-08
WBGene00003519	kcnl-1	252.785	-2.1573	0.48252	-4.47091	7.78882e-06	0.000331443
WBGene00011684	nac-3	31.6922	-2.1569	0.458795	-4.70123	2.58604e-06	0.000137152
WBGene00007827	T10B10.8	323.327	-2.15677	0.397985	-5.41922	5.98581e-08	5.52471e-06
WBGene00000442	trh-1	39.2772	-2.15495	0.727172	-2.96347	0.00304188	0.0325837
WBGene00012125	ceh-19	1611.49	-2.15445	0.327284	-6.5828	4.61673e-11	1.28235e-08
WBGene00013950	T28D6.5	108.761	-2.15375	0.648611	-3.32055	0.000898392	0.0133132
WBGene00003238	ZK262.3	222.173	-2.15259	0.599204	-3.59242	0.000327623	0.00615451
WBGene00019012	mig-1	36.8291	-2.15215	0.708675	-3.03686	0.00239053	0.0271307
WBGene00002048	F57C9.6	5339.64	-2.15149	0.388027	-5.54469	2.94482e-08	2.97618e-06
WBGene00019355	ida-1	111.581	-2.14626	0.527682	-4.06734	4.7552e-05	0.00134054
WBGene00077443	K03B4.4	14.2432	-2.14606	0.681067	-3.15103	0.00162695	0.0206273
WBGene00016464	Y71A12B.19	15.8317	-2.14287	0.741922	-2.88827	0.00387367	0.03882
WBGene00003171	C36B7.1	1236.41	-2.14282	0.551354	-3.88647	0.000101714	0.00241591
WBGene00012325	mec-7	39.2137	-2.14141	0.507025	-4.22348	2.40554e-05	0.00080104
WBGene00020502	W07A12.8	50.7772	-2.13707	0.542993	-3.93574	8.29424e-05	0.0020596
WBGene00018716	T14B4.8	46.2472	-2.13689	0.755361	-2.82896	0.0046699	0.0444939
WBGene00008336	F52H2.4	22.4725	-2.13628	0.746688	-2.86101	0.00422293	0.0413724
WBGene00001400	C55A6.7	61.7597	-2.13472	0.644678	-3.31129	0.000928659	0.0135923
WBGene00019764	fax-1	15.268	-2.1344	0.750332	-2.8446	0.00444672	0.0430467
WBGene00003607	M03F8.5	80.7626	-2.12848	0.750435	-2.83632	0.00456362	0.0438842
WBGene00004780	nhr-8	87.8607	-2.12744	0.564066	-3.77162	0.00016219	0.0035025
WBGene00007261	ser-7	159.298	-2.12532	0.628299	-3.38265	0.000717891	0.0111793
WBGene00011955	lron-3	533.831	-2.12487	0.517373	-4.10704	4.00757e-05	0.00117569
WBGene00001450	cdka-1	309.14	-2.12463	0.480653	-4.42029	9.85692e-06	0.000399368
WBGene00010674	flp-7	101.956	-2.12271	0.643383	-3.29929	0.000969285	0.0139645
WBGene00003174	K08E7.6	177.451	-2.12229	0.431651	-4.91668	8.80249e-07	5.52561e-05
WBGene00009433	mec-10	34.5446	-2.12145	0.65876	-3.22037	0.00128027	0.0171605
WBGene00016114	F35E12.9	340.868	-2.11927	0.369612	-5.73377	9.82238e-09	1.20327e-06
WBGene00003233	flp-27	242.962	-2.11905	0.61593	-3.4404	0.000580856	0.00952217
WBGene00003749	mgl-2	587.611	-2.11898	0.52405	-4.04346	5.2668e-05	0.00144252
WBGene00001449	nlp-11	3902.19	-2.11894	0.269872	-7.85162	4.10681e-15	3.95291e-12
WBGene00077521	flp-6	67.1657	-2.11877	0.710775	-2.98093	0.00287378	0.0312487
WBGene00018074	maf-1	175.547	-2.11829	0.512512	-4.13315	3.5783e-05	0.00107631
WBGene00006831	F35H12.1	3887.21	-2.11794	0.360772	-5.87058	4.34263e-09	6.13829e-07
WBGene00045507	unc-104	57.6159	-2.11743	0.468527	-4.51934	6.20333e-06	0.000279261
WBGene00044144	F10A3.17	99.7277	-2.11604	0.608634	-3.4767	0.000507631	0.00859567
WBGene00019198	M153.4	38.6482	-2.11492	0.64225	-3.29299	0.000991272	0.0141802
WBGene00002116	strm-1	13.0482	-2.11451	0.705039	-2.99914	0.00270744	0.0298231
WBGene00016682	ins-33	39.4588	-2.11362	0.626117	-3.37575	0.000736136	0.0113845
WBGene00017557	C45G9.11	701.67	-2.11284	0.362606	-5.82682	5.64944e-09	7.71569e-07
WBGene00006633	nep-11	200.186	-2.10948	0.585568	-3.60245	0.000315231	0.00596607
WBGene00004316	tsp-7	963.928	-2.10661	0.393887	-5.34826	8.8804e-08	7.54199e-06
WBGene00194909	rbf-1	57.2219	-2.10647	0.62506	-3.37002	0.00075162	0.0115444
WBGene00001540	F41E6.17	32.3228	-2.1057	0.731874	-2.87713	0.00401306	0.0397643
WBGene00008167	gcy-14	153.1	-2.10565	0.555972	-3.78733	0.000152277	0.00332395
WBGene00015423	acox-1.5	119.819	-2.10111	0.441806	-4.75573	1.97735e-06	0.000108609
WBGene00017616	C04E6.7	47.0749	-2.10023	0.608222	-3.45307	0.000554248	0.00919034
WBGene00000046	F20A1.4	13.4797	-2.09924	0.681729	-3.07928	0.00207501	0.024422
WBGene00007856	acr-7	29.4117	-2.09771	0.57108	-3.67324	0.000239496	0.00480729
WBGene00015027	C31H5.5	23.2266	-2.09644	0.722252	-2.90265	0.00370022	0.0377168
WBGene00016555	B0207.2	52.5302	-2.09593	0.526147	-3.98355	6.78927e-05	0.00175264
WBGene00012100	math-20	1227.98	-2.09566	0.244871	-8.55819	1.14655e-17	2.89689e-14
WBGene00015264	sipa-1	48.5595	-2.09511	0.553048	-3.7883	0.000151679	0.00331447
WBGene00022744	B0563.7	11.7207	-2.09326	0.720859	-2.90384	0.00368612	0.0376111
WBGene00001052	ZK470.1	112.9	-2.09285	0.422872	-4.94914	7.45434e-07	4.78332e-05
WBGene00006767	dop-1	1183.02	-2.0923	0.318846	-6.56209	5.30596e-11	1.43153e-08
WBGene00017858	unc-31	158.705	-2.09163	0.422339	-4.95249	7.32684e-07	4.73155e-05
WBGene00006068	F27C1.11	111.174	-2.09094	0.496369	-4.21246	2.52601e-05	0.000830216
WBGene00019018	sto-6	743.028	-2.08896	0.403587	-5.17599	2.26705e-07	1.71625e-05
WBGene00006428	abts-3	24.7825	-2.08853	0.732906	-2.84966	0.00437658	0.0425831
WBGene00004255	tkr-3	118.357	-2.08809	0.708731	-2.94623	0.00321673	0.0340953
WBGene00000057	epac-1	45.2585	-2.08684	0.442157	-4.71969	2.36208e-06	0.000126644
WBGene00000003	acr-18	23.3717	-2.08534	0.660129	-3.159	0.00158314	0.0201893
WBGene00044176	aat-2	149.512	-2.08395	0.490799	-4.24604	2.17586e-05	0.000745436
WBGene00000553	C30G7.2	481.952	-2.08324	0.512915	-4.06158	4.87415e-05	0.00136267
WBGene00013518	cmk-1	233.038	-2.08019	0.426664	-4.87548	1.08547e-06	6.6086e-05
WBGene00007526	Y73F8A.5	48.911	-2.07989	0.493212	-4.21703	2.47542e-05	0.000818913
WBGene00021532	C11G10.2	225.446	-2.07962	0.715178	-2.90784	0.00363935	0.0372656
WBGene00013974	Y42G9A.2	9.18751	-2.07662	0.712977	-2.91261	0.00358425	0.0369635
WBGene00012441	npr-9	47.1566	-2.07622	0.540484	-3.84141	0.000122329	0.00278954
WBGene00000367	glb-28	1358.43	-2.07459	0.298482	-6.95046	3.64087e-12	1.33805e-09
WBGene00018736	cca-1	30.0874	-2.07413	0.679909	-3.05059	0.00228389	0.0261851
WBGene00010146	F53B1.3	125.287	-2.07241	0.409615	-5.05942	4.20532e-07	2.9011e-05
WBGene00020361	glb-19	16.464	-2.0717	0.688824	-3.0076	0.00263323	0.0292782
WBGene00017136	fbxc-19	47.631	-2.07099	0.698011	-2.96699	0.00300731	0.0323162
WBGene00021439	ccpp-6	99.2203	-2.06989	0.655572	-3.15738	0.00159191	0.0202628
WBGene00008522	ckr-2	95.9773	-2.06824	0.611489	-3.38229	0.000718835	0.0111854
WBGene00019230	nlp-59	44.0224	-2.06546	0.601078	-3.43626	0.000589807	0.00963648
WBGene00000248	ttll-11	1474.66	-2.06143	0.438581	-4.70022	2.59878e-06	0.000137152
WBGene00018188	ben-1	106.554	-2.06134	0.582415	-3.5393	0.000401187	0.00720177
WBGene00020317	F38E9.6	1369.95	-2.06128	0.455967	-4.52068	6.164e-06	0.000278365
WBGene00001374	pdf-1	263.072	-2.06078	0.475174	-4.3369	1.44508e-05	0.000535951
WBGene00000277	exp-2	6133.73	-2.06031	0.310433	-6.6369	3.20341e-11	9.25008e-09
WBGene00019069	cab-1	103.189	-2.05958	0.528383	-3.8979	9.70315e-05	0.00234325
WBGene00003523	lgc-30	24.6257	-2.05597	0.722846	-2.84428	0.00445124	0.0430698
WBGene00009634	nas-4	32.6474	-2.05414	0.542683	-3.78515	0.000153616	0.00334595
WBGene00016237	nspc-9	109.669	-2.05072	0.44914	-4.56587	4.97416e-06	0.000234913
WBGene00014820	C29H12.6	21.9226	-2.05024	0.65517	-3.12933	0.00175206	0.0216471
WBGene00011263	R09B3.6	125.399	-2.04982	0.511195	-4.00985	6.07565e-05	0.00160953
WBGene00006614	R13H4.5	96.4704	-2.04965	0.413212	-4.96029	7.03891e-07	4.56017e-05
WBGene00000086	trp-1	860.77	-2.04947	0.343987	-5.95799	2.55357e-09	4.00118e-07
WBGene00018274	aex-3	16.7658	-2.04935	0.7269	-2.8193	0.00481289	0.0454088
WBGene00008021	F41C3.8	64.9627	-2.04902	0.492667	-4.15903	3.19599e-05	0.000984765
WBGene00003564	C39B10.1	997.511	-2.04797	0.484959	-4.22298	2.41092e-05	0.000801513
WBGene00000067	ncs-2	2398.24	-2.04699	0.40435	-5.06241	4.13991e-07	2.86575e-05
WBGene00004944	act-5	117.178	-2.04655	0.411456	-4.97392	6.56115e-07	4.31989e-05
WBGene00007799	sol-1	918.436	-2.04622	0.415125	-4.92918	8.25747e-07	5.24869e-05
WBGene00016945	nrx-1	47.0633	-2.04552	0.719918	-2.84133	0.00449256	0.0433659
WBGene00011254	sulp-1	69.5406	-2.04465	0.652528	-3.13343	0.00172774	0.0214382
WBGene00011433	R12G8.1	371.293	-2.04396	0.288026	-7.09644	1.28014e-12	5.62509e-10
WBGene00011251	pde-1	73.6843	-2.04284	0.666896	-3.06321	0.00218978	0.0253796
WBGene00000281	glb-22	971.913	-2.04197	0.322269	-6.33622	2.35465e-10	5.40847e-08
WBGene00006682	cah-3	148.788	-2.04115	0.644045	-3.16927	0.00152821	0.01965
WBGene00022086	twk-30	39.1659	-2.03917	0.502446	-4.05848	4.93936e-05	0.00137399
WBGene00017350	sprr-3	471.665	-2.0371	0.410203	-4.96607	6.83239e-07	4.46935e-05
WBGene00010059	F10E7.9	329.706	-2.03659	0.478528	-4.25595	2.08166e-05	0.00071559
WBGene00044009	F54E4.3	24.6991	-2.03612	0.684906	-2.97285	0.00295048	0.031858
WBGene00022284	ZK822.6	124.831	-2.03591	0.445245	-4.57256	4.81803e-06	0.000229844
WBGene00022240	glb-33	133.529	-2.03533	0.332769	-6.11635	9.57406e-10	1.68279e-07
WBGene00000069	shl-1	139.276	-2.03054	0.465359	-4.36337	1.28073e-05	0.000489366
WBGene00015678	acy-2	140.12	-2.02872	0.539052	-3.76349	0.00016756	0.00358031
WBGene00006363	mcp-1	285.335	-2.02475	0.498909	-4.05836	4.94181e-05	0.00137399
WBGene00044029	syd-1	84.8299	-2.02173	0.663154	-3.04866	0.00229862	0.0262659
WBGene00017129	C05D12.7	41.7691	-2.02121	0.673284	-3.00202	0.00268198	0.0296396
WBGene00000279	E04F6.10	56.9166	-2.02058	0.553536	-3.65032	0.000261911	0.00517498
WBGene00020774	cah-1	19.4937	-2.01036	0.605331	-3.32109	0.000896674	0.0132975
WBGene00000862	T24E12.5	39.7681	-2.00921	0.622882	-3.22567	0.00125679	0.0169582
WBGene00020324	cwp-4	121.444	-2.00722	0.533342	-3.76348	0.000167564	0.00358031
WBGene00020854	T07F12.4	6142.61	-2.00713	0.339627	-5.90983	3.42471e-09	5.08031e-07
WBGene00016215	T27C4.1	138.213	-2.007	0.515404	-3.89404	9.85903e-05	0.00236115
WBGene00018639	glb-10	392.278	-2.00688	0.549923	-3.64939	0.000262864	0.00518369
WBGene00013159	tbc-16	114.482	-2.00632	0.547725	-3.663	0.000249277	0.00497398
WBGene00010453	Y53F4B.12	191.317	-2.00591	0.456011	-4.39883	1.08838e-05	0.000429334
WBGene00015935	fozi-1	94.2363	-2.00516	0.500933	-4.00284	6.25869e-05	0.0016432
WBGene00018730	C17H12.10	16.3524	-2.00368	0.641428	-3.12378	0.00178543	0.021872
WBGene00010350	F53A9.7	531.936	-2.00331	0.322772	-6.20659	5.41476e-10	1.06261e-07
WBGene00009957	H01G02.3	93.9746	-1.99725	0.444366	-4.4946	6.96993e-06	0.000303628
WBGene00007121	F53B2.8	52.085	-1.9966	0.602708	-3.31271	0.000923961	0.0135473
WBGene00007810	B0250.4	61.2654	-1.99579	0.53865	-3.70516	0.000211254	0.00434845
WBGene00016540	C29F7.1	84.0171	-1.99564	0.480901	-4.14979	3.32779e-05	0.00101762
WBGene00012178	C39F7.5	84.8938	-1.99477	0.615583	-3.24046	0.00119336	0.0163203
WBGene00017597	glb-27	196.865	-1.99154	0.411376	-4.84117	1.29075e-06	7.67353e-05
WBGene00000284	F19C7.8	226.549	-1.99115	0.488269	-4.07798	4.5429e-05	0.00129257
WBGene00000037	cah-6	177.553	-1.99014	0.443947	-4.48282	7.36623e-06	0.000317973
WBGene00003166	ace-3	215.151	-1.9873	0.361101	-5.50346	3.72406e-08	3.7081e-06
WBGene00016988	mec-2	58.3306	-1.98527	0.660204	-3.00706	0.00263786	0.0293123
WBGene00006807	CD4.1	610.325	-1.98238	0.521869	-3.79862	0.000145506	0.00320155
WBGene00007084	unc-75	75.3896	-1.98143	0.442438	-4.47845	7.51875e-06	0.000322668
WBGene00013336	AH10.3	50.3945	-1.9805	0.615385	-3.21831	0.0012895	0.0172272
WBGene00004719	pnc-2	767.364	-1.97906	0.424606	-4.66094	3.14775e-06	0.000161486
WBGene00006717	sad-1	62.4908	-1.9761	0.435532	-4.53721	5.70037e-06	0.00026427
WBGene00002150	ubc-22	56.4107	-1.9757	0.450481	-4.38575	1.15589e-05	0.000449308
WBGene00015531	irk-2	43.4552	-1.97415	0.707119	-2.79182	0.00524132	0.0482435
WBGene00003630	C06E4.2	361.398	-1.97279	0.491516	-4.01368	5.97795e-05	0.00159409
WBGene00016488	nhr-40	19.4218	-1.9721	0.688402	-2.86475	0.00417335	0.0410691
WBGene00003756	C36C9.5	1120.63	-1.97195	0.465297	-4.23804	2.25478e-05	0.000763415
WBGene00001553	nlp-18	71.1227	-1.97134	0.531919	-3.70609	0.000210482	0.0043413
WBGene00001494	gcy-33	454.536	-1.96971	0.453356	-4.34474	1.39443e-05	0.000519809
WBGene00001121	frm-8	53.5426	-1.96639	0.666734	-2.94929	0.00318508	0.0338131
WBGene00016979	dyf-5	107.474	-1.96564	0.516173	-3.80811	0.000140032	0.00310699
WBGene00007389	C56G2.4	85.53	-1.96545	0.437588	-4.49156	7.07036e-06	0.00030734
WBGene00020844	glb-3	74.3673	-1.96522	0.44921	-4.37483	1.21526e-05	0.000468779
WBGene00020045	T27A10.2	61.5828	-1.96496	0.409975	-4.79288	1.64405e-06	9.23087e-05
WBGene00011800	glb-23	81.7818	-1.96494	0.490891	-4.0028	6.25967e-05	0.0016432
WBGene00044484	T16G1.6	70.2021	-1.96443	0.442612	-4.43826	9.06885e-06	0.000374099
WBGene00008656	hot-9	122.402	-1.95945	0.437984	-4.4738	7.68431e-06	0.000328378
WBGene00017063	lron-5	216.787	-1.95891	0.399052	-4.90891	9.15821e-07	5.72377e-05
WBGene00008310	mctp-1	47.6761	-1.95672	0.572394	-3.41848	0.000629717	0.0101471
WBGene00019663	C54E10.6	200.828	-1.95636	0.457234	-4.27869	1.87992e-05	0.000660851
WBGene00077775	K11H12.7	277.51	-1.95423	0.635816	-3.07358	0.00211503	0.0247977
WBGene00001130	nlp-58	2390.81	-1.9536	0.357189	-5.46937	4.51649e-08	4.41023e-06
WBGene00019480	dyn-1	38.716	-1.95338	0.674937	-2.89417	0.00380167	0.03846
WBGene00017389	K07C11.8	129.667	-1.95333	0.400103	-4.88206	1.04982e-06	6.44983e-05
WBGene00018298	lgc-38	452.059	-1.95273	0.267666	-7.2954	2.97775e-13	1.67192e-10
WBGene00009511	nlp-50	66.9227	-1.95167	0.593117	-3.29053	0.000999999	0.0142848
WBGene00000244	F37H8.2	38.9164	-1.94856	0.523987	-3.71872	0.000200239	0.0041683
WBGene00007857	bbs-8	56.9108	-1.94714	0.6287	-3.09709	0.0019543	0.023365
WBGene00014035	C31H5.6	119.48	-1.94711	0.603012	-3.22898	0.00124234	0.0168112
WBGene00020490	seb-2	404.517	-1.94323	0.329552	-5.8966	3.71065e-09	5.39593e-07
WBGene00012421	tmc-1	161.274	-1.94031	0.484368	-4.00585	6.17958e-05	0.00163065
WBGene00009258	Y9C2UA.1	109.047	-1.94008	0.500285	-3.87795	0.00010534	0.00248451
WBGene00044300	ccdc-149	76.7236	-1.94007	0.614567	-3.15681	0.00159506	0.0202901
WBGene00003179	D1022.9	204.495	-1.93763	0.489315	-3.95989	7.49829e-05	0.0018909
WBGene00001053	mec-18	229.384	-1.937	0.487686	-3.97182	7.13245e-05	0.00182723
WBGene00045208	dop-2	161.604	-1.93546	0.595607	-3.24956	0.00115583	0.0159162
WBGene00011060	F13E9.15	387.999	-1.93422	0.508627	-3.80283	0.000143051	0.00316009
WBGene00002177	R06C1.6	89.9202	-1.93306	0.530791	-3.64185	0.000270687	0.00528638
WBGene00006772	jkk-1	387.681	-1.93205	0.500052	-3.86371	0.000111679	0.00259468
WBGene00002178	unc-36	203.201	-1.93128	0.47534	-4.06295	4.84558e-05	0.00135656
WBGene00008443	jnk-1	345.744	-1.92761	0.322168	-5.98324	2.18736e-09	3.48134e-07
WBGene00008932	pde-3	94.4858	-1.92637	0.677047	-2.84525	0.00443763	0.0429999
WBGene00021614	F18A11.5	748.485	-1.92454	0.302887	-6.35397	2.09824e-10	4.93159e-08
WBGene00015977	Y47A7.2	99.6405	-1.9242	0.582946	-3.30083	0.000964006	0.0139082
WBGene00006513	C18F10.2	1060.88	-1.92393	0.346362	-5.55467	2.78143e-08	2.87615e-06
WBGene00008579	rimb-1	74.1934	-1.92088	0.614202	-3.12744	0.00176334	0.0217199
WBGene00001454	F08G2.8	478.836	-1.92068	0.376388	-5.10292	3.34449e-07	2.38036e-05
WBGene00011899	flp-11	202.957	-1.92019	0.449752	-4.26945	1.95954e-05	0.000681723
WBGene00008879	nlp-68	25.2003	-1.91462	0.536081	-3.57151	0.000354928	0.00650071
WBGene00015303	F16B12.1	324.751	-1.91282	0.359114	-5.32651	1.0012e-07	8.43221e-06
WBGene00006691	rga-6	96.7174	-1.9113	0.663877	-2.879	0.00398942	0.0396061
WBGene00022635	twk-40	235.026	-1.91125	0.462212	-4.135	3.54951e-05	0.00106924
WBGene00011854	ZC581.9	69.4538	-1.91024	0.604297	-3.16109	0.00157178	0.0200951
WBGene00022610	T20B3.14	387.013	-1.91003	0.54882	-3.48025	0.000500939	0.0085375
WBGene00006424	ltah-1.2	347.013	-1.90776	0.41647	-4.58079	4.63225e-06	0.000222403
WBGene00010236	ctbp-1	138.178	-1.90687	0.473995	-4.02299	5.7465e-05	0.00154666
WBGene00006784	F58B4.3	441.706	-1.9065	0.296495	-6.43013	1.27499e-10	3.26219e-08
WBGene00015037	unc-49	53.6245	-1.90638	0.487766	-3.90838	9.29154e-05	0.0022655
WBGene00004265	B0212.3	472.96	-1.90622	0.452462	-4.213	2.52006e-05	0.000829608
WBGene00020054	qui-1	51.211	-1.90572	0.665024	-2.86564	0.00416168	0.0409742
WBGene00008819	R13D7.2	241.631	-1.90459	0.395893	-4.81088	1.50268e-06	8.55594e-05
WBGene00016684	shw-1	123.471	-1.90325	0.455777	-4.17584	2.96888e-05	0.000936193
WBGene00017663	nlp-43	212.791	-1.90222	0.57789	-3.29167	0.000995927	0.0142367
WBGene00001179	F21D12.3	504.95	-1.90194	0.439015	-4.3323	1.47563e-05	0.000545281
WBGene00010813	egl-10	606.73	-1.9013	0.379442	-5.01079	5.42084e-07	3.62819e-05
WBGene00018402	pitp-1	116.732	-1.89923	0.3388	-5.60574	2.07361e-08	2.26562e-06
WBGene00009799	kvs-3	143.592	-1.89896	0.483401	-3.92833	8.55376e-05	0.00211676
WBGene00007396	lgc-47	139.167	-1.89819	0.609385	-3.11493	0.00183991	0.0223767
WBGene00012598	tiar-3	92.6933	-1.8976	0.579185	-3.27633	0.00105166	0.014886
WBGene00009503	Y38E10A.20	192.515	-1.89735	0.634643	-2.98964	0.0027931	0.0305999
WBGene00004096	F37A8.5	91.9718	-1.89718	0.511665	-3.70784	0.000209031	0.0043202
WBGene00011315	pqm-1	79.4691	-1.89645	0.535787	-3.53957	0.000400784	0.00720093
WBGene00021262	mbr-1	14.3752	-1.89238	0.601342	-3.14693	0.00164992	0.020796
WBGene00022248	fbxa-74	43.6178	-1.89019	0.625268	-3.02301	0.00250274	0.028167
WBGene00016044	Y73B6BL.27	199.766	-1.88809	0.559519	-3.37449	0.000739529	0.0114108
WBGene00013847	C24B5.1	389.657	-1.88781	0.47593	-3.96658	7.29111e-05	0.00185845
WBGene00015735	cls-3	326.553	-1.88748	0.387704	-4.86834	1.12539e-06	6.81065e-05
WBGene00000157	pdfr-1	101.591	-1.88664	0.471211	-4.00382	6.23269e-05	0.00164089
WBGene00021980	aps-2	63.5088	-1.8858	0.574539	-3.28228	0.00102973	0.0146316
WBGene00011345	glb-32	147.751	-1.88482	0.609302	-3.09342	0.00197867	0.0235705
WBGene00012444	dma-1	199.637	-1.88444	0.551231	-3.41861	0.000629424	0.0101471
WBGene00014261	Y15E3A.5	202.744	-1.88312	0.400616	-4.70055	2.59463e-06	0.000137152
WBGene00016063	shk-1	55.4016	-1.8799	0.673349	-2.79187	0.00524045	0.0482435
WBGene00018854	delm-2	195.168	-1.87783	0.422546	-4.44408	8.82676e-06	0.00036711
WBGene00019020	nlf-1	181.713	-1.87673	0.364614	-5.14717	2.64448e-07	1.96518e-05
WBGene00006757	F57H12.5	1274.38	-1.87541	0.377961	-4.96191	6.98041e-07	4.54844e-05
WBGene00019394	unc-18	34.2551	-1.87529	0.650207	-2.88414	0.00392488	0.0391771
WBGene00015408	K04F10.1	154.575	-1.8742	0.505924	-3.7045	0.000211808	0.00435532
WBGene00013782	C03H5.6	51.6751	-1.87238	0.660381	-2.83531	0.00457814	0.0439079
WBGene00004215	npr-32	2865.83	-1.86936	0.341013	-5.48177	4.21084e-08	4.13173e-06
WBGene00006741	ptp-3	310.393	-1.86888	0.429433	-4.35197	1.34918e-05	0.000507838
WBGene00016935	unc-1	134.293	-1.86876	0.579758	-3.22335	0.00126699	0.0170276
WBGene00022825	ifta-1	33.3138	-1.86865	0.569426	-3.28165	0.00103203	0.0146491
WBGene00002224	ZK816.1	83.6258	-1.8637	0.515516	-3.61522	0.000300094	0.00571706
WBGene00020294	klp-13	189.071	-1.86348	0.446911	-4.1697	3.05003e-05	0.000951224
WBGene00010587	T06F4.1	97.956	-1.86339	0.5841	-3.19019	0.00142178	0.0186009
WBGene00000518	sol-2	297.476	-1.8633	0.457308	-4.07449	4.61145e-05	0.00130548
WBGene00006462	ckk-1	305.512	-1.86322	0.38871	-4.79334	1.64031e-06	9.23087e-05
WBGene00003850	svh-5	62.2471	-1.86129	0.600153	-3.10135	0.00192638	0.0231653
WBGene00000006	odr-3	62.5183	-1.86061	0.65782	-2.82845	0.00467747	0.0444939
WBGene00003772	aat-5	357.043	-1.86045	0.412922	-4.50558	6.61926e-06	0.000292768
WBGene00018838	nlr-1	257.739	-1.85989	0.456803	-4.07154	4.67028e-05	0.00131844
WBGene00010329	F54G2.2	132.56	-1.85987	0.443343	-4.1951	2.72751e-05	0.000881349
WBGene00020712	F59D12.1	43.0493	-1.8594	0.4408	-4.21825	2.46206e-05	0.00081583
WBGene00004220	ckr-1	304.978	-1.85822	0.400255	-4.6426	3.44056e-06	0.000174734
WBGene00004793	ptr-5	91.8171	-1.85772	0.511655	-3.63081	0.000282533	0.0054754
WBGene00002217	shw-3	1535.88	-1.85575	0.340405	-5.45159	4.992e-08	4.80492e-06
WBGene00014294	klp-4	1730.12	-1.85387	0.347363	-5.33698	9.45073e-08	7.99279e-06
WBGene00017180	C53C7.5	34.6285	-1.8519	0.632531	-2.92776	0.00341409	0.03559
WBGene00000166	F02E11.2	144.551	-1.84967	0.485548	-3.80944	0.000139281	0.00309372
WBGene00006668	apt-9	281.127	-1.84942	0.432496	-4.27616	1.90141e-05	0.000666086
WBGene00001462	twk-13	543.696	-1.84715	0.405649	-4.55356	5.27461e-06	0.000246796
WBGene00006774	flp-19	88.5343	-1.84691	0.62209	-2.96888	0.00298885	0.0321692
WBGene00003752	unc-38	1503.62	-1.84666	0.47391	-3.89666	9.75302e-05	0.002345
WBGene00019324	nlp-14	745.581	-1.84656	0.403976	-4.57097	4.85483e-06	0.000230354
WBGene00010073	K02F2.5	45.5812	-1.84369	0.626069	-2.94486	0.00323097	0.0341924
WBGene00009558	F54F12.2	330.38	-1.8423	0.363396	-5.06967	3.98499e-07	2.77754e-05
WBGene00012779	F39B2.8	52.0286	-1.84076	0.444437	-4.14178	3.44623e-05	0.00104883
WBGene00012853	cdkl-1	837.521	-1.84066	0.503002	-3.65936	0.000252849	0.00502374
WBGene00015328	Y44A6D.2	598.219	-1.84038	0.351744	-5.23217	1.67534e-07	1.31309e-05
WBGene00004831	C02B10.3	878.103	-1.84009	0.340599	-5.40252	6.57111e-08	5.9032e-06
WBGene00017292	slo-2	230.417	-1.83956	0.458221	-4.01456	5.95559e-05	0.00159023
WBGene00011287	F09E5.16	144.189	-1.83637	0.471183	-3.89737	9.72412e-05	0.002345
WBGene00013322	glb-24	41.2527	-1.83552	0.623437	-2.94419	0.00323805	0.0342494
WBGene00017067	Y57G11C.32	43.9882	-1.83546	0.633276	-2.89835	0.00375129	0.0380838
WBGene00017033	D2092.6	133.848	-1.83492	0.433162	-4.23609	2.27443e-05	0.00076878
WBGene00017433	nekl-4	56.8562	-1.83465	0.648681	-2.82828	0.00467986	0.0444939
WBGene00014848	F13H6.5	243.614	-1.83453	0.455438	-4.02806	5.62394e-05	0.00152383
WBGene00015063	VM106R.1	160.486	-1.83315	0.405418	-4.52164	6.13637e-06	0.000278193
WBGene00044342	B0228.6	50.887	-1.83285	0.571693	-3.206	0.00134592	0.0177695
WBGene00009896	T05B11.7	34.7838	-1.83159	0.648815	-2.82298	0.0047579	0.0450505
WBGene00006690	scl-3	308.136	-1.83046	0.413926	-4.4222	9.77019e-06	0.000398155
WBGene00006662	twk-39	279.646	-1.83004	0.374738	-4.88351	1.04213e-06	6.4221e-05
WBGene00003386	twk-7	148.587	-1.82989	0.492702	-3.714	0.000204009	0.00423621
WBGene00006712	mod-1	296.862	-1.82931	0.318458	-5.74427	9.23185e-09	1.14481e-06
WBGene00001207	ubc-17	118.636	-1.82758	0.452782	-4.03635	5.42898e-05	0.00147892
WBGene00001556	egl-43	70.0272	-1.8274	0.572253	-3.19333	0.0014064	0.0184236
WBGene00017637	gcy-36	130.952	-1.82494	0.486019	-3.75488	0.000173425	0.00368993
WBGene00022823	F20D6.8	82.52	-1.82463	0.356889	-5.11259	3.17778e-07	2.28715e-05
WBGene00001669	ZK813.4	146.188	-1.82378	0.433971	-4.20253	2.63949e-05	0.00085775
WBGene00021116	gpa-7	110.142	-1.82257	0.481979	-3.78143	0.00015593	0.00338542
WBGene00015824	ncs-6	65.7889	-1.8225	0.594517	-3.06551	0.00217302	0.0252433
WBGene00001519	C16B8.4	159.821	-1.8213	0.442628	-4.11473	3.87633e-05	0.00114718
WBGene00009068	gar-3	37.8113	-1.82113	0.509918	-3.57142	0.000355058	0.00650071
WBGene00000958	F23A7.3	700.18	-1.81442	0.383577	-4.73028	2.24211e-06	0.000120853
WBGene00219983	dgk-1	42.5757	-1.81209	0.546962	-3.31302	0.000922957	0.0135473
WBGene00012073	F58D5.11	237.092	-1.8099	0.445265	-4.06476	4.80816e-05	0.00134795
WBGene00021510	cpd-2	48.1675	-1.80982	0.482273	-3.75269	0.000174949	0.00371065
WBGene00007116	frpr-19	229.451	-1.80865	0.402249	-4.49635	6.91302e-06	0.000303108
WBGene00000554	B0198.3	399.956	-1.80776	0.43337	-4.17141	3.02715e-05	0.000950121
WBGene00000485	cnb-1	467.693	-1.8075	0.343244	-5.26592	1.3949e-07	1.13233e-05
WBGene00004212	che-3	367.703	-1.80727	0.428681	-4.2159	2.48788e-05	0.000821691
WBGene00001709	ptl-1	558.224	-1.80693	0.293731	-6.15165	7.6683e-10	1.39639e-07
WBGene00008366	grk-2	77.5577	-1.80589	0.501391	-3.60177	0.000316063	0.00597621
WBGene00011337	tpra-1	240.729	-1.80553	0.494717	-3.64962	0.000262633	0.00518369
WBGene00021556	T01G1.2	97.7025	-1.80552	0.37488	-4.81628	1.4626e-06	8.39916e-05
WBGene00015716	Y45G5AM.3	56.5014	-1.80446	0.494899	-3.64612	0.000266235	0.00520949
WBGene00007877	sox-4	818.385	-1.80321	0.306811	-5.87727	4.17095e-09	5.96319e-07
WBGene00018803	nfki-1	933.07	-1.80111	0.443604	-4.06017	4.90378e-05	0.00136717
WBGene00007180	fbxa-24	31.998	-1.79861	0.618745	-2.90687	0.00365066	0.0373246
WBGene00001190	B0457.6	300.382	-1.7977	0.344176	-5.2232	1.75853e-07	1.36893e-05
WBGene00018924	egl-23	33.2742	-1.79735	0.635332	-2.82899	0.00466956	0.0444939
WBGene00006411	F56A11.4	117.946	-1.7971	0.500018	-3.59407	0.000325556	0.00612136
WBGene00043054	octr-1	37.9704	-1.79673	0.603389	-2.97773	0.00290395	0.0314563
WBGene00015704	T21B4.15	199.198	-1.79636	0.401777	-4.47103	7.78431e-06	0.000331443
WBGene00022093	tiam-1	84.2718	-1.79564	0.57156	-3.14164	0.00168005	0.0209752
WBGene00022518	Y69A2AR.22	1891.83	-1.7955	0.394666	-4.54941	5.37966e-06	0.000249975
WBGene00022720	zfh-2	81.0315	-1.79472	0.642199	-2.79465	0.0051956	0.0479319
WBGene00007253	ZK370.6	18.9972	-1.79257	0.615198	-2.91381	0.00357053	0.0368408
WBGene00008746	C01H6.3	116.249	-1.79253	0.502123	-3.56991	0.000357101	0.00652039
WBGene00019967	F13E6.2	118.736	-1.79086	0.378341	-4.73347	2.20713e-06	0.000119648
WBGene00004347	cyp-33C8	169.377	-1.78896	0.395651	-4.52157	6.13834e-06	0.000278193
WBGene00009619	rgs-4	26.241	-1.78759	0.615583	-2.90391	0.00368539	0.0376111
WBGene00004507	npr-6	568.502	-1.78672	0.428452	-4.17017	3.04371e-05	0.000951055
WBGene00004368	rpy-1	158.792	-1.78571	0.61984	-2.88092	0.00396521	0.0394627
WBGene00004349	ric-19	525.89	-1.78529	0.348251	-5.12646	2.95241e-07	2.15441e-05
WBGene00012763	rgs-6	65.6953	-1.78467	0.624585	-2.85737	0.00427162	0.0418088
WBGene00003404	atln-2	3003.91	-1.78449	0.327818	-5.44355	5.22302e-08	4.88836e-06
WBGene00008454	mpz-1	73.4711	-1.78438	0.584571	-3.05247	0.00226967	0.0260812
WBGene00006749	E02A10.4	263.796	-1.78411	0.529498	-3.36943	0.000753245	0.0115606
WBGene00008885	unc-9	25.7706	-1.78334	0.600788	-2.96833	0.0029942	0.0321925
WBGene00021558	F16C3.1	139.801	-1.783	0.454672	-3.9215	8.79992e-05	0.00216918
WBGene00012968	Y45G5AM.6	77.4382	-1.78136	0.53095	-3.35503	0.000793557	0.0120693
WBGene00017010	Y48A6B.7	143.368	-1.7788	0.40741	-4.36613	1.2647e-05	0.000485073
WBGene00010585	D1007.15	30.9185	-1.77712	0.622326	-2.85561	0.00429548	0.0419442
WBGene00018731	K05C4.9	264.982	-1.777	0.499319	-3.55884	0.000372491	0.00675261
WBGene00003841	F53A9.8	65.7256	-1.77609	0.508445	-3.49317	0.000477324	0.00820574
WBGene00002123	ocr-4	355.142	-1.77452	0.38453	-4.61478	3.93512e-06	0.000196883
WBGene00022475	inx-1	69.4416	-1.7736	0.556931	-3.18459	0.00144958	0.0189157
WBGene00020605	Y119C1B.10	96.9695	-1.7735	0.489641	-3.62204	0.000292288	0.00561598
WBGene00017980	lgc-50	662.746	-1.77324	0.352372	-5.03231	4.84614e-07	3.30929e-05
WBGene00006578	F32B5.7	114.146	-1.77292	0.490389	-3.61533	0.00029997	0.00571706
WBGene00011732	tli-1	127.689	-1.77184	0.507578	-3.49077	0.000481638	0.0082643
WBGene00001118	arrd-17	123.094	-1.77108	0.430988	-4.10936	3.96758e-05	0.00116735
WBGene00010986	dyf-2	53.8604	-1.77071	0.585015	-3.02678	0.00247175	0.0278803
WBGene00004923	sprr-1	176.209	-1.7697	0.493344	-3.58715	0.000334313	0.00623958
WBGene00017507	snt-3	35.7216	-1.76875	0.607613	-2.91099	0.00360288	0.0370988
WBGene00022202	F16B4.5	207.212	-1.76618	0.465393	-3.79504	0.000147621	0.0032398
WBGene00006594	Y72A10A.1	995.35	-1.76556	0.335184	-5.26743	1.3835e-07	1.12761e-05
WBGene00009917	tom-1	152.97	-1.7582	0.507409	-3.46505	0.000530125	0.00889984
WBGene00007899	glb-18	56.4353	-1.75817	0.567056	-3.10053	0.00193176	0.0231868
WBGene00018727	C33D9.5	22.1148	-1.75773	0.627145	-2.80275	0.00506688	0.0470018
WBGene00019995	jbts-14	122.075	-1.75725	0.578638	-3.03687	0.00239048	0.0271307
WBGene00004830	R10F2.4	461.566	-1.75704	0.417643	-4.20705	2.5873e-05	0.00084623
WBGene00006441	slo-1	199.334	-1.7565	0.414401	-4.23864	2.2488e-05	0.000762669
WBGene00006412	cpna-4	300.183	-1.75391	0.381804	-4.59374	4.35368e-06	0.000212563
WBGene00019853	nlg-1	36.1494	-1.75348	0.574292	-3.05329	0.00226351	0.02604
WBGene00010741	srsx-20	43.3264	-1.75343	0.619916	-2.8285	0.00467672	0.0444939
WBGene00017614	lgc-49	45.444	-1.7526	0.595482	-2.94316	0.0032488	0.0343093
WBGene00021328	F20A1.2	100.584	-1.75171	0.452416	-3.8719	0.000107991	0.00252933
WBGene00004134	npr-23	437.212	-1.75163	0.363022	-4.82513	1.39912e-06	8.12656e-05
WBGene00010647	myrf-1	44.4637	-1.74989	0.467586	-3.7424	0.000182272	0.00384981
WBGene00007299	K08C7.4	95.0798	-1.74725	0.558951	-3.12594	0.00177238	0.021786
WBGene00019434	C04F12.5	158.265	-1.74692	0.434819	-4.01758	5.87997e-05	0.0015742
WBGene00006864	nmtn-1	45.2787	-1.74576	0.546522	-3.19431	0.00140167	0.0183735
WBGene00003689	npr-16	40.3871	-1.74366	0.56829	-3.06825	0.00215315	0.0250652
WBGene00020245	nhr-99	43.8398	-1.74363	0.551783	-3.16	0.00157769	0.0201548
WBGene00013455	T05B11.1	116.767	-1.7434	0.392675	-4.43981	9.00383e-06	0.000372349
WBGene00010982	ssu-2	291.87	-1.73952	0.472215	-3.68374	0.000229839	0.00465504
WBGene00004256	flp-32	1364.83	-1.73766	0.428259	-4.05749	4.96029e-05	0.00137723
WBGene00012967	pxn-1	150.433	-1.7374	0.402618	-4.31527	1.59407e-05	0.000582627
WBGene00015759	kvs-4	217.064	-1.73714	0.494392	-3.5137	0.000441917	0.00774716
WBGene00006805	C14C6.5	2714.11	-1.73686	0.308574	-5.62867	1.81602e-08	2.02802e-06
WBGene00004897	unc-73	817.463	-1.73444	0.512701	-3.38294	0.000717141	0.0111793
WBGene00012197	snb-1	54.3635	-1.73435	0.423993	-4.09052	4.30409e-05	0.00123596
WBGene00009577	W02B8.1	88.6465	-1.73296	0.55082	-3.14614	0.00165438	0.020796
WBGene00006780	F40F8.4	27926.7	-1.73223	0.283045	-6.11998	9.35866e-10	1.66466e-07
WBGene00004033	unc-44	1059.1	-1.72897	0.272441	-6.34622	2.20665e-10	5.12679e-08
WBGene00000295	pkc-2	197.565	-1.72681	0.412284	-4.18841	2.80917e-05	0.000898445
WBGene00016397	cat-1	49.3893	-1.7261	0.595829	-2.89698	0.00376772	0.0382314
WBGene00006797	maph-9	137.367	-1.72589	0.446939	-3.86158	0.000112656	0.00260838
WBGene00007635	unc-63	131.48	-1.72395	0.501829	-3.43534	0.000591805	0.00964724
WBGene00006745	npr-4	385.352	-1.72077	0.447864	-3.84217	0.000121951	0.0027853
WBGene00003182	unc-5	178.49	-1.72014	0.401279	-4.28664	1.81396e-05	0.00064666
WBGene00017755	mef-2	32.8665	-1.71787	0.610422	-2.81423	0.00488936	0.0458708
WBGene00000068	zip-8	550.417	-1.71702	0.396708	-4.32818	1.5035e-05	0.000554565
WBGene00001508	acy-1	83.8267	-1.71684	0.490817	-3.49793	0.000468887	0.00813529
WBGene00004922	fut-8	167.661	-1.7159	0.51924	-3.30464	0.000950993	0.0138092
WBGene00007191	snt-2	60.5276	-1.71556	0.478352	-3.5864	0.000335278	0.00624871
WBGene00006751	lgc-20	852.085	-1.71496	0.508323	-3.37377	0.000741467	0.0114198
WBGene00020155	unc-11	261.798	-1.71462	0.574726	-2.98337	0.00285093	0.0311088
WBGene00009877	T02B11.3	49.6759	-1.71097	0.4545	-3.7645	0.000166879	0.00357323
WBGene00006809	F49C12.7	532.275	-1.70625	0.337662	-5.05314	4.34604e-07	2.97785e-05
WBGene00003245	unc-77	37.7239	-1.70578	0.536927	-3.17693	0.00148844	0.0192735
WBGene00008973	mig-13	130.064	-1.70458	0.485395	-3.51173	0.000445203	0.00779801
WBGene00000455	F20D1.1	131.199	-1.70453	0.440394	-3.87046	0.00010863	0.00253907
WBGene00077593	ceh-34	72.3111	-1.70288	0.527118	-3.23056	0.0012355	0.016783
WBGene00012124	C49G7.12	425.422	-1.70134	0.387232	-4.39359	1.11495e-05	0.000437602
WBGene00016616	T28D6.4	102.288	-1.70095	0.376622	-4.51632	6.29228e-06	0.000281385
WBGene00022389	C43H6.3	850.761	-1.69881	0.391896	-4.33484	1.45864e-05	0.000539992
WBGene00000232	pde-6	267.728	-1.69782	0.398436	-4.26122	2.03316e-05	0.000702499
WBGene00013111	avr-14	152.126	-1.69782	0.386539	-4.39236	1.12128e-05	0.000438383
WBGene00016321	sta-1	369.182	-1.69421	0.479091	-3.53631	0.000405764	0.00725814
WBGene00020643	tppp-1	32.6816	-1.69353	0.515231	-3.28693	0.00101285	0.0144073
WBGene00017314	T20H12.1	175.207	-1.69229	0.331325	-5.10766	3.26165e-07	2.33786e-05
WBGene00003978	lgc-39	207.614	-1.68863	0.55022	-3.06902	0.00214763	0.0250652
WBGene00003232	pes-4	165.991	-1.68772	0.488392	-3.45566	0.00054894	0.0091398
WBGene00001392	mgl-1	415.579	-1.68702	0.548314	-3.07674	0.00209279	0.0245654
WBGene00007044	far-8	431.426	-1.68614	0.380409	-4.43243	9.3177e-06	0.000382355
WBGene00013317	cpna-5	177.963	-1.68555	0.37758	-4.46408	8.04136e-06	0.000340042
WBGene00011866	Y57G11C.22	99.5467	-1.68387	0.499591	-3.3705	0.000750318	0.0115332
WBGene00004950	T20F10.5	45.1094	-1.68262	0.507053	-3.31842	0.000905269	0.0133564
WBGene00002222	sox-3	362.029	-1.68144	0.380395	-4.42024	9.85922e-06	0.000399368
WBGene00003165	klp-11	627.553	-1.68074	0.432928	-3.88227	0.000103487	0.00244653
WBGene00000242	mec-1	35.6743	-1.67955	0.481034	-3.49154	0.000480252	0.00824751
WBGene00001115	bbs-2	281.958	-1.67946	0.520909	-3.22409	0.00126376	0.0170108
WBGene00004370	dyb-1	433.619	-1.67923	0.291745	-5.7558	8.62345e-09	1.08941e-06
WBGene00011990	rig-3	310.786	-1.67714	0.375421	-4.46735	7.91948e-06	0.00033559
WBGene00002977	T24D5.2	666.557	-1.67659	0.347132	-4.82982	1.36655e-06	7.98492e-05
WBGene00001544	lev-10	97.2791	-1.67503	0.429366	-3.90116	9.57319e-05	0.00231859
WBGene00006979	gcy-19	429.851	-1.67468	0.353841	-4.73285	2.21385e-06	0.000119648
WBGene00012513	zig-2	45.5047	-1.67336	0.463811	-3.60785	0.000308748	0.00585433
WBGene00006538	Y26E6A.2	145.543	-1.67109	0.531855	-3.142	0.001678	0.0209752
WBGene00020279	tbb-4	131.748	-1.67002	0.562914	-2.96675	0.00300969	0.0323246
WBGene00006055	glb-25	80.4275	-1.66886	0.534355	-3.12313	0.0017894	0.021905
WBGene00010724	ssr-2	74.4866	-1.66747	0.463938	-3.59416	0.000325441	0.00612136
WBGene00017478	K09E9.1	210.103	-1.66735	0.35279	-4.7262	2.28764e-06	0.000122979
WBGene00000458	F15A8.6	54.3198	-1.66528	0.482218	-3.45339	0.000553591	0.00919034
WBGene00007353	ceh-37	144.031	-1.66524	0.390487	-4.26452	2.00334e-05	0.000695764
WBGene00044068	C06A1.2	369.224	-1.66318	0.519109	-3.20391	0.00135577	0.0178645
WBGene00001202	syd-9	66.8158	-1.66079	0.521777	-3.18295	0.00145784	0.0189867
WBGene00011723	egl-36	334.874	-1.66065	0.418468	-3.96841	7.23551e-05	0.00184894
WBGene00002021	T12A7.2	139.995	-1.65993	0.475685	-3.48956	0.000483823	0.00828772
WBGene00006527	hsp-17	1384.92	-1.65866	0.39744	-4.17337	3.00129e-05	0.000943469
WBGene00001366	tax-6	198.835	-1.65737	0.479875	-3.45375	0.000552855	0.00918985
WBGene00010288	exc-5	94.1041	-1.6564	0.45267	-3.65919	0.000253014	0.00502374
WBGene00011154	F58H1.5	36.1936	-1.64879	0.495415	-3.32809	0.000874427	0.0130153
WBGene00022100	R09A8.5	221.639	-1.64687	0.422808	-3.89508	9.81681e-05	0.00235662
WBGene00002182	Y69A2AR.31	92.3913	-1.64544	0.484864	-3.39362	0.000689754	0.0109007
WBGene00011878	kap-1	78.2567	-1.64406	0.555046	-2.96202	0.00305624	0.0326754
WBGene00008567	ador-1	87.5741	-1.63903	0.575545	-2.84779	0.00440239	0.0427199
WBGene00016354	acox-1.4	713.435	-1.63772	0.292313	-5.60265	2.11102e-08	2.29409e-06
WBGene00004344	rig-6	149.449	-1.63735	0.515939	-3.17352	0.001506	0.0194262
WBGene00001187	rgs-1	1411.49	-1.6372	0.298104	-5.49203	3.97335e-08	3.93656e-06
WBGene00001538	egl-19	2164.5	-1.63678	0.308266	-5.30965	1.09838e-07	9.13642e-06
WBGene00010424	gcy-12	214.929	-1.63542	0.4831	-3.38526	0.000711106	0.0111165
WBGene00003688	lep-5	30.7702	-1.63423	0.486957	-3.35601	0.000790753	0.0120402
WBGene00008368	nhr-98	67.3572	-1.63394	0.502771	-3.24987	0.00115459	0.0159162
WBGene00010375	D1053.3	51.3461	-1.63096	0.426996	-3.81962	0.000133658	0.00299529
WBGene00044553	H09F14.1	153.195	-1.62956	0.47335	-3.44262	0.000576107	0.00945967
WBGene00007285	T23B12.11	62.3668	-1.62826	0.514889	-3.16234	0.00156504	0.0200344
WBGene00011428	C04A11.1	527.853	-1.62761	0.557998	-2.91687	0.00353566	0.0364996
WBGene00044556	nlp-80	25.2815	-1.62752	0.583484	-2.78931	0.00528212	0.0484646
WBGene00013334	F38G1.3	62.3372	-1.62701	0.430759	-3.77708	0.000158681	0.00343774
WBGene00000071	nlp-56	271.583	-1.62637	0.44666	-3.64117	0.000271403	0.00529013
WBGene00020767	acy-4	117.988	-1.6261	0.428088	-3.79852	0.000145561	0.00320155
WBGene00002189	lgc-40	1459.06	-1.62591	0.334659	-4.85839	1.18344e-06	7.09817e-05
WBGene00017353	kin-1	33.3752	-1.62575	0.558726	-2.90975	0.0036172	0.0372084
WBGene00019828	F10E9.1	107.028	-1.6221	0.493148	-3.28927	0.00100449	0.0143238
WBGene00021437	R02E12.4	75.5639	-1.62037	0.463441	-3.4964	0.00047158	0.00816539
WBGene00021528	lgc-42	360.075	-1.62031	0.357517	-4.53212	5.83953e-06	0.000269485
WBGene00001753	gbb-1	240.218	-1.61819	0.545	-2.96917	0.0029861	0.0321692
WBGene00019536	gst-5	83.7857	-1.61733	0.521918	-3.09883	0.00194288	0.0232833
WBGene00011069	rpi-2	78.1793	-1.61496	0.500915	-3.22402	0.00126405	0.0170108
WBGene00007486	ceh-62	258.653	-1.61457	0.300133	-5.37952	7.46844e-08	6.55039e-06
WBGene00006620	C09G1.4	28.7004	-1.61425	0.50345	-3.20638	0.00134418	0.0177581
WBGene00017724	svh-1	110.562	-1.61424	0.571985	-2.82218	0.00476989	0.0451376
WBGene00018641	F22F7.7	64.5389	-1.61111	0.477102	-3.37687	0.000733155	0.0113652
WBGene00019564	F49E10.4	46.2505	-1.60814	0.51155	-3.14365	0.00166853	0.020919
WBGene00006681	K09D9.1	86.0899	-1.60727	0.570099	-2.81928	0.00481318	0.0454088
WBGene00015122	twk-29	76.6273	-1.60694	0.5114	-3.14225	0.00167657	0.0209752
WBGene00018408	B0302.5	77.1706	-1.60585	0.446422	-3.59716	0.000321709	0.00607163
WBGene00006062	F44B9.5	262.118	-1.60567	0.577611	-2.77984	0.0054385	0.0496066
WBGene00008342	stn-1	37.9034	-1.60506	0.543034	-2.95573	0.0031193	0.0332369
WBGene00044728	frpr-5	1865.86	-1.6035	0.397698	-4.03195	5.5317e-05	0.00150285
WBGene00001612	Y53F4B.45	211.919	-1.60262	0.438867	-3.65172	0.000260488	0.00515191
WBGene00008229	glr-1	214.814	-1.60149	0.496004	-3.22878	0.0012432	0.0168112
WBGene00021059	C50F4.1	82.5704	-1.5992	0.495205	-3.22938	0.00124061	0.0168112
WBGene00002233	atat-2	59.8382	-1.5985	0.483887	-3.30347	0.000954972	0.0138323
WBGene00012226	kqt-1	1115.71	-1.59821	0.275155	-5.80841	6.30684e-09	8.38685e-07
WBGene00003969	W03G11.4	117.107	-1.59775	0.390188	-4.09481	4.22508e-05	0.00122186
WBGene00003733	pef-1	153.296	-1.59588	0.428694	-3.72265	0.000197146	0.00411665
WBGene00012326	nhx-5	2546.92	-1.59432	0.349901	-4.55648	5.2018e-06	0.000243953
WBGene00020196	W07E11.1	69.7736	-1.58974	0.423007	-3.75818	0.00017115	0.00364922
WBGene00019774	T03G11.3	125.156	-1.5888	0.396127	-4.01084	6.05033e-05	0.00160704
WBGene00001335	M04G7.3	463.546	-1.58877	0.368637	-4.30984	1.63374e-05	0.000592869
WBGene00019732	F35A5.8	60.1742	-1.58464	0.474785	-3.3376	0.000845057	0.0126997
WBGene00020385	M02D8.6	35.9554	-1.58101	0.53566	-2.95152	0.00316212	0.0336046
WBGene00235164	nhr-216	160.982	-1.58047	0.560635	-2.81908	0.00481613	0.0454088
WBGene00017965	K09F6.13	46.584	-1.57934	0.551634	-2.86302	0.00419619	0.0411936
WBGene00019298	F31F7.2	445.579	-1.57553	0.361156	-4.36247	1.28605e-05	0.000489547
WBGene00020510	K02D7.1	88.8077	-1.57493	0.505764	-3.11395	0.00184598	0.0224003
WBGene00022302	T14G11.1	138.279	-1.57439	0.553424	-2.84481	0.00444376	0.0430386
WBGene00010700	Y76B12C.8	558.106	-1.57365	0.325893	-4.82871	1.37418e-06	8.00469e-05
WBGene00003778	nipi-3	217.575	-1.57331	0.474359	-3.3167	0.000910867	0.0134185
WBGene00014999	nnt-1	54.1968	-1.57218	0.460591	-3.41339	0.000641599	0.0102763
WBGene00014213	AH9.3	622.274	-1.57201	0.371722	-4.22899	2.34745e-05	0.000788605
WBGene00000092	ZK1073.1	567.012	-1.57099	0.326734	-4.80817	1.5232e-06	8.62422e-05
WBGene00007115	ags-3	103.368	-1.56874	0.425429	-3.68743	0.000226535	0.00460276
WBGene00014772	B0198.2	146.958	-1.56678	0.414316	-3.7816	0.000155824	0.00338542
WBGene00001484	F56D5.4	176.018	-1.56634	0.520795	-3.00758	0.00263334	0.0292782
WBGene00001541	fox-1	212.222	-1.56571	0.514203	-3.04493	0.00232734	0.0264879
WBGene00021890	gcy-15	1281.01	-1.56527	0.437643	-3.57658	0.000348118	0.00640848
WBGene00006808	Y54G2A.26	709.124	-1.5638	0.378465	-4.13195	3.59705e-05	0.00108034
WBGene00008214	unc-76	286.26	-1.56293	0.402363	-3.88437	0.000102594	0.00243106
WBGene00000020	gem-1	544.242	-1.5629	0.36449	-4.28792	1.80352e-05	0.000644075
WBGene00011824	abt-2	126.69	-1.56193	0.42247	-3.69713	0.00021805	0.0044655
WBGene00006657	T18D3.7	500.761	-1.55827	0.352083	-4.42585	9.60617e-06	0.000392261
WBGene00008977	twk-2	117.564	-1.55755	0.434585	-3.584	0.000338367	0.00626893
WBGene00015217	iglr-1	308.579	-1.55726	0.355503	-4.38045	1.18436e-05	0.000459491
WBGene00007943	tes-1	246.666	-1.55704	0.332593	-4.68154	2.84734e-06	0.000148333
WBGene00000368	C34F6.9	414.498	-1.5569	0.366736	-4.24529	2.18314e-05	0.000745527
WBGene00017299	ccb-1	108.603	-1.55602	0.354652	-4.38745	1.14686e-05	0.000447519
WBGene00012005	molo-1	381.338	-1.55542	0.377418	-4.12122	3.76873e-05	0.00112314
WBGene00010177	2019-06-01	630.395	-1.5551	0.352643	-4.40985	1.03444e-05	0.000414044
WBGene00018921	F57A8.1	56.2683	-1.55371	0.489841	-3.17188	0.00151457	0.0194994
WBGene00008890	sago-2	55.5326	-1.55043	0.510827	-3.03512	0.00240436	0.0272571
WBGene00004321	ser-5	185.823	-1.54822	0.326757	-4.73815	2.15676e-06	0.000117918
WBGene00044920	rcan-1	31.267	-1.54351	0.525036	-2.93981	0.00328409	0.0345736
WBGene00045062	F20G2.7	47.4986	-1.53702	0.416207	-3.69293	0.000221689	0.00453084
WBGene00019665	Y38H8A.8	142.745	-1.535	0.521721	-2.94218	0.00325913	0.0343809
WBGene00007951	K11H12.9	95.1938	-1.53473	0.428537	-3.58133	0.000341844	0.00630446
WBGene00021331	dmsr-8	97.9192	-1.52893	0.357212	-4.28017	1.86753e-05	0.000659743
WBGene00020230	glrx-10	614.608	-1.52843	0.442958	-3.45051	0.000559531	0.00925516
WBGene00010918	nep-2	241.982	-1.5234	0.341567	-4.46005	8.19418e-06	0.000345781
WBGene00006746	M117.1	515.51	-1.52254	0.34913	-4.36097	1.29488e-05	0.00049198
WBGene00020929	unc-6	149.568	-1.51972	0.45004	-3.37685	0.0007332	0.0113652
WBGene00011371	W02C12.2	63.7678	-1.51887	0.512576	-2.9632	0.00304455	0.0325951
WBGene00023414	T02D1.4	170.621	-1.51725	0.286318	-5.29918	1.16322e-07	9.63611e-06
WBGene00000527	R01H2.7	1875.52	-1.51715	0.44336	-3.42194	0.000621766	0.0100542
WBGene00013195	cle-1	186.407	-1.517	0.428519	-3.5401	0.000399981	0.00719289
WBGene00022682	Y54E2A.10	38.7556	-1.51456	0.521929	-2.90184	0.00370973	0.0377567
WBGene00015861	ZK185.2	50.1815	-1.5113	0.474136	-3.18748	0.0014352	0.0187577
WBGene00013124	C16D9.6	121.324	-1.50928	0.437521	-3.44961	0.000561394	0.00926677
WBGene00012275	Y52B11A.4	73.2202	-1.50899	0.489511	-3.08265	0.00205164	0.0241786
WBGene00016570	npr-14	121.26	-1.50774	0.409834	-3.6789	0.000234246	0.00472064
WBGene00008300	gnrr-4	62.4016	-1.50726	0.470656	-3.20246	0.00136258	0.0179377
WBGene00020058	C54D10.5	56.6386	-1.50702	0.445637	-3.38172	0.000720344	0.0112002
WBGene00017921	R13D11.4	40.1068	-1.50637	0.48954	-3.0771	0.00209023	0.0245496
WBGene00018199	F29B9.5	67.8939	-1.50623	0.38708	-3.89125	9.97273e-05	0.00238342
WBGene00013666	F39E9.7	362.038	-1.50619	0.250629	-6.00966	1.85918e-09	3.03062e-07
WBGene00019871	Y105E8A.1	787.847	-1.50491	0.282582	-5.32557	1.00637e-07	8.4406e-06
WBGene00003168	R04E5.8	132.29	-1.50488	0.361021	-4.16839	3.06762e-05	0.000952471
WBGene00019428	mec-4	367.558	-1.50458	0.351092	-4.28543	1.82385e-05	0.0006479
WBGene00001441	dgk-5	499.384	-1.50233	0.381157	-3.9415	8.09744e-05	0.00201568
WBGene00008862	fkh-9	167.658	-1.49865	0.404847	-3.70177	0.0002141	0.00439351
WBGene00012016	F15D4.5	108.123	-1.49731	0.477945	-3.13282	0.00173138	0.0214702
WBGene00009562	inpp-1	2395.17	-1.49571	0.462757	-3.23217	0.00122853	0.0167296
WBGene00016879	flp-22	139.308	-1.49558	0.527501	-2.83521	0.00457958	0.0439079
WBGene00013326	cnnm-1	159.124	-1.49544	0.392799	-3.80713	0.000140589	0.00311592
WBGene00015779	anoh-2	211.895	-1.49498	0.318507	-4.6937	2.68306e-06	0.000141231
WBGene00022788	lrch-1	243.478	-1.49443	0.361229	-4.13707	3.51762e-05	0.00106125
WBGene00004457	slc-17.7	735.138	-1.49356	0.287191	-5.20058	1.98669e-07	1.5211e-05
WBGene00001145	rpm-1	362.66	-1.49286	0.403065	-3.70377	0.000212422	0.00436351
WBGene00019327	eat-16	1659.61	-1.49258	0.336737	-4.43247	9.31581e-06	0.000382355
WBGene00009580	zip-2	240.645	-1.49049	0.502715	-2.96487	0.0030281	0.0324878
WBGene00001648	xbx-6	2294.28	-1.48833	0.410307	-3.62735	0.000286344	0.00553594
WBGene00017950	goa-1	63.5975	-1.48819	0.499466	-2.97955	0.00288669	0.0313534
WBGene00011681	F31E3.2	319.958	-1.48711	0.470252	-3.16236	0.00156494	0.0200344
WBGene00000449	T10B10.4	86.7177	-1.48426	0.465946	-3.18547	0.00144519	0.0188706
WBGene00003728	ceh-27	91.4729	-1.48235	0.429004	-3.45534	0.000549606	0.00914336
WBGene00008453	nhr-138	184.209	-1.48207	0.341331	-4.34204	1.41164e-05	0.000524511
WBGene00018175	E02A10.3	74.2416	-1.48115	0.47334	-3.12915	0.00175315	0.0216471
WBGene00016024	F38B6.6	133.961	-1.47832	0.448764	-3.29421	0.000986997	0.0141591
WBGene00021950	glb-7	227.373	-1.47692	0.412002	-3.58473	0.000337429	0.00626476
WBGene00002132	cutl-26	127.766	-1.47593	0.38928	-3.79142	0.000149788	0.00328024
WBGene00021020	inx-10	115.751	-1.47551	0.452879	-3.25806	0.00112175	0.0156665
WBGene00011661	W04B5.3	124.382	-1.47459	0.399586	-3.6903	0.000223991	0.00457327
WBGene00000164	ztf-27	93.8702	-1.47416	0.374704	-3.9342	8.34752e-05	0.00207029
WBGene00004088	apm-3	399.638	-1.47118	0.41948	-3.50715	0.000452941	0.00790266
WBGene00018486	ppk-2	49.5259	-1.47052	0.437667	-3.3599	0.00077971	0.0119035
WBGene00019847	glb-16	38.8747	-1.47034	0.499804	-2.94183	0.00326276	0.0343849
WBGene00000981	R03G5.6	119.824	-1.46815	0.433997	-3.38286	0.000717362	0.0111793
WBGene00013962	dhs-18	388	-1.46798	0.418699	-3.50604	0.000454821	0.00792526
WBGene00013748	ZK287.1	55.4988	-1.46754	0.522534	-2.80851	0.00497715	0.0463885
WBGene00016938	ssu-1	66.6293	-1.46715	0.523077	-2.80484	0.00503421	0.0467631
WBGene00019285	C54H2.4	110.186	-1.46497	0.417631	-3.50781	0.000451812	0.00789323
WBGene00010970	cbn-1	144.217	-1.46445	0.358685	-4.08285	4.44875e-05	0.00127189
WBGene00020229	glb-20	734.135	-1.4637	0.454911	-3.21755	0.00129289	0.017261
WBGene00022497	T05A8.3	425.635	-1.46193	0.479396	-3.04953	0.00229198	0.0262481
WBGene00006467	Y119D3B.21	291.887	-1.46062	0.355355	-4.1103	3.95141e-05	0.00116598
WBGene00017338	magu-2	103.533	-1.456	0.416769	-3.49354	0.000476663	0.00820574
WBGene00006833	F10D7.1	1025.81	-1.4558	0.362895	-4.01162	6.0303e-05	0.00160512
WBGene00001946	unc-108	404.131	-1.45135	0.514023	-2.82351	0.00475016	0.0450352
WBGene00002026	his-72	287.79	-1.44924	0.317989	-4.55753	5.1759e-06	0.000243303
WBGene00019067	hsp-70	85.0725	-1.44763	0.458371	-3.15821	0.0015874	0.0202182
WBGene00006978	F58H7.1	99.6289	-1.44684	0.444484	-3.25511	0.00113349	0.015725
WBGene00002218	zig-1	38.0512	-1.44528	0.466405	-3.09877	0.00194325	0.0232833
WBGene00009574	klp-6	476.594	-1.44447	0.415481	-3.47663	0.000507754	0.00859567
WBGene00018590	F40E10.6	148.328	-1.4435	0.44297	-3.25868	0.00111933	0.0156612
WBGene00012794	nlp-37	191.888	-1.44184	0.327369	-4.40434	1.06107e-05	0.000422192
WBGene00001602	Y43E12A.2	260.6	-1.44136	0.348401	-4.13707	3.51771e-05	0.00106125
WBGene00002999	gln-1	646.371	-1.44088	0.379135	-3.80044	0.00014444	0.00318731
WBGene00003600	lin-10	650.575	-1.44081	0.37256	-3.86732	0.000110036	0.0025624
WBGene00019408	nhr-1	486.229	-1.43919	0.318508	-4.51854	6.22687e-06	0.00027931
WBGene00020390	K05F1.6	480.24	-1.43563	0.344398	-4.16851	3.06604e-05	0.000952471
WBGene00019347	T10B5.4	769.31	-1.43342	0.351518	-4.07779	4.54666e-05	0.00129257
WBGene00004345	mbl-1	236.33	-1.43103	0.424181	-3.37364	0.000741808	0.0114198
WBGene00023520	rgs-2	62.2522	-1.43096	0.460881	-3.10485	0.00190379	0.0229465
WBGene00018886	oig-5	82.5795	-1.42887	0.482791	-2.95961	0.00308032	0.0328735
WBGene00020727	npr-28	66.5182	-1.42647	0.425632	-3.35142	0.000803972	0.0121819
WBGene00020735	npr-21	516.416	-1.42622	0.307809	-4.63346	3.59604e-06	0.000181264
WBGene00001490	T23F2.2	314.532	-1.42523	0.393973	-3.61759	0.000297355	0.00568974
WBGene00012216	frm-3	148.132	-1.42473	0.486043	-2.93129	0.00337555	0.035261
WBGene00045388	W02D9.10	346.332	-1.42372	0.492543	-2.89055	0.00384574	0.0386595
WBGene00004778	lfor-1	155.935	-1.42309	0.460044	-3.09338	0.00197888	0.0235705
WBGene00021304	ser-3	130.374	-1.42294	0.473516	-3.00505	0.00265538	0.0294261
WBGene00000991	nphp-2	611.378	-1.42258	0.480466	-2.96083	0.00306814	0.0327608
WBGene00012776	dhs-28	80.4324	-1.42201	0.466299	-3.04957	0.00229173	0.0262481
WBGene00020114	Y42A5A.1	1301.73	-1.41941	0.274819	-5.16487	2.40606e-07	1.80795e-05
WBGene00021395	pde-4	506.986	-1.41735	0.411768	-3.44211	0.00057719	0.00946976
WBGene00004875	pnc-1	704.251	-1.41582	0.455967	-3.1051	0.00190213	0.0229402
WBGene00006066	smd-1	188.08	-1.41517	0.388903	-3.63888	0.000273824	0.00532433
WBGene00011440	sto-4	83.5154	-1.41479	0.479992	-2.94752	0.0032033	0.0339708
WBGene00001008	sfxn-1.5	732.968	-1.41438	0.305143	-4.63513	3.56719e-06	0.000180259
WBGene00002163	dlk-1	298.951	-1.41295	0.343875	-4.1089	3.9754e-05	0.00116795
WBGene00006971	ist-1	40.7144	-1.41171	0.468316	-3.01443	0.00257459	0.0287881
WBGene00003889	zak-1	180.251	-1.41129	0.422051	-3.34389	0.000826121	0.0124801
WBGene00011977	osm-9	1183.54	-1.41015	0.342863	-4.11287	3.90778e-05	0.00115479
WBGene00004032	T24B8.3	1162.72	-1.40699	0.355689	-3.95568	7.63174e-05	0.00191866
WBGene00017123	pkc-1	144.003	-1.4069	0.452442	-3.10956	0.00187363	0.0226506
WBGene00220040	maoc-1	77.1279	-1.40619	0.396048	-3.55055	0.000384434	0.006938
WBGene00015619	R10E11.13	192.584	-1.4016	0.41355	-3.38918	0.00070101	0.0110293
WBGene00000224	C08G9.1	385.355	-1.40145	0.334153	-4.19403	2.74037e-05	0.00088343
WBGene00004184	atgp-1	177.113	-1.40064	0.400925	-3.49352	0.000476697	0.00820574
WBGene00010449	T19D2.2	180.806	-1.40013	0.430124	-3.25518	0.0011332	0.015725
WBGene00009201	K01A11.1	508.696	-1.39956	0.364817	-3.83635	0.000124879	0.00282663
WBGene00004036	F28C1.3	1312.85	-1.39803	0.293727	-4.75963	1.93944e-06	0.000107109
WBGene00006761	plc-1	102.463	-1.39753	0.452062	-3.09146	0.00199178	0.0236603
WBGene00000906	unc-24	79.1952	-1.39484	0.484137	-2.88109	0.00396303	0.0394618
WBGene00006496	daf-10	540.449	-1.39088	0.339204	-4.10042	4.12394e-05	0.00120111
WBGene00001627	cgef-1	100.893	-1.39029	0.428702	-3.24302	0.00118271	0.0162075
WBGene00003773	gly-2	201.26	-1.38865	0.457342	-3.03636	0.00239457	0.0271613
WBGene00021482	nlt-1	332.715	-1.38797	0.333251	-4.16495	3.11427e-05	0.000962518
WBGene00004276	Y39H10A.6	252.531	-1.3877	0.447006	-3.10444	0.0019064	0.0229506
WBGene00014244	rab-14	210.496	-1.38743	0.416046	-3.33479	0.000853642	0.0127623
WBGene00000901	ZK1307.1	1250.43	-1.38733	0.301607	-4.59979	4.22908e-06	0.000207507
WBGene00000259	daf-5	369.255	-1.38617	0.420699	-3.29492	0.000984505	0.0141334
WBGene00000072	bpl-1	190.471	-1.38396	0.345831	-4.00183	6.28556e-05	0.00164786
WBGene00004267	add-1	5724.49	-1.37862	0.399594	-3.45006	0.000560452	0.00926282
WBGene00001817	rab-3	119.443	-1.37785	0.340989	-4.04075	5.32797e-05	0.00145533
WBGene00017302	haf-7	197.756	-1.37598	0.381939	-3.60262	0.000315031	0.00596607
WBGene00019448	F09F7.5	72.6735	-1.37437	0.429862	-3.19724	0.00138749	0.018235
WBGene00014308	frpr-13	241.923	-1.37213	0.492919	-2.78369	0.00537452	0.0491339
WBGene00013222	F07H5.4	62.5213	-1.37138	0.491446	-2.79049	0.00526278	0.0483434
WBGene00002041	dmsr-6	178.476	-1.37011	0.352749	-3.88409	0.000102712	0.00243106
WBGene00001837	hum-8	419.621	-1.3701	0.353813	-3.87237	0.000107781	0.00252933
WBGene00019592	hda-4	425.56	-1.36988	0.425157	-3.22207	0.00127268	0.0170929
WBGene00018376	K09F6.9	637.394	-1.36952	0.402263	-3.40454	0.000662745	0.0105509
WBGene00004969	F43C9.2	486.386	-1.36925	0.330672	-4.1408	3.46097e-05	0.00104883
WBGene00019733	spe-15	378.334	-1.36874	0.331325	-4.13111	3.61009e-05	0.00108265
WBGene00008582	M02E1.1	86.9046	-1.36555	0.490732	-2.78268	0.00539111	0.0492189
WBGene00000149	F08G5.3	7164.21	-1.36499	0.244702	-5.5782	2.43025e-08	2.57187e-06
WBGene00022647	apl-1	297.002	-1.36192	0.305476	-4.45835	8.25945e-06	0.000347086
WBGene00018369	slc-17.1	124.74	-1.36188	0.377263	-3.6099	0.000306321	0.00581923
WBGene00006843	mig-39	196.23	-1.3595	0.36909	-3.68339	0.000230157	0.00465681
WBGene00012131	unc-119	220.968	-1.35894	0.318877	-4.26164	2.02936e-05	0.000702388
WBGene00009190	T28F3.5	91.6937	-1.35892	0.39284	-3.45921	0.000541759	0.00905324
WBGene00004284	F27D4.6	111.286	-1.35854	0.469812	-2.89166	0.00383214	0.0386595
WBGene00020209	rab-35	1388.34	-1.35829	0.394535	-3.44277	0.000575785	0.00945967
WBGene00003368	T04C9.1	144.409	-1.3582	0.39759	-3.41608	0.00063529	0.0102076
WBGene00003883	mkk-4	340.462	-1.35741	0.275857	-4.92068	8.62442e-07	5.44767e-05
WBGene00000374	osm-1	153.634	-1.35449	0.41183	-3.28896	0.00100559	0.0143241
WBGene00012644	cyp-31A1	237.539	-1.35329	0.415125	-3.25997	0.00111425	0.015625
WBGene00003818	rabx-5	981.411	-1.35183	0.317834	-4.25326	2.10678e-05	0.000722993
WBGene00003408	nsf-1	653.019	-1.35056	0.306919	-4.40038	1.08063e-05	0.000428291
WBGene00012626	mrp-2	74.067	-1.34927	0.429152	-3.14404	0.00166635	0.0209075
WBGene00003423	famh-161	797.513	-1.34806	0.413622	-3.25916	0.00111743	0.0156525
WBGene00003678	msi-1	559.819	-1.3471	0.338713	-3.9771	6.97609e-05	0.00179171
WBGene00011888	nhr-88	131.031	-1.34524	0.398924	-3.37217	0.000745781	0.0114722
WBGene00022805	cutl-15	64.9078	-1.34515	0.433759	-3.10113	0.00192781	0.0231669
WBGene00001679	nhr-256	3575.33	-1.34425	0.335104	-4.01143	6.03519e-05	0.00160512
WBGene00013902	gpb-1	68.737	-1.34274	0.424127	-3.1659	0.00154603	0.0198286
WBGene00020006	ZC455.1	47.2386	-1.34108	0.475766	-2.81878	0.00482061	0.0454261
WBGene00021237	set-15	247.619	-1.34105	0.425761	-3.14976	0.00163403	0.0206687
WBGene00013639	crtc-1	349.454	-1.34054	0.404086	-3.31747	0.000908381	0.0133925
WBGene00004045	Y105C5A.15	431.893	-1.34037	0.31707	-4.22736	2.36448e-05	0.00079095
WBGene00009825	pll-1	296.293	-1.33938	0.383383	-3.49357	0.000476602	0.00820574
WBGene00021869	F47G4.4	266.705	-1.33789	0.364057	-3.67495	0.000237896	0.00477992
WBGene00020251	vrp-1	649	-1.33709	0.298856	-4.47401	7.67665e-06	0.000328378
WBGene00000793	camt-1	513.247	-1.33675	0.35119	-3.80635	0.000141034	0.00312236
WBGene00004346	crh-1	78.8709	-1.33623	0.404201	-3.30586	0.000946855	0.013759
WBGene00004773	rgs-3	259.077	-1.33197	0.412414	-3.22969	0.00123927	0.0168112
WBGene00010756	sem-4	141.607	-1.32871	0.459867	-2.88934	0.0038605	0.0387257
WBGene00001501	K10G9.2	1151.78	-1.32706	0.389799	-3.40447	0.000662924	0.0105509
WBGene00003561	ftn-2	274.07	-1.32653	0.343301	-3.86403	0.00011153	0.00259419
WBGene00001682	ncr-1	143.738	-1.32611	0.402466	-3.29496	0.000984356	0.0141334
WBGene00007220	gpc-2	46.8739	-1.32567	0.44361	-2.98837	0.00280468	0.0306936
WBGene00007175	C01B9.1	389.264	-1.32071	0.393265	-3.35831	0.000784199	0.011963
WBGene00001224	B0395.3	572.521	-1.32005	0.353712	-3.73198	0.000189978	0.00398344
WBGene00009271	ehs-1	109.993	-1.31901	0.436958	-3.01861	0.00253934	0.0284837
WBGene00014171	glna-3	249.062	-1.31774	0.402074	-3.27735	0.00104786	0.0148426
WBGene00001082	nep-26	550.666	-1.31733	0.383869	-3.43171	0.000599795	0.0097614
WBGene00016997	dpy-23	572.189	-1.31708	0.407924	-3.22873	0.0012434	0.0168112
WBGene00001622	cebp-1	340.547	-1.31418	0.423746	-3.10133	0.00192653	0.0231653
WBGene00000545	glt-4	941.979	-1.31305	0.325976	-4.02806	5.624e-05	0.00152383
WBGene00017467	clp-4	133.792	-1.31189	0.396784	-3.3063	0.000945359	0.013755
WBGene00006779	F14F9.4	1560.42	-1.31183	0.296939	-4.41784	9.969e-06	0.000403007
WBGene00003172	unc-43	240.279	-1.30957	0.390229	-3.35591	0.000791046	0.0120402
WBGene00009315	mec-8	148.882	-1.30451	0.46509	-2.80485	0.00503394	0.0467631
WBGene00010444	F32B4.5	716.744	-1.30347	0.302912	-4.30313	1.684e-05	0.000610013
WBGene00002232	magi-1	716.223	-1.30241	0.304634	-4.27533	1.90856e-05	0.000667434
WBGene00003745	kpc-1	156.472	-1.30071	0.436346	-2.98091	0.00287396	0.0312487
WBGene00008951	nlp-7	152.88	-1.29929	0.316755	-4.10188	4.09808e-05	0.0011953
WBGene00019872	F19C6.2	152.362	-1.29736	0.342388	-3.78917	0.000151152	0.00330652
WBGene00003986	R04E5.9	396.633	-1.29663	0.362816	-3.57379	0.000351855	0.00645962
WBGene00019468	mct-4	488.804	-1.29536	0.217653	-5.95149	2.65708e-09	4.09982e-07
WBGene00004363	K07B1.8	249.852	-1.2939	0.388669	-3.32906	0.000871398	0.0129945
WBGene00016407	ric-3	752.342	-1.28736	0.308163	-4.17754	2.94679e-05	0.000930844
WBGene00011101	C34D10.2	58.6046	-1.28583	0.392833	-3.27321	0.00106333	0.0150091
WBGene00020136	R07D5.2	113.72	-1.28295	0.380234	-3.3741	0.000740582	0.0114183
WBGene00008760	nlp-45	250.114	-1.28236	0.440915	-2.90841	0.00363269	0.0372623
WBGene00003661	F13E9.11	235.639	-1.27955	0.38153	-3.35374	0.000797281	0.0121169
WBGene00011423	nhr-71	518.023	-1.27645	0.312635	-4.08288	4.44815e-05	0.00127189
WBGene00012148	ipla-7	1365.87	-1.27627	0.425664	-2.9983	0.00271493	0.029866
WBGene00008957	inos-1	119.96	-1.27257	0.303892	-4.18756	2.81969e-05	0.000899242
WBGene00022279	glb-13	241.723	-1.27205	0.369395	-3.44361	0.000573997	0.00944036
WBGene00001955	sesn-1	517.558	-1.27082	0.328368	-3.87012	0.000108783	0.00253907
WBGene00016995	hlh-11	1600.28	-1.26925	0.409997	-3.09575	0.00196313	0.0234382
WBGene00003915	acly-1	184.21	-1.26444	0.372534	-3.39417	0.000688382	0.0109007
WBGene00018569	pan-1	185.187	-1.25996	0.425045	-2.9643	0.0030337	0.0325133
WBGene00016384	F47F2.1	184.776	-1.25746	0.260149	-4.83362	1.34072e-06	7.90087e-05
WBGene00004751	cdgs-1	2346.5	-1.25674	0.319942	-3.92803	8.56428e-05	0.00211676
WBGene00003602	sea-2	465.417	-1.25428	0.344452	-3.64139	0.000271171	0.00529013
WBGene00017101	nhr-3	111.927	-1.24772	0.39307	-3.17429	0.00150202	0.0194119
WBGene00009337	E02H9.3	317.941	-1.24651	0.397494	-3.13592	0.00171315	0.0213095
WBGene00018044	uig-1	301.328	-1.24475	0.285593	-4.35847	1.30975e-05	0.000495766
WBGene00019462	F35D11.3	53.7287	-1.24461	0.427348	-2.9124	0.00358658	0.0369687
WBGene00000059	K07A9.3	136.507	-1.24439	0.376702	-3.30337	0.000955319	0.0138323
WBGene00009353	acr-20	227.789	-1.24098	0.343943	-3.60808	0.000308469	0.00585433
WBGene00006818	sdhd-1	261.725	-1.23856	0.400649	-3.09138	0.00199227	0.0236603
WBGene00002190	unc-86	2538.67	-1.2381	0.310496	-3.98749	6.67759e-05	0.00173345
WBGene00013215	kin-2	109.828	-1.23802	0.306303	-4.04182	5.3037e-05	0.00145066
WBGene00021983	Y54G11A.4	169.634	-1.23671	0.404004	-3.06113	0.00220504	0.0255125
WBGene00022748	npr-5	1826.49	-1.23625	0.438362	-2.82015	0.00480012	0.045358
WBGene00004048	oaz-1	538.23	-1.23552	0.346601	-3.56469	0.000364283	0.00662308
WBGene00004862	plx-2	1485.71	-1.23429	0.301356	-4.09579	4.20736e-05	0.00122014
WBGene00018976	sma-9	190.483	-1.23418	0.373133	-3.30761	0.000940947	0.0137324
WBGene00019988	daam-1	120.397	-1.23363	0.392071	-3.14645	0.00165268	0.020796
WBGene00010012	R09F10.5	956.179	-1.23231	0.331203	-3.7207	0.000198672	0.00413996
WBGene00017016	saeg-1	227.544	-1.2317	0.440225	-2.79789	0.00514373	0.0476054
WBGene00012894	snap-1	1233.65	-1.22999	0.330505	-3.72154	0.00019801	0.00413042
WBGene00011283	tbc-17	692.244	-1.22949	0.396032	-3.10452	0.00190589	0.0229506
WBGene00018349	ttbk-7	383.021	-1.22941	0.371857	-3.30614	0.000945897	0.013755
WBGene00011564	F42C5.9	277.854	-1.22841	0.375511	-3.2713	0.00107055	0.01509
WBGene00009947	ugt-50	64.031	-1.22792	0.387124	-3.17191	0.00151442	0.0194994
WBGene00008484	ttc-36	61.3708	-1.22772	0.433155	-2.83437	0.00459168	0.0439865
WBGene00006791	E04D5.5	509.598	-1.22268	0.346961	-3.52398	0.000425118	0.00752444
WBGene00013212	unc-57	632.993	-1.22041	0.323229	-3.77567	0.000159576	0.00345343
WBGene00001851	Y54G11A.1	2228.81	-1.21556	0.31414	-3.86948	0.000109067	0.00254276
WBGene00018514	hif-1	134.066	-1.21516	0.353455	-3.43794	0.000586156	0.0095935
WBGene00007266	F46G11.1	50.2014	-1.2126	0.406553	-2.98263	0.00285782	0.031157
WBGene00003775	C03A3.1	198.555	-1.21202	0.418162	-2.89844	0.00375027	0.0380838
WBGene00022489	nmr-2	755.403	-1.20911	0.314195	-3.84827	0.000118955	0.00273543
WBGene00004729	Y119D3B.12	1075.84	-1.20493	0.297928	-4.04436	5.24665e-05	0.00143895
WBGene00013733	sax-3	190.594	-1.20285	0.307807	-3.9078	9.31414e-05	0.00226827
WBGene00004509	Y111B2A.9	346.437	-1.20224	0.355371	-3.38305	0.000716849	0.0111793
WBGene00006608	rrf-2	351.348	-1.20106	0.413831	-2.9023	0.00370435	0.0377209
WBGene00000464	tre-2	805.862	-1.20049	0.33381	-3.59632	0.000322757	0.00608571
WBGene00000081	ceh-44	832.011	-1.19956	0.330756	-3.62674	0.000287026	0.00553594
WBGene00006599	ads-1	573.357	-1.19945	0.389681	-3.07804	0.00208369	0.0245013
WBGene00021863	tpa-1	249.243	-1.19856	0.266495	-4.4975	6.87576e-06	0.000302788
WBGene00017240	Y54F10BM.9	167.722	-1.19649	0.295454	-4.04967	5.1289e-05	0.0014124
WBGene00019935	calu-2	155.55	-1.19646	0.317635	-3.76677	0.000165371	0.00355542
WBGene00017304	R07E4.1	104.118	-1.19549	0.406348	-2.94203	0.00326068	0.0343809
WBGene00001475	nmad-1	942.966	-1.19102	0.391045	-3.04574	0.00232106	0.0264313
WBGene00000860	fmi-1	104.889	-1.19035	0.41393	-2.87574	0.00403086	0.0398609
WBGene00000161	cwp-2	690.496	-1.18714	0.364758	-3.2546	0.00113554	0.015741
WBGene00015350	apa-2	158.907	-1.18669	0.4137	-2.86847	0.00412461	0.0407084
WBGene00007772	fbxl-1	167.908	-1.18234	0.409088	-2.89019	0.00385007	0.0386595
WBGene00015250	egrh-1	142.474	-1.18233	0.409072	-2.89027	0.00384909	0.0386595
WBGene00016817	B0546.3	189.111	-1.17978	0.366571	-3.21841	0.00128904	0.0172272
WBGene00021469	C50E3.6	2104.65	-1.17888	0.30652	-3.84602	0.00012005	0.00275122
WBGene00002991	Y39G10AR.11	344.849	-1.17701	0.31694	-3.71368	0.000204266	0.00423621
WBGene00021543	lin-2	243.51	-1.17598	0.342433	-3.43419	0.000594325	0.00968016
WBGene00016643	Y43B11AR.1	104.357	-1.1756	0.375348	-3.13204	0.00173599	0.0215141
WBGene00012765	vps-45	512.879	-1.17379	0.40199	-2.91996	0.00350081	0.0362289
WBGene00006769	Y41E3.7	1340.48	-1.1699	0.301197	-3.88417	0.00010268	0.00243106
WBGene00004313	unc-33	2253.43	-1.16765	0.287841	-4.05657	4.97995e-05	0.00138079
WBGene00015507	rbc-1	107.291	-1.16469	0.293021	-3.97477	7.04467e-05	0.00180703
WBGene00011531	C06A6.2	588.856	-1.16093	0.260616	-4.45454	8.40752e-06	0.000351845
WBGene00001178	rsbp-1	250.909	-1.15916	0.350324	-3.30883	0.000936866	0.0136827
WBGene00007016	egl-9	1292.88	-1.15533	0.354623	-3.25792	0.0011223	0.0156665
WBGene00021019	mdt-15	123.855	-1.15363	0.261373	-4.41374	1.01602e-05	0.000409916
WBGene00012004	W04B5.2	74.6788	-1.15299	0.347021	-3.32254	0.000892024	0.0132382
WBGene00022569	dyrb-1	89.8707	-1.15233	0.368277	-3.12897	0.00175421	0.0216471
WBGene00019975	ZC239.6	62.7281	-1.14983	0.392002	-2.93322	0.00335471	0.0351341
WBGene00016704	flp-34	170.546	-1.14671	0.33004	-3.47446	0.000511875	0.00865094
WBGene00017796	hosl-1	94.6747	-1.14302	0.393809	-2.90247	0.00370237	0.0377198
WBGene00000036	F25G6.1	425.637	-1.14105	0.323505	-3.52715	0.000420065	0.0074677
WBGene00004148	ace-2	1767.63	-1.14063	0.32524	-3.50703	0.000453133	0.00790266
WBGene00006575	pqn-65	457.276	-1.13733	0.244441	-4.65278	3.27488e-06	0.000166738
WBGene00006792	tir-1	269.338	-1.13529	0.398544	-2.84859	0.00439138	0.0426335
WBGene00019554	unc-58	144.763	-1.13495	0.33798	-3.35805	0.000784951	0.0119655
WBGene00000980	K09C4.10	188.622	-1.13105	0.384614	-2.94075	0.00327423	0.0344877
WBGene00003040	dhs-17	1590.05	-1.12792	0.246483	-4.57606	4.73817e-06	0.000226949
WBGene00017979	lin-59	441.489	-1.12769	0.328193	-3.43607	0.000590212	0.00963648
WBGene00003628	F32B5.6	128.201	-1.12658	0.281907	-3.99628	6.43447e-05	0.00167819
WBGene00022861	nhr-35	173.248	-1.12627	0.390109	-2.88707	0.0038885	0.0389293
WBGene00007593	dve-1	295.724	-1.12246	0.389136	-2.88448	0.00392057	0.0391534
WBGene00016033	C14H10.3	308.847	-1.1218	0.392636	-2.85709	0.0042754	0.0418088
WBGene00021534	C24A3.2	1240.75	-1.12136	0.266114	-4.21382	2.51087e-05	0.00082793
WBGene00001708	mvk-1	505.422	-1.11788	0.305004	-3.66514	0.000247201	0.00494588
WBGene00008940	grk-1	135.628	-1.11738	0.296658	-3.76655	0.00016552	0.00355542
Gene:WBGene00219734	F18H3.4	97.339	-1.11604	0.381944	-2.92202	0.00347774	0.0361046
WBGene00015430	linc-128	161.61	-1.11536	0.32055	-3.47953	0.000502295	0.0085462
WBGene00004108	C04E7.3	456.882	-1.11331	0.302362	-3.68204	0.000231378	0.00466751
WBGene00018304	pqn-18	275.054	-1.11312	0.332416	-3.34858	0.000812262	0.0122891
WBGene00000552	agr-1	5713.86	-1.11276	0.274751	-4.05008	5.12005e-05	0.00141189
WBGene00002038	cmd-1	592.275	-1.10823	0.289963	-3.82198	0.000132385	0.00298316
WBGene00006351	hum-5	365.498	-1.10718	0.33622	-3.29301	0.000991218	0.0141802
WBGene00018018	sur-5	412.593	-1.10497	0.356745	-3.09738	0.00195242	0.023365
WBGene00006763	F33G12.6	447.467	-1.10479	0.28184	-3.91992	8.85776e-05	0.00217813
WBGene00004951	unc-26	9080.27	-1.10452	0.274421	-4.0249	5.69984e-05	0.00153842
WBGene00003635	spc-1	127.601	-1.10367	0.364195	-3.03044	0.00244199	0.0276062
WBGene00011326	nhr-45	620.432	-1.10194	0.257472	-4.27984	1.87025e-05	0.000659743
WBGene00015988	T01D3.1	133.032	-1.10017	0.392714	-2.80146	0.00508722	0.0471688
WBGene00014051	C18H2.1	621.189	-1.09689	0.348638	-3.14621	0.00165402	0.020796
WBGene00001558	spv-1	1631.88	-1.09588	0.310062	-3.53438	0.000408732	0.00730477
WBGene00007646	gdi-1	1442.25	-1.09526	0.30793	-3.55683	0.000375353	0.00678623
WBGene00011794	nkb-1	435.765	-1.09336	0.388023	-2.81776	0.00483604	0.0455079
WBGene00001994	nep-21	1353.9	-1.09304	0.32698	-3.34282	0.00082931	0.0125189
WBGene00000832	hpk-1	857.28	-1.09293	0.362684	-3.01345	0.00258298	0.0288292
WBGene00001745	ctn-1	2874.45	-1.0923	0.293384	-3.72311	0.000196784	0.00411333
WBGene00022664	gsa-1	480.455	-1.09068	0.271995	-4.00992	6.07391e-05	0.00160953
WBGene00006364	ZK121.2	571.483	-1.08869	0.321231	-3.38912	0.000701163	0.0110293
WBGene00007752	syd-2	1173.63	-1.08548	0.297084	-3.65377	0.000258421	0.00512104
WBGene00003822	wdfy-3	686.397	-1.08492	0.272099	-3.98724	6.68461e-05	0.00173345
WBGene00016260	nsy-1	150.932	-1.07716	0.334463	-3.22057	0.00127938	0.01716
WBGene00004278	rege-1	195.178	-1.07709	0.345781	-3.11493	0.00183986	0.0223767
WBGene00001177	rab-19	2041.53	-1.07683	0.279946	-3.84658	0.000119777	0.00274807
WBGene00004182	egl-8	313.137	-1.07241	0.357368	-3.00087	0.00269209	0.0296864
WBGene00001617	prk-1	88.3252	-1.07241	0.364506	-2.94209	0.00326008	0.0343809
WBGene00004929	glr-6	279.879	-1.06922	0.364163	-2.93611	0.00332358	0.0349347
WBGene00011474	soc-2	1394.23	-1.06863	0.266906	-4.00375	6.23464e-05	0.00164089
WBGene00018757	aldo-1	188.933	-1.06799	0.343372	-3.11029	0.00186903	0.022622
WBGene00009920	tag-304	1184.28	-1.06664	0.276158	-3.86242	0.000112269	0.00260241
WBGene00003685	abts-1	81.1229	-1.06653	0.378589	-2.81712	0.00484572	0.0455777
WBGene00004063	nhr-95	733.715	-1.0655	0.294109	-3.62279	0.000291438	0.00560498
WBGene00001574	pmr-1	812.464	-1.06482	0.307746	-3.46007	0.000540043	0.00903633
WBGene00050944	gei-17	67.4326	-1.06197	0.363842	-2.91877	0.00351412	0.0363329
WBGene00015293	C14A11.9	217.455	-1.06032	0.376223	-2.81833	0.00482746	0.0454695
WBGene00012128	C01C4.3	468.82	-1.05726	0.230461	-4.5876	4.48364e-06	0.000216295
WBGene00018764	nra-1	862.766	-1.0564	0.367517	-2.87443	0.00404757	0.039987
WBGene00006839	F53F10.2	2046.02	-1.05434	0.32579	-3.23625	0.0012111	0.0165405
WBGene00010357	unc-115	828.945	-1.05431	0.376493	-2.80034	0.0051049	0.0472748
WBGene00014215	H03A11.2	464.949	-1.05025	0.314762	-3.33663	0.000847996	0.0127159
WBGene00000074	obr-3	262.614	-1.04824	0.300358	-3.48999	0.000483047	0.00828145
WBGene00003603	adm-2	101.506	-1.04785	0.332985	-3.14685	0.00165039	0.020796
WBGene00007058	nhr-4	704.073	-1.04605	0.284576	-3.67582	0.000237085	0.00476835
WBGene00017066	dmd-6	621.143	-1.04528	0.331799	-3.15034	0.00163082	0.0206472
WBGene00003087	maco-1	142.963	-1.04506	0.304787	-3.42882	0.000606215	0.00983421
WBGene00015488	lsy-2	186.502	-1.03716	0.295063	-3.51506	0.000439661	0.0077143
WBGene00006365	C05D11.13	248.24	-1.03705	0.328571	-3.15624	0.00159818	0.020317
WBGene00007651	syg-1	301.157	-1.03538	0.341287	-3.03374	0.00241542	0.0273517
WBGene00003163	nra-3	473.016	-1.03532	0.290462	-3.5644	0.00036469	0.00662308
WBGene00019831	mdl-1	1684	-1.0349	0.345575	-2.9947	0.00274712	0.030178
WBGene00006407	R02F2.1	1319.87	-1.03101	0.32169	-3.20499	0.00135067	0.0178206
WBGene00001470	lim-9	585.367	-1.02856	0.318831	-3.22603	0.0012552	0.0169482
WBGene00018214	baz-2	363.33	-1.02654	0.315293	-3.25583	0.00113062	0.015725
WBGene00001089	F39H12.3	675.376	-1.02312	0.258918	-3.95152	7.76554e-05	0.00194745
WBGene00000900	dre-1	675.565	-1.02254	0.243925	-4.19201	2.76494e-05	0.000888517
WBGene00017184	daf-4	534.788	-1.01804	0.259177	-3.92798	8.5663e-05	0.00211676
WBGene00001650	ncam-1	1451.45	-1.01668	0.329522	-3.0853	0.00203347	0.0240084
WBGene00008601	gon-1	380.127	-1.01501	0.293026	-3.46389	0.000532424	0.00893103
WBGene00006753	mob-2	1188.02	-1.014	0.305432	-3.31988	0.000900567	0.0133356
WBGene00004732	unc-14	3635.13	-1.01106	0.282051	-3.58466	0.000337522	0.00626476
WBGene00007053	sax-7	3496.39	-1.01087	0.330296	-3.06049	0.00220974	0.0255523
WBGene00000070	chd-7	176.262	-1.01062	0.343906	-2.93866	0.00329637	0.0346667
WBGene00004055	acy-3	149.87	-1.01056	0.307137	-3.29027	0.00100092	0.0142879
WBGene00007296	pmk-1	730.136	-1.01056	0.353769	-2.85656	0.00428261	0.041859
WBGene00003619	arrd-25	152.601	-1.00862	0.345598	-2.91849	0.00351735	0.0363478
WBGene00001502	nhr-20	3179.73	-1.00676	0.322188	-3.12476	0.00177951	0.0218384
WBGene00022060	ftt-2	156.808	-1.0066	0.342968	-2.93497	0.00333575	0.035008
WBGene00004126	dmd-9	464.861	-1.00408	0.279978	-3.58629	0.00033542	0.00624871
WBGene00006786	pqn-39	1196.6	-1.00398	0.287971	-3.4864	0.00048957	0.00837611
WBGene00008549	unc-51	2886.7	-1.00053	0.220567	-4.5362	5.7278e-06	0.000264934
WBGene00044134	din-1	162.997	-0.998364	0.318319	-3.13636	0.00171056	0.0212904
WBGene00002175	D1025.10	394.995	-0.997941	0.322801	-3.09151	0.00199142	0.0236603
WBGene00000898	jac-1	1262.92	-0.997898	0.243782	-4.09341	4.2508e-05	0.00122395
WBGene00019403	daf-2	114.001	-0.99577	0.351206	-2.83528	0.00457848	0.0439079
WBGene00006604	K05B2.2	1183.98	-0.993257	0.348567	-2.84954	0.00437823	0.0425831
WBGene00021305	tra-1	551.365	-0.990033	0.343696	-2.88055	0.00396982	0.0394892
WBGene00001911	zig-11	479.389	-0.9882	0.308009	-3.20835	0.001335	0.0176715
WBGene00000221	his-37	423.477	-0.987571	0.255162	-3.87037	0.000108672	0.00253907
WBGene00012825	atf-5	425.919	-0.984296	0.305275	-3.22429	0.00126283	0.0170108
WBGene00006498	Y43F8C.3	1529.96	-0.98022	0.338514	-2.89566	0.00378362	0.038335
WBGene00010356	ten-1	131.255	-0.977997	0.312828	-3.12631	0.00177014	0.0217772
WBGene00022435	famk-1	75.882	-0.977923	0.338356	-2.89022	0.00384969	0.0386595
WBGene00001560	cfap-36	1521.5	-0.966251	0.284519	-3.39609	0.000683556	0.0108366
WBGene00001565	gei-3	815.344	-0.953342	0.214731	-4.43971	9.00799e-06	0.000372349
WBGene00001196	gei-8	2860.96	-0.950688	0.309708	-3.06963	0.00214323	0.0250412
WBGene00006788	egl-30	778.974	-0.950611	0.303354	-3.13367	0.00172637	0.0214343
WBGene00006768	unc-53	1206.04	-0.950171	0.295114	-3.21968	0.00128333	0.0171788
WBGene00006803	unc-32	9259.72	-0.945496	0.277766	-3.40394	0.00066422	0.0105632
WBGene00015687	unc-70	2751.19	-0.943583	0.281392	-3.35327	0.000798634	0.0121283
WBGene00004739	chdp-1	1110.3	-0.943337	0.293467	-3.21445	0.00130693	0.0174025
WBGene00021362	scd-1	274.053	-0.941417	0.296461	-3.17551	0.00149571	0.0193428
WBGene00002179	fmil-1	1181.16	-0.939067	0.230957	-4.06598	4.7832e-05	0.00134656
WBGene00003153	jph-1	5911.17	-0.932637	0.238028	-3.91818	8.92187e-05	0.00219122
WBGene00006923	mca-3	869.615	-0.922637	0.314701	-2.93179	0.00337012	0.0352271
WBGene00006975	vhp-1	960.931	-0.917956	0.282114	-3.25384	0.00113855	0.015741
WBGene00000180	zfp-1	197.771	-0.917484	0.255874	-3.58568	0.000336196	0.00625164
WBGene00001081	arc-1	1831.06	-0.915378	0.271713	-3.36891	0.00075465	0.0115734
WBGene00007297	dpy-22	161.544	-0.914144	0.313009	-2.9205	0.0034947	0.0362289
WBGene00000482	C04F12.1	1117.73	-0.904194	0.2529	-3.5753	0.000349822	0.00643399
WBGene00011507	chd-3	1981.74	-0.902685	0.296935	-3.04001	0.00236568	0.0268789
WBGene00001980	T05H10.1	2511.67	-0.901784	0.320335	-2.81513	0.00487573	0.0458174
WBGene00016977	hmr-1	3942.55	-0.894931	0.24337	-3.67725	0.000235766	0.00474655
WBGene00000225	akap-1	355.718	-0.885927	0.309374	-2.86362	0.00418835	0.0411444
WBGene00002210	atgp-2	411.632	-0.877833	0.299856	-2.92752	0.0034168	0.0355999
WBGene00020301	kin-29	272.8	-0.872048	0.304194	-2.86675	0.00414715	0.0408909
WBGene00022199	T07D1.2	987.212	-0.869208	0.245945	-3.53415	0.000409093	0.00730478
WBGene00019994	pfk-1.1	781.274	-0.868684	0.268694	-3.23299	0.00122503	0.0166969
WBGene00012274	cdh-1	851.66	-0.867605	0.274663	-3.15879	0.00158424	0.0201906
WBGene00006959	W05B5.1	2359.92	-0.862083	0.270828	-3.18314	0.00145686	0.0189867
WBGene00044989	xbp-1	648.928	-0.854433	0.301232	-2.83646	0.00456166	0.0438842
WBGene00006601	Y37A1B.17	1198.75	-0.852028	0.277501	-3.07036	0.00213802	0.0249947
WBGene00015926	tpi-1	411.631	-0.83579	0.246667	-3.38833	0.000703192	0.0110459
WBGene00003916	C17H11.6	2440.99	-0.827158	0.269611	-3.06797	0.00215522	0.0250652
WBGene00010221	par-1	1220.97	-0.826443	0.284178	-2.90818	0.00363535	0.0372623
WBGene00015115	F57G12.1	192.973	-0.821413	0.29489	-2.78549	0.00534473	0.0489502
WBGene00019827	B0286.1	420.278	-0.814521	0.254838	-3.19623	0.00139235	0.0182869
WBGene00012019	mop-25.1	919.648	-0.806671	0.264576	-3.04891	0.0022967	0.0262659
WBGene00021043	dkf-2	2332.49	-0.800929	0.272057	-2.94397	0.00324031	0.0342554
WBGene00003980	pck-1	820.412	-0.792428	0.280472	-2.82534	0.00472312	0.0448208
WBGene00004087	pes-7	561.014	-0.789682	0.283137	-2.78904	0.00528638	0.0484817
WBGene00003068	ppk-1	780.378	-0.783998	0.250927	-3.12441	0.0017816	0.0218384
WBGene00009314	lrk-1	1163.36	-0.767291	0.231186	-3.31894	0.000903611	0.0133514
WBGene00009306	F32B4.4	906.172	-0.766042	0.269362	-2.84391	0.00445635	0.0430987
WBGene00002262	maph-1.1	666.145	-0.764881	0.2194	-3.48623	0.000489873	0.00837611
WBGene00000366	ldh-1	3488.55	-0.763011	0.250028	-3.0517	0.00227546	0.026118
WBGene00010117	cbp-1	504.562	-0.759879	0.225115	-3.37551	0.000736796	0.0113853
WBGene00006755	nkb-3	1305.15	-0.758012	0.272214	-2.78462	0.00535904	0.0490367
WBGene00007091	unc-16	921.64	-0.756098	0.263985	-2.86417	0.00418107	0.0411247
WBGene00009976	eri-12	164.98	-0.749181	0.264882	-2.82835	0.00467883	0.0444939
WBGene00011737	swan-2	767.933	-0.737003	0.241761	-3.04848	0.00230004	0.0262659
WBGene00001080	sqst-1	3364.9	-0.733388	0.204514	-3.58601	0.000335773	0.00624952
WBGene00018700	dpy-21	1192	-0.733016	0.262722	-2.79008	0.0052695	0.0483708
WBGene00007647	lmd-3	307.52	-0.731901	0.25858	-2.83047	0.00464801	0.0443371
WBGene00006405	C17E4.10	1814.66	-0.722279	0.247328	-2.92033	0.00349666	0.0362289
WBGene00000892	itsn-1	302.577	-0.708049	0.246128	-2.87675	0.00401789	0.039791
WBGene00007055	cyn-16	519.194	-0.704143	0.229746	-3.06487	0.00217761	0.0252821
WBGene00002295	tag-196	1378.38	-0.654717	0.227814	-2.87391	0.00405421	0.0400331
WBGene00007030	let-19	3152.47	-0.628474	0.22146	-2.83786	0.00454165	0.0437353
	epc-1
