# Supplementary material for: Nervous system-wide profiling of presynaptic mRNAs reveals regulators of associative memory
Source: Sci Rep. 2019 Dec 30;9:20314. doi: 10.1038/s41598-019-56908-8 (PMC6937282; doi:10.1038/s41598-019-56908-8)
Supplement: Supplementary file 6 — Dataset5. [file 41598_2019_56908_MOESM6_ESM.xlsx]

## Sheet: Motifs-Synapse expressed
rank	motif_DB	motif_ID	motif_alt_ID	consensus	p-value	adj_p-value	E-value
1	db/RNA/Ray2013_rbp_All_Species.meme	RNCMPT00226	Tv_0226	NCAAUAAD	3.43e-56	5.88e-53	1.43e-50
2	db/RNA/Ray2013_rbp_All_Species.meme	RNCMPT00034	KHDRBS3	GAUAAACV	9.5e-55	1.61e-51	3.93e-49
3	db/RNA/Ray2013_rbp_All_Species.meme	RNCMPT00185	KHDRBS2	RAUAAAM	1.15e-53	3.47e-50	8.46e-48
4	db/RNA/Ray2013_rbp_All_Species.meme	RNCMPT00102	PUM	UGUAYAK	7.79e-34	8.47e-31	2.07e-28
5	db/RNA/Ray2013_rbp_All_Species.meme	RNCMPT00046	PUM	UGUACAK	5.62e-32	6.58e-29	1.61e-26
6	db/RNA/Ray2013_rbp_All_Species.meme	RNCMPT00101	PUM	UGUACAK	3.57e-30	4.08e-27	9.97e-25
7	db/RNA/Ray2013_rbp_All_Species.meme	RNCMPT00142	QKR58E-1	AUAAUAA	2.1e-25	4.56e-22	1.11e-19
8	db/RNA/Ray2013_rbp_All_Species.meme	RNCMPT00104	PUM	UGUAMAK	1.19e-17	1.76e-14	4.29e-12
9	db/RNA/Ray2013_rbp_All_Species.meme	RNCMPT00103	PUM	UGUAMAK	1.29e-16	1.93e-13	4.7e-11
10	db/RNA/Ray2013_rbp_All_Species.meme	RNCMPT00039	MEX-5	WUAAUAWN	2.88e-15	4.3e-12	1.05e-09
11	db/RNA/Ray2013_rbp_All_Species.meme	RNCMPT00169	KHDRBS1	AUAAAAR	9.28e-13	2.21e-09	5.39e-07
12	db/RNA/Ray2013_rbp_All_Species.meme	RNCMPT00105	PUM	UGUAAUU	4.97e-12	9.69e-09	2.36e-06
13	db/RNA/Ray2013_rbp_All_Species.meme	RNCMPT00129	CG11360	AGAGUAUR	1.15e-11	1.97e-08	4.81e-06
14	db/RNA/Ray2013_rbp_All_Species.meme	RNCMPT00182	SUP-26	AUAUWWA	9.48e-10	1.55e-06	0.000379
15	db/RNA/Ray2013_rbp_All_Species.meme	RNCMPT00077	TIA1	UUUUUUG	8.43e-10	2.96e-06	0.000723
16	db/RNA/Ray2013_rbp_All_Species.meme	RNCMPT00232	Smp_067420	WUUUUUU	1.06e-09	4.33e-06	0.00106
17	db/RNA/Ray2013_rbp_All_Species.meme	RNCMPT00044	PCBP2	CCUYCCC	4.1e-09	5.52e-06	0.00135
18	db/RNA/Ray2013_rbp_All_Species.meme	RNCMPT00079	U2AF2	UUUUUUC	3.51e-09	1.09e-05	0.00266
19	db/RNA/Ray2013_rbp_All_Species.meme	RNCMPT00175	SHEP	AUAUUWA	9.14e-09	1.93e-05	0.00472
20	db/RNA/Ray2013_rbp_All_Species.meme	RNCMPT00219	Tb_0219	WUAUACUN	2.85e-08	2.18e-05	0.00531
21	db/RNA/Ray2013_rbp_All_Species.meme	RNCMPT00252	Tb_0252	WGUAGAU	2.03e-07	0.000125	0.0305
22	db/RNA/Ray2013_rbp_All_Species.meme	RNCMPT00257	Tv_0257	AGAAAAR	7.43e-08	0.000198	0.0484
23	db/RNA/Ray2013_rbp_All_Species.meme	RNCMPT00049	RBM28	GWGUAGW	5.59e-07	0.0003	0.0731
24	db/RNA/Ray2013_rbp_All_Species.meme	RNCMPT00173	RBMS3	UAUAUAB	3.63e-07	0.000372	0.0908
25	db/RNA/Ray2013_rbp_All_Species.meme	RNCMPT00080	U2AF50	UUUUUUY	1.14e-07	0.000394	0.0961
26	db/RNA/Ray2013_rbp_All_Species.meme	RNCMPT00183	ETR-1	KUUKUGU	1.94e-07	0.000464	0.113
27	db/RNA/Ray2013_rbp_All_Species.meme	RNCMPT00159	RALY	UUUUUUG	1.75e-07	0.000562	0.137
28	db/RNA/Ray2013_rbp_All_Species.meme	RNCMPT00025	HNRNPC	AUUUUUK	2.81e-07	0.00103	0.252
29	db/RNA/Ray2013_rbp_All_Species.meme	RNCMPT00212	Lm_0212	NCAUUUU	7e-07	0.00136	0.332
30	db/RNA/Ray2013_rbp_All_Species.meme	RNCMPT00045	PPRC1	SSGCGCS	2.21e-06	0.00151	0.367
31	db/RNA/Ray2013_rbp_All_Species.meme	RNCMPT00019	SRSF10	AGAGAAA	1.4e-06	0.00177	0.432
32	db/RNA/Ray2013_rbp_All_Species.meme	RNCMPT00261	Ng_0261	AAUUUUG	1.08e-06	0.00276	0.673
33	db/RNA/Ray2013_rbp_All_Species.meme	RNCMPT00063	SAMD4A	GCUGGMC	1.01e-05	0.00358	0.874
34	db/RNA/Ray2013_rbp_All_Species.meme	RNCMPT00089	SRSF10	AGAGARR	3.86e-06	0.00449	1.09
35	db/RNA/Ray2013_rbp_All_Species.meme	RNCMPT00154	RBM5	GAAGGAG	5.35e-06	0.00537	1.31
36	db/RNA/Ray2013_rbp_All_Species.meme	RNCMPT00165	TIA1	UUUUUUY	1.49e-06	0.00541	1.32
37	db/RNA/Ray2013_rbp_All_Species.meme	RNCMPT00090	SRSF10	AGAGAMA	8.91e-06	0.00723	1.76
38	db/RNA/Ray2013_rbp_All_Species.meme	RNCMPT00088	SRSF10	AGAGARR	7.48e-06	0.00793	1.94
39	db/RNA/Ray2013_rbp_All_Species.meme	RNCMPT00167	HNRNPCL1	AUUUUUU	2.41e-06	0.00872	2.13
40	db/RNA/Ray2013_rbp_All_Species.meme	RNCMPT00078	TRA2	GAAGAAG	1.1e-05	0.0154	3.76
41	db/RNA/Ray2013_rbp_All_Species.meme	RNCMPT00068	SHEP	AUAUUWA	1.16e-05	0.0192	4.69
42	db/RNA/Ray2013_rbp_All_Species.meme	RNCMPT00036	LIN28A	HGGAGAA	2.69e-05	0.0244	5.97
43	db/RNA/Ray2013_rbp_All_Species.meme	RNCMPT00032	HuR	UUWUUUU	9.27e-06	0.0325	7.92
44	db/RNA/Ray2013_rbp_All_Species.meme	RNCMPT00139	PABP	GAAAAHV	1.56e-05	0.0344	8.4
45	db/RNA/Ray2013_rbp_All_Species.meme	RNCMPT00268	PTBP1	CUUUUCU	1.34e-05	0.0408	9.96

## Sheet: Motifs- Synaptic DEGs
Rank	motif_DB	motif_ID	motif_alt_ID	consensus	p-value	adj_p-value	E-value
1	db/RNA/Ray2013_rbp_All_Species.meme	RNCMPT00185	KHDRBS2	RAUAAAM	6.18e-11	4.17e-08	1.02e-05
2	db/RNA/Ray2013_rbp_All_Species.meme	RNCMPT00226	Tv_0226	NCAAUAAD	1.84e-10	6.94e-08	1.69e-05
3	db/RNA/Ray2013_rbp_All_Species.meme	RNCMPT00034	KHDRBS3	GAUAAACV	2.03e-10	7.72e-08	1.88e-05
4	db/RNA/Ray2013_rbp_All_Species.meme	RNCMPT00046	PUM	UGUACAK	1.64e-07	4.62e-05	0.0113
5	db/RNA/Ray2013_rbp_All_Species.meme	RNCMPT00219	Tb_0219	WUAUACUN	3.38e-07	7.65e-05	0.0187
6	db/RNA/Ray2013_rbp_All_Species.meme	RNCMPT00101	PUM	UGUACAK	2.84e-07	7.9e-05	0.0193
7	db/RNA/Ray2013_rbp_All_Species.meme	RNCMPT00102	PUM	UGUAYAK	9.37e-07	0.000234	0.0572
8	db/RNA/Ray2013_rbp_All_Species.meme	RNCMPT00104	PUM	UGUAMAK	1.19e-06	0.000453	0.11
9	db/RNA/Ray2013_rbp_All_Species.meme	RNCMPT00007	CG2950	CRACGAM	1.21e-05	0.00191	0.465
10	db/RNA/Ray2013_rbp_All_Species.meme	RNCMPT00103	PUM	UGUAMAK	7.18e-06	0.0028	0.682
11	db/RNA/Ray2013_rbp_All_Species.meme	RNCMPT00154	RBM5	GAAGGAG	4.62e-05	0.0109	2.65
12	db/RNA/Ray2013_rbp_All_Species.meme	RNCMPT00129	CG11360	AGAGUAUR	3.92e-05	0.0157	3.84
13	db/RNA/Ray2013_rbp_All_Species.meme	RNCMPT00036	LIN28A	HGGAGAA	7.92e-05	0.0158	3.85
14	db/RNA/Ray2013_rbp_All_Species.meme	RNCMPT00142	QKR58E-1	AUAAUAA	3.02e-05	0.0161	3.93
15	db/RNA/Ray2013_rbp_All_Species.meme	RNCMPT00045	PPRC1	SSGCGCS	8.39e-05	0.0189	4.6
16	db/RNA/Ray2013_rbp_All_Species.meme	RNCMPT00072	SRSF2	AGGAGWDR	0.000152	0.0224	5.46
17	db/RNA/Ray2013_rbp_All_Species.meme	RNCMPT00107	SRSF1	GGAGGAN	0.000197	0.0297	7.25
18	db/RNA/Ray2013_rbp_All_Species.meme	RNCMPT00173	RBMS3	UAUAUAB	0.000124	0.0319	7.79
19	db/RNA/Ray2013_rbp_All_Species.meme	RNCMPT00066	SF2	DGGAGGA	0.000327	0.0329	8.02
20	db/RNA/Ray2013_rbp_All_Species.meme	RNCMPT00139	PABP	GAAAAHV	6.68e-05	0.0343	8.37
21	db/RNA/Ray2013_rbp_All_Species.meme	RNCMPT00074	SRSF9	AGGAGCA	0.000118	0.0376	9.19
22	db/RNA/Ray2013_rbp_All_Species.meme	RNCMPT00097	LARK	DCGCGCG	0.000555	0.0386	9.43
